# Supplementary material for: Extracellular Vesicle-Contained microRNA of C. elegans as a Tool to Decipher the Molecular Basis of Nematode Parasitism
Source: Front Cell Infect Microbiol. 2020 May 25;10:217. doi: 10.3389/fcimb.2020.00217 (PMC7261840; doi:10.3389/fcimb.2020.00217)
Supplement: Supplementary file 1 [file Table_1.XLSX]

## Sheet: Tabelle1
Supplementary Table S1. Number of worms cultured for different applications
1. miRNA-Seq
sample	number of worms
5h	137500	total RNA pooled for miRNA Seq '24h'
5h	37500
24h	137000	total RNA pooled for miRNA Seq '5h'
24h	35500
2. LC-MS/MS
5h	70500	5h_1
5h	64500	5h_2
24h	102000	24h_1
24h	158000	24h_2
3. Nanoparticle tracking analysis
24h	50000
