# Supplementary material for: Extracellular Vesicle-Contained microRNA of C. elegans as a Tool to Decipher the Molecular Basis of Nematode Parasitism
Source: Front Cell Infect Microbiol. 2020 May 25;10:217. doi: 10.3389/fcimb.2020.00217 (PMC7261840; doi:10.3389/fcimb.2020.00217)
Supplement: Supplementary file 2 [file Table_2.XLSX]

## Sheet: Protein_Samples Report_Celegans
Supplementary Table S2. Scaffold analysis of proteins in EV-enriched preparations from C .elegans cultures
		Search Engine: Mascot
			Version: 2.6.2
			Samples: All Samples
			Fragment Tolerance: 0.030 Da (Monoisotopic)
			Parent Tolerance: 10.0 PPM (Monoisotopic)
			Fixed Modifications:
			Variable Modifications: +16 on M (Oxidation)
			Database: the fgcz_6239_d_wormpep_20191118 database (unknown version, 57657 entries)
			Digestion Enzyme: Trypsin
			Max Missed Cleavages: 1
			Probability Model:
				20191202_lt_12812_Cel_24h2_FTHCD (F282732): LFDR Model, Classifier data: Bayes, Good (50%) m:37.4/s:19.9 m:64.9/s:19.8 m:NA m:NA m:NA, Bad (50%) m:-7.70/s:7.27 m:19.9/s:7.37 m:NA m:NA m:NA [all charge states]
				20191202_lt_12812_Cel_24h1_FTHCD (F282734): LFDR Model, Classifier data: Bayes, Good (50%) m:30.8/s:20.1 m:58.2/s:20.1 m:NA m:NA m:NA, Bad (50%) m:-17.3/s:7.20 m:10.2/s:7.36 m:NA m:NA m:NA [all charge states]
				20191202_lt_12812_Cel_5h_1_FTHCD (F282738): LFDR Model, Classifier data: Bayes, Good (50%) m:28.4/s:20.9 m:55.9/s:20.9 m:NA m:NA m:NA, Bad (50%) m:-20.4/s:7.22 m:7.16/s:7.29 m:NA m:NA m:NA [all charge states]
				20191202_lt_12812_Cel_5h_2_FTHCD (F282736): LFDR Model, Classifier data: Bayes, Good (50%) m:25.7/s:19.2 m:53.4/s:19.2 m:NA m:NA m:NA, Bad (50%) m:-17.0/s:7.16 m:10.6/s:7.34 m:NA m:NA m:NA [all charge states]
	Scaffold: Version: Scaffold_4.10.0
		Modification Metadata Set: 2334 modifications
			Source: C:\Program Files\Scaffold 4\parameters\unimod.xml
			Comment:
		Protein Grouping Strategy: Experiment-wide grouping with protein cluster analysis
		Peptide Thresholds: 74.0% minimum
		Protein Thresholds: 6.0% minimum and 2 peptides minimum
		Peptide FDR: 0.1% (Decoy)
		Protein FDR: 0.4% (Decoy)
		GO Annotation Source(s):
		Pathway Annotation Source(s):
		Alternate ID Source(s):
									Total Unique Peptide Counts
C. elegans									5h		24h
#	Visible?	Starred?	Identified Proteins (179/245)	Accession Number	Uniprot accession	Molecular Weight	Protein Grouping Ambiguity	Taxonomy	Cel_5h_1	Cel_5h_2	Cel_24h_1	Cel_24h_2	Uniprot accession		Blast2GO sequence desciption	GO IDs	GO Names
1	true	Empty	wormpep=CE37128 gene=WBGene00019617 locus=ctsa-2 status=Confirmed uniprot=Q94269 insdc=CCD72623.1 product="Carboxypeptidase"	K10C2.1	Q94269	256 kDa		unknown	37	2	39	27	Q94269		Protein CBG05062	F:GO:0004185; P:GO:0051603; C:GO:0110165	F:serine-type carboxypeptidase activity; P:proteolysis involved in cellular protein catabolic process; C:cellular anatomical entity
2	true	Empty	wormpep=CE11095 gene=WBGene00010070 locus=nep-17 status=Confirmed uniprot=O45569 insdc=CAB05739.1	F54F11.2a	B6VQ96	178 kDa		unknown	39	0	39	27	B6VQ96		NEPrilysin metallopeptidase family	F:GO:0004222; P:GO:0006508; C:GO:0016021	F:metalloendopeptidase activity; P:proteolysis; C:integral component of membrane
3	true	Empty	wormpep=CE47861 gene=WBGene00018237 locus=irg-7 status=Confirmed uniprot=A0A131MBU3 insdc=CCD70146.2 product="Protein irg-7"	F40F4.6a	A0A131MBU3	243 kDa	false	unknown	30	0	30	29	A0A131MBU3		Protein irg-7	C:GO:0005576; F:GO:0030246; P:GO:0044237; P:GO:0045087; F:GO:0097159; F:GO:1901363	C:extracellular region; F:carbohydrate binding; P:cellular metabolic process; P:innate immune response; F:organic cyclic compound binding; F:heterocyclic compound binding
4	true	Empty	wormpep=CE40820 gene=WBGene00012018 status=Confirmed uniprot=G5ECR0 insdc=CAA91487.2	T25C12.3	G5ECR0	231 kDa		unknown	23	0	26	22	G5ECR0		lectin C-type domain protein	F:GO:0030246	F:carbohydrate binding
5	true	Empty	wormpep=CE48023 gene=WBGene00012445 status=Confirmed uniprot=K8ESM2 insdc=CCO25893.1 product="Carboxypeptidase"	Y16B4A.2	K8ESM2	240 kDa		unknown	29	0	30	19	K8ESM2		Protein CBG07588	F:GO:0004185; C:GO:0016020; P:GO:0051603	F:serine-type carboxypeptidase activity; C:membrane; P:proteolysis involved in cellular protein catabolic process
6	true	Empty	wormpep=CE07153 gene=WBGene00017892 status=Confirmed uniprot=Q19853 insdc=CCD70137.1	F28B4.3	Q19853	245 kDa	false	unknown	26	0	37	20	Q19853		Protein irg-7	C:GO:0005576; F:GO:0030246; P:GO:0044237; P:GO:0045087; F:GO:0097159; F:GO:1901363	C:extracellular region; F:carbohydrate binding; P:cellular metabolic process; P:innate immune response; F:organic cyclic compound binding; F:heterocyclic compound binding
7	true	Empty	wormpep=CE33350 gene=WBGene00022645 status=Confirmed uniprot=H2L0Q1 insdc=CCD74358.1	ZK6.11a (+1)	H2L0Q1	42 kDa	true	unknown	15	4	20	15	H2L0Q1		Downstream Of DAF-16 (regulated by DAF-16)	P:GO:0045087; C:GO:0045121	P:innate immune response; C:membrane raft
8	true	Empty	wormpep=CE14174 gene=WBGene00020788 locus=nep-22 status=Confirmed uniprot=Q22763 insdc=CCD65388.1	T25B6.2	Q22763	89 kDa		unknown	14	0	17	14	Q22763		NEPrilysin metallopeptidase family	F:GO:0004222; F:GO:0005328; P:GO:0006508; P:GO:0006836; C:GO:0016021; P:GO:0055085	F:metalloendopeptidase activity; F:neurotransmitter:sodium symporter activity; P:proteolysis; P:neurotransmitter transport; C:integral component of membrane; P:transmembrane transport
9	true	Empty	wormpep=CE31976 gene=WBGene00019895 locus=aagr-2 status=Confirmed uniprot=Q21750 insdc=CCD69278.1 product="P-type domain-containing protein"	R05F9.12	Q21750	107 kDa		unknown	13	5	19	5	Q21750		P-type domain-containing protein	F:GO:0004558; C:GO:0005764; P:GO:0005980; F:GO:0030246	F:alpha-1,4-glucosidase activity; C:lysosome; P:glycogen catabolic process; F:carbohydrate binding
10	true	Empty	wormpep=CE34034 gene=WBGene00018984 status=Confirmed uniprot=P90893 insdc=CCD70865.1 product="Putative serine protease F56F10.1"	F56F10.1	P90893	61 kDa		unknown	9	0	14	9	P90893		Putative serine protease F56F10.1	C:GO:0005764; C:GO:0005768; P:GO:0006508; F:GO:0008236; F:GO:0008239; C:GO:0016021; P:GO:0050896	C:lysosome; C:endosome; P:proteolysis; F:serine-type peptidase activity; F:dipeptidyl-peptidase activity; C:integral component of membrane; P:response to stimulus
11	true	Empty	wormpep=CE29161 gene=WBGene00022644 locus=dod-19 status=Confirmed uniprot=O61874 insdc=CCD74357.1	ZK6.10a	O61874	44 kDa	true	unknown	7	0	10	8	O61874		Downstream Of DAF-16 (regulated by DAF-16)	P:GO:0045087; C:GO:0045121	P:innate immune response; C:membrane raft
12	true	Empty	wormpep=CE01273 gene=WBGene00017969 locus=ctsa-3.1 status=Confirmed uniprot=P52716 insdc=CCD66273.1 product="Serine carboxypeptidase ctsa-3.1"	F32A5.3	P52716	64 kDa		unknown	10	0	12	6	P52716		Peptidase S10 domain containing protein	F:GO:0004185; P:GO:0051603	F:serine-type carboxypeptidase activity; P:proteolysis involved in cellular protein catabolic process
13	true	Empty	wormpep=CE32696 gene=WBGene00019682 status=Confirmed uniprot=P34528 insdc=CCD71198.1 product="Putative serine protease K12H4.7"	K12H4.7a	P34528	57 kDa		unknown	7	5	10	2	P34528		serine carboxypeptidase S28	F:GO:0004180; C:GO:0005764; C:GO:0005768; P:GO:0006508; F:GO:0008236; F:GO:0008239	F:carboxypeptidase activity; C:lysosome; C:endosome; P:proteolysis; F:serine-type peptidase activity; F:dipeptidyl-peptidase activity
14	true	Empty	Cluster of wormpep=CE40648 gene=WBGene00003958 locus=pcp-3 status=Confirmed uniprot=O02252 insdc=CAB05185.2 (F23B2.11)	F23B2.11	O02252	121 kDa	true	unknown	12	0	11	3	O02252		Prolyl Carboxy Peptidase like	F:GO:0003677; F:GO:0003700; C:GO:0005634; P:GO:0006355; P:GO:0006508; F:GO:0008236; F:GO:0008239	F:DNA binding; F:DNA-binding transcription factor activity; C:nucleus; P:regulation of transcription, DNA-templated; P:proteolysis; F:serine-type peptidase activity; F:dipeptidyl-peptidase activity
14.1	true	Empty	wormpep=CE40648 gene=WBGene00003958 locus=pcp-3 status=Confirmed uniprot=O02252 insdc=CAB05185.2	F23B2.11	O02252	121 kDa	true	unknown	12	0	11	3	O02252		Prolyl Carboxy Peptidase like	F:GO:0003677; F:GO:0003700; C:GO:0005634; P:GO:0006355; P:GO:0006508; F:GO:0008236; F:GO:0008239	F:DNA binding; F:DNA-binding transcription factor activity; C:nucleus; P:regulation of transcription, DNA-templated; P:proteolysis; F:serine-type peptidase activity; F:dipeptidyl-peptidase activity
15	true	Empty	wormpep=CE04098 gene=WBGene00016134 status=Confirmed uniprot=Q18198 insdc=CCD65711.1	C26B9.5	Q18198	58 kDa		unknown	7	0	9	0	Q18198		Putative serine protease F56F10.1	C:GO:0005764; C:GO:0005768; P:GO:0006508; F:GO:0008236; F:GO:0008239; C:GO:0016020	C:lysosome; C:endosome; P:proteolysis; F:serine-type peptidase activity; F:dipeptidyl-peptidase activity; C:membrane
16	true	Empty	wormpep=CE04325 gene=WBGene00004020 locus=pho-1 status=Confirmed uniprot=Q19076 insdc=CCD66681.1 product="Intestinal acid phosphatase"	EGAP2.3	Q19076	50 kDa		unknown	9	0	10	4	Q19076		Intestinal acid phosphatase	F:GO:0003993; C:GO:0016021; P:GO:0016311; C:GO:0031225	F:acid phosphatase activity; C:integral component of membrane; P:dephosphorylation; C:anchored component of membrane
17	true	Empty	wormpep=CE09542 gene=WBGene00000219 locus=asp-6 status=Confirmed uniprot=O01530 insdc=CCD64751.1 product="Aspartic protease 6"	F21F8.7	O01530	42 kDa		unknown	5	4	7	6	O01530		Aspartic protease 6	F:GO:0004190; C:GO:0005615; P:GO:0006508; C:GO:0016021; P:GO:0030163	F:aspartic-type endopeptidase activity; C:extracellular space; P:proteolysis; C:integral component of membrane; P:protein catabolic process
18	true	Empty	wormpep=CE19621 gene=WBGene00021503 locus=ctsa-4.2 status=Confirmed uniprot=O76725 insdc=CCD64385.1 product="Carboxypeptidase"	Y40D12A.2	O76725	59 kDa		unknown	10	0	12	2	O76725		Lysosomal protective protein	F:GO:0004185; C:GO:0016021; P:GO:0051603	F:serine-type carboxypeptidase activity; C:integral component of membrane; P:proteolysis involved in cellular protein catabolic process
19	true	Empty	wormpep=CE32597 gene=WBGene00006404 locus=tag-10 status=Confirmed uniprot=G5EG67 insdc=CAB05698.2	C31C9.1a (+3)	G5EG67	53 kDa		unknown	8	0	10	4	G5EG67		WD40-like protein	C:GO:0045121	C:membrane raft
20	true	Empty	wormpep=CE21681 gene=WBGene00000214 locus=asp-1 status=Confirmed uniprot=G5EEI4 insdc=CAC51056.1 product="Aspartic protease 1"	Y39B6A.20	G5EEI4	43 kDa		unknown	4	3	7	3	G5EEI4		eukaryotic aspartyl protease	F:GO:0004190; F:GO:0004888; F:GO:0005230; C:GO:0005576; C:GO:0005764; P:GO:0006508; P:GO:0012501; C:GO:0016021; P:GO:0030163; P:GO:0034220; C:GO:0098591	F:aspartic-type endopeptidase activity; F:transmembrane signaling receptor activity; F:extracellular ligand-gated ion channel activity; C:extracellular region; C:lysosome; P:proteolysis; P:programmed cell death; C:integral component of membrane; P:protein catabolic process; P:ion transmembrane transport; C:external side of apical plasma membrane
21	true	Empty	Cluster of wormpep=CE37134 gene=WBGene00000066 locus=act-4 status=Confirmed uniprot=Q6A8K1 insdc=CCD83478.1 product="Actin-4" (M03F4.2c)	M03F4.2c [2]	P10986	40 kDa	true	unknown	9	7	0	0	P10986		actin	P:GO:0000281; F:GO:0005200; F:GO:0005524; C:GO:0005865; C:GO:0005884; C:GO:0005938; P:GO:0007111; P:GO:0009792; P:GO:0030866; P:GO:0040011	P:mitotic cytokinesis; F:structural constituent of cytoskeleton; F:ATP binding; C:striated muscle thin filament; C:actin filament; C:cell cortex; P:meiosis II cytokinesis; P:embryo development ending in birth or egg hatching; P:cortical actin cytoskeleton organization; P:locomotion
21.1	true	Empty	wormpep=CE37134 gene=WBGene00000066 locus=act-4 status=Confirmed uniprot=Q6A8K1 insdc=CCD83478.1 product="Actin-4"	M03F4.2c	P10986	40 kDa	true	unknown	9	7	0	0	P10986		actin	P:GO:0000281; F:GO:0005200; F:GO:0005524; C:GO:0005865; C:GO:0005884; C:GO:0005938; P:GO:0007111; P:GO:0009792; P:GO:0030866; P:GO:0040011	P:mitotic cytokinesis; F:structural constituent of cytoskeleton; F:ATP binding; C:striated muscle thin filament; C:actin filament; C:cell cortex; P:meiosis II cytokinesis; P:embryo development ending in birth or egg hatching; P:cortical actin cytoskeleton organization; P:locomotion
21.2	true	Empty	wormpep=CE16463 gene=WBGene00000067 locus=act-5 status=Confirmed uniprot=O45815 insdc=CAB05817.1 product="Actin-5"	T25C8.2	O45815	42 kDa	true	unknown	5	4	0	0	O45815		C. briggsae CBR-ACT-5 protein	P:GO:0002119; F:GO:0004672; F:GO:0005524; P:GO:0006468; P:GO:0030033; P:GO:0030536; P:GO:0035148; C:GO:0097516; P:GO:1904000; C:GO:1990357	P:nematode larval development; F:protein kinase activity; F:ATP binding; P:protein phosphorylation; P:microvillus assembly; P:larval feeding behavior; P:tube formation; C:microvillar actin bundle; P:positive regulation of eating behavior; C:terminal web
22	true	Empty	wormpep=CE17238 gene=WBGene00020579 status=Confirmed uniprot=O76836 insdc=CCD71842.1 product="VWFA domain-containing protein"	T19D12.4a	O76836	113 kDa		unknown	8	0	9	5	O76836		VWFA domain-containing protein	C:GO:0016021; P:GO:0045087; P:GO:0050829	C:integral component of membrane; P:innate immune response; P:defense response to Gram-negative bacterium
23	true	Empty	wormpep=CE09738 gene=WBGene00017881 locus=asp-13 status=Confirmed uniprot=Q22972 insdc=CCD70115.1 product="Peptidase A1 domain-containing protein"	F28A12.4	Q22972	42 kDa		unknown	6	4	6	2	Q22972		Peptidase A1 domain-containing protein	F:GO:0004190; C:GO:0005615; P:GO:0006508; P:GO:0030163	F:aspartic-type endopeptidase activity; C:extracellular space; P:proteolysis; P:protein catabolic process
24	true	Empty	wormpep=CE15947 gene=WBGene00009394 locus=clec-63 status=Confirmed uniprot=O45444 insdc=CAB03058.1	F35C5.6	O45444	45 kDa		unknown	7	3	7	5	O45444		C-type LECtin	F:GO:0030246; P:GO:0098542	F:carbohydrate binding; P:defense response to other organism
25	true	Empty	wormpep=CE18253 gene=WBGene00004062 locus=pmp-5 status=Confirmed uniprot=H2L034 insdc=CCD71212.1 product="ABC transmembrane type-1 domain-containing protein"	T10H9.5a	H2L034	69 kDa		unknown	12	0	9	0	H2L034		ABC transmembrane type-1 domain-containing protein	F:GO:0005524; C:GO:0016021; F:GO:0016887; F:GO:0042626; P:GO:0055085	F:ATP binding; C:integral component of membrane; F:ATPase activity; F:ATPase-coupled transmembrane transporter activity; P:transmembrane transport
26	true	Empty	wormpep=CE25679 gene=WBGene00003956 locus=pcp-1 status=Confirmed uniprot=P34610 insdc=CCD62762.1 product="Putative serine protease pcp-1"	ZK112.1	P34610	63 kDa		unknown	5	0	6	4	P34610		Putative serine protease pcp-1	P:GO:0006508; F:GO:0008236; F:GO:0008239	P:proteolysis; F:serine-type peptidase activity; F:dipeptidyl-peptidase activity
27	true	Empty	Cluster of wormpep=CE07370 gene=WBGene00001685 locus=gpd-3 status=Confirmed uniprot=P17330 insdc=CCD64599.1 product="Glyceraldehyde-3-phosphate dehydrogenase 3" (K10B3.7)	K10B3.7 [4]	P17330	36 kDa	true	unknown	3	3	3	3	P17330		type I glyceraldehyde-3-phosphate dehydrogenase	F:GO:0004365; C:GO:0005829; P:GO:0006006; P:GO:0006096; F:GO:0050661; F:GO:0051287; P:GO:0055114	F:glyceraldehyde-3-phosphate dehydrogenase (NAD+) (phosphorylating) activity; C:cytosol; P:glucose metabolic process; P:glycolytic process; F:NADP binding; F:NAD binding; P:oxidation-reduction process
27.1	true	Empty	wormpep=CE07370 gene=WBGene00001685 locus=gpd-3 status=Confirmed uniprot=P17330 insdc=CCD64599.1 product="Glyceraldehyde-3-phosphate dehydrogenase 3"	K10B3.7 (+1)	P17330	36 kDa	true	unknown	3	3	3	3	P17330		type I glyceraldehyde-3-phosphate dehydrogenase	F:GO:0004365; C:GO:0005829; P:GO:0006006; P:GO:0006096; F:GO:0050661; F:GO:0051287; P:GO:0055114	F:glyceraldehyde-3-phosphate dehydrogenase (NAD+) (phosphorylating) activity; C:cytosol; P:glucose metabolic process; P:glycolytic process; F:NADP binding; F:NAD binding; P:oxidation-reduction process
27.2	true	Empty	wormpep=CE01568 gene=WBGene00001686 locus=gpd-4 status=Confirmed uniprot=P17331 insdc=CAA88697.1 product="Glyceraldehyde-3-phosphate dehydrogenase 4"	F33H1.2 (+1)	P17331	36 kDa	true	unknown	3	2	2	3	P17331		type I glyceraldehyde-3-phosphate dehydrogenase	F:GO:0004365; C:GO:0005829; P:GO:0006006; P:GO:0006096; F:GO:0050661; F:GO:0051287; P:GO:0055114	F:glyceraldehyde-3-phosphate dehydrogenase (NAD+) (phosphorylating) activity; C:cytosol; P:glucose metabolic process; P:glycolytic process; F:NADP binding; F:NAD binding; P:oxidation-reduction process
28	true	Empty	wormpep=CE33610 gene=WBGene00017071 locus=aagr-1 status=Confirmed uniprot=Q19004 insdc=CCD68508.1 product="P-type domain-containing protein"	D2096.3	Q19004	104 kDa		unknown	5	0	12	0	Q19004		P-type domain-containing protein	F:GO:0004558; C:GO:0005764; P:GO:0005980; F:GO:0030246	F:alpha-1,4-glucosidase activity; C:lysosome; P:glycogen catabolic process; F:carbohydrate binding
29	true	Empty	wormpep=CE32010 gene=WBGene00012530 status=Confirmed uniprot=G5EDP0 insdc=CAD54164.1	Y32F6A.5a (+1)	G5EDP0	50 kDa		unknown	4	3	11	0	G5EDP0		Protein CBG09606	F:GO:0004185; F:GO:0004867; P:GO:0010951; P:GO:0051603	F:serine-type carboxypeptidase activity; F:serine-type endopeptidase inhibitor activity; P:negative regulation of endopeptidase activity; P:proteolysis involved in cellular protein catabolic process
30	true	Empty	wormpep=CE06003 gene=WBGene00003093 locus=lys-4 status=Confirmed uniprot=Q20964 insdc=CAA97797.1	F58B3.1	Q20964	24 kDa		unknown	3	4	5	3	Q20964		CRE-LYS-10 protein	F:GO:0003796; P:GO:0007165; P:GO:0009253; P:GO:0016998; P:GO:0019835; P:GO:0045087; P:GO:0050830	F:lysozyme activity; P:signal transduction; P:peptidoglycan catabolic process; P:cell wall macromolecule catabolic process; P:cytolysis; P:innate immune response; P:defense response to Gram-positive bacterium
31	true	Empty	wormpep=CE34046 gene=WBGene00001392 locus=far-8 status=Confirmed uniprot=Q21152 insdc=CCD61872.1	K02F3.3	Q21152	26 kDa		unknown	0	0	8	0	Q21152		Fatty Acid/Retinol binding protein	F:GO:0008289	F:lipid binding
32	true	Empty	wormpep=CE46079 gene=WBGene00006609 locus=tre-3 status=Confirmed uniprot=F5GUD3 insdc=CCA65633.1 product="Trehalase"	W05E10.4b	F5GUD3	70 kDa		unknown	6	0	7	0	F5GUD3		CRE-TRE-3 protein	F:GO:0004555; P:GO:0005991; P:GO:0015696; C:GO:0016020	F:alpha,alpha-trehalase activity; P:trehalose metabolic process; P:ammonium transport; C:membrane
33	true	Empty	wormpep=CE16605 gene=WBGene00003090 locus=lys-1 status=Confirmed uniprot=O62415 insdc=CAA16323.1 product="Lysozyme-like protein 1"	Y22F5A.4	O62415	32 kDa		unknown	4	4	4	4	O62415		Lysozyme-like protein 1	F:GO:0003796; P:GO:0007165; P:GO:0008152; C:GO:0031410; P:GO:0045087; C:GO:0045177; P:GO:0050829; P:GO:0050830	F:lysozyme activity; P:signal transduction; P:metabolic process; C:cytoplasmic vesicle; P:innate immune response; C:apical part of cell; P:defense response to Gram-negative bacterium; P:defense response to Gram-positive bacterium
34	true	Empty	wormpep=CE43783 gene=WBGene00009008 status=Confirmed uniprot=Q19687 insdc=CAA91039.2 product="Plastocyanin-like domain-containing protein"	F21D5.3a	Q19687	85 kDa		unknown	4	0	8	0	Q19687		multicopper oxidase	F:GO:0004322; F:GO:0005507; C:GO:0005886; P:GO:0006826; C:GO:0016021; P:GO:0055072; P:GO:0055114	F:ferroxidase activity; F:copper ion binding; C:plasma membrane; P:iron ion transport; C:integral component of membrane; P:iron ion homeostasis; P:oxidation-reduction process
35	true	Empty	wormpep=CE09539 gene=WBGene00000218 locus=asp-5 status=Confirmed uniprot=O01532 insdc=CCD64747.1 product="Peptidase A1 domain-containing protein"	F21F8.3	O01532	42 kDa	true	unknown	4	0	6	2	O01532		Peptidase A1 domain-containing protein	F:GO:0004190; C:GO:0005615; P:GO:0006508; C:GO:0016021; P:GO:0030163	F:aspartic-type endopeptidase activity; C:extracellular space; P:proteolysis; C:integral component of membrane; P:protein catabolic process
36	true	Empty	wormpep=CE33321 gene=WBGene00000215 locus=asp-2 status=Confirmed uniprot=Q86NE0 insdc=CCD65452.1 product="Peptidase A1 domain-containing protein"	T18H9.2	Q86NE0	47 kDa		unknown	4	4	4	0	Q86NE0		eukaryotic aspartyl protease	F:GO:0004190; P:GO:0006508; C:GO:0016021; F:GO:0016757; P:GO:0030163	F:aspartic-type endopeptidase activity; P:proteolysis; C:integral component of membrane; F:transferase activity, transferring glycosyl groups; P:protein catabolic process
37	true	Empty	Cluster of wormpep=CE25146 gene=WBGene00004373 locus=rme-1 status=Confirmed uniprot=Q9N5B7 insdc=CCD72158.1 (W06H8.1a)	W06H8.1a [3]	Q9N5B7	89 kDa	true	unknown	0	0	11	0	Q9N5B7		Receptor Mediated Endocytosis	F:GO:0005509; F:GO:0005525; P:GO:0010940; F:GO:0016887; F:GO:0019904; P:GO:0032456; C:GO:0055038; P:GO:0060990; P:GO:1904950	F:calcium ion binding; F:GTP binding; P:positive regulation of necrotic cell death; F:ATPase activity; F:protein domain specific binding; P:endocytic recycling; C:recycling endosome membrane; P:lipid tube assembly involved in organelle fission; P:negative regulation of establishment of protein localization
37.1	true	Empty	wormpep=CE25146 gene=WBGene00004373 locus=rme-1 status=Confirmed uniprot=Q9N5B7 insdc=CCD72158.1	W06H8.1a (+1)	Q9N5B7	89 kDa	true	unknown	0	0	11	0	Q9N5B7		Receptor Mediated Endocytosis	F:GO:0005509; F:GO:0005525; P:GO:0010940; F:GO:0016887; F:GO:0019904; P:GO:0032456; C:GO:0055038; P:GO:0060990; P:GO:1904950	F:calcium ion binding; F:GTP binding; P:positive regulation of necrotic cell death; F:ATPase activity; F:protein domain specific binding; P:endocytic recycling; C:recycling endosome membrane; P:lipid tube assembly involved in organelle fission; P:negative regulation of establishment of protein localization
37.2	true	Empty	wormpep=CE30204 gene=WBGene00004373 locus=rme-1 status=Confirmed uniprot=Q8WSP1 insdc=CCD72162.1	W06H8.1e	Q8WSP1	69 kDa	true	unknown	0	0	11	0	Q8WSP1		Receptor Mediated Endocytosis	F:GO:0005509; F:GO:0005525; P:GO:0010940; F:GO:0016887; F:GO:0019904; P:GO:0032456; C:GO:0055038; P:GO:0060990; P:GO:1904950	F:calcium ion binding; F:GTP binding; P:positive regulation of necrotic cell death; F:ATPase activity; F:protein domain specific binding; P:endocytic recycling; C:recycling endosome membrane; P:lipid tube assembly involved in organelle fission; P:negative regulation of establishment of protein localization
38	true	Empty	wormpep=CE03252 gene=WBGene00001920 locus=his-46 status=Predicted uniprot=P62784 insdc=CAA97407.1 product="Histone H4"	B0035.9 (+15)	…	11 kDa		unknown	4	4	5	2	…		Histone H4	C:GO:0000786; F:GO:0003677; C:GO:0005634; P:GO:0006334; F:GO:0046982	C:nucleosome; F:DNA binding; C:nucleus; P:nucleosome assembly; F:protein heterodimerization activity
39	true	Empty	wormpep=CE10978 gene=WBGene00009995 status=Confirmed uniprot=Q20724 insdc=CAB01208.1	F53F4.13	Q20724	12 kDa		unknown	2	0	2	0	Q20724		Protein CBG11525
40	true	Empty	wormpep=CE07091 gene=WBGene00017613 status=Confirmed uniprot=Q19615 insdc=CCD66538.1	F20A1.1	Q19615	12 kDa		unknown	2	0	2	0	Q19615		Protein CBG19065
41	true	Empty	wormpep=CE47165 gene=WBGene00017418 status=Confirmed uniprot=O44483 insdc=CCD62064.2	F13B6.3	O44483	47 kDa		unknown	0	0	5	0	O44483		Protein CBG05877	C:GO:0016020; C:GO:0016021	C:membrane; C:integral component of membrane
42	true	Empty	wormpep=CE51734 gene=WBGene00019619 locus=asp-14 status=Confirmed uniprot=Q94271 insdc=CCD72625.2 product="Peptidase A1 domain-containing protein"	K10C2.3	Q94271	40 kDa		unknown	2	5	3	0	Q94271		eukaryotic aspartyl protease	F:GO:0004190; C:GO:0005768; C:GO:0005802; P:GO:0006509; C:GO:0016020; P:GO:0030163; P:GO:0050435	F:aspartic-type endopeptidase activity; C:endosome; C:trans-Golgi network; P:membrane protein ectodomain proteolysis; C:membrane; P:protein catabolic process; P:amyloid-beta metabolic process
43	true	Empty	wormpep=CE25804 gene=WBGene00016424 status=Confirmed uniprot=O45144 insdc=CCD66699.1	C34H4.1a	O45144	44 kDa		unknown	2	0	2	2	O45144		Protein CBG13565	C:GO:0016021	C:integral component of membrane
44	true	Empty	wormpep=CE30806 gene=WBGene00018823 status=Confirmed uniprot=Q9TXK1 insdc=CCD71802.1	F54E2.1	Q9TXK1	43 kDa		unknown	3	0	4	2	Q9TXK1		Protein CBG12168	C:GO:0016020	C:membrane
45	true	Empty	wormpep=CE11342 gene=WBGene00001581 locus=gfi-1 status=Confirmed uniprot=Q94246 insdc=CCD69472.1	F57F4.3 (+1)	Q94246	227 kDa		unknown	5	0	3	0	Q94246		GEI-4 (Four) Interacting protein	P:GO:0006338; C:GO:0016021	P:chromatin remodeling; C:integral component of membrane
46	true	Empty	wormpep=CE04415 gene=WBGene00017591 status=Confirmed uniprot=Q19591 insdc=CCD69713.1	F19C7.1	Q19591	29 kDa		unknown	3	0	2	3	Q19591		Protein CBG01711	P:GO:0006508; F:GO:0008236	P:proteolysis; F:serine-type peptidase activity
47	true	Empty	wormpep=CE38509 gene=WBGene00009434 status=Confirmed uniprot=O02362 insdc=CAB04277.2 product="CUB_2 domain-containing protein"	F35E12.10	O02362	54 kDa		unknown	5	0	2	0	O02362		CUB_2 domain-containing protein	C:GO:0016020; P:GO:0045087	C:membrane; P:innate immune response
48	true	Empty	wormpep=CE21859 gene=WBGene00021518 locus=hpo-6 status=Confirmed uniprot=Q95Y17 insdc=CCD66716.1	Y41D4B.16	Q95Y17	49 kDa		unknown	4	0	4	2	Q95Y17		Protein CBR-HPO-6	C:GO:0016020	C:membrane
49	true	Empty	wormpep=CE07251 gene=WBGene00000784 locus=cpr-4 status=Confirmed uniprot=P43508 insdc=CCD71204.1 product="Cathepsin B-like cysteine proteinase 4"	F44C4.3	P43508	36 kDa		unknown	3	2	3	0	P43508		cathepsin B-like cysteine proteinase	F:GO:0004197; C:GO:0005615; C:GO:0005764; P:GO:0034644; P:GO:0051603; P:GO:0071480	F:cysteine-type endopeptidase activity; C:extracellular space; C:lysosome; P:cellular response to UV; P:proteolysis involved in cellular protein catabolic process; P:cellular response to gamma radiation
50	true	Empty	wormpep=CE06404 gene=WBGene00011683 locus=phat-6 status=Confirmed uniprot=Q22373 insdc=CAA96678.1	T10B10.6	Q22373	22 kDa		unknown	2	2	4	2	Q22373		PHAryngeal gland Toxin-related	P:GO:1905905	P:pharyngeal gland morphogenesis
51	true	Empty	wormpep=CE27679 gene=WBGene00015713 status=Confirmed uniprot=Q17921 insdc=CCD64305.1	C12D12.1a (+2)	Q17921	81 kDa		unknown	3	0	2	0	Q17921		Protein CBG14225	C:GO:0016021	C:integral component of membrane
52	true	Empty	Cluster of wormpep=CE09922 gene=WBGene00009431 locus=dct-17 status=Partially_confirmed uniprot=O02360 insdc=CAB04275.1 product="CUB_2 domain-containing protein" (F35E12.7a)	F35E12.7a [4]	O02360	80 kDa	true	unknown	4	0	5	0	O02360		CUB_2 domain-containing protein	C:GO:0016021; P:GO:0045087	C:integral component of membrane; P:innate immune response
52.1	true	Empty	wormpep=CE09922 gene=WBGene00009431 locus=dct-17 status=Partially_confirmed uniprot=O02360 insdc=CAB04275.1 product="CUB_2 domain-containing protein"	F35E12.7a (+3)	O02360	80 kDa	true	unknown	4	0	5	0	O02360		CUB_2 domain-containing protein	C:GO:0016021; P:GO:0045087	C:integral component of membrane; P:innate immune response
53	true	Empty	wormpep=CE19743 gene=WBGene00008194 status=Confirmed uniprot=Q9XUF9 insdc=CAB05159.1	C49C3.4a (+1)	Q9XUF9	170 kDa		unknown	3	0	5	0	Q9XUF9		Protein CBG00449	F:GO:0005112	F:Notch binding
54	true	Empty	wormpep=CE28276 gene=WBGene00014136 status=Confirmed uniprot=Q9XUA8 insdc=CAB05320.2 product="CUB_2 domain-containing protein"	ZK896.5	Q9XUA8	53 kDa		unknown	4	0	5	0	Q9XUA8		CUB_2 domain-containing protein	C:GO:0016020	C:membrane
55	true	Empty	wormpep=CE04442 gene=WBGene00017691 locus=ilys-5 status=Confirmed uniprot=Q19698 insdc=CCD64578.1	F22A3.6a (+1)	Q19698	15 kDa		unknown	3	3	3	0	Q19698		Invertebrate LYSozyme	F:GO:0003796; C:GO:0005615; P:GO:0007586; P:GO:0008152; P:GO:0008340; P:GO:0019835; C:GO:0031906; C:GO:0034777; C:GO:0043202; P:GO:0050830	F:lysozyme activity; C:extracellular space; P:digestion; P:metabolic process; P:determination of adult lifespan; P:cytolysis; C:late endosome lumen; C:recycling endosome lumen; C:lysosomal lumen; P:defense response to Gram-positive bacterium
56	true	Empty	Cluster of wormpep=CE00850 gene=WBGene00006538 locus=tbb-4 status=Confirmed uniprot=P41937 insdc=CAA86310.1 product="Tubulin beta-4 chain" (B0272.1)	B0272.1 [3]	P41937	50 kDa	true	unknown	0	4	5	0	P41937		Tubulin/FtsZ family, GTPase domain protein	P:GO:0000226; P:GO:0000278; F:GO:0003924; F:GO:0005200; F:GO:0005525; C:GO:0005879	P:microtubule cytoskeleton organization; P:mitotic cell cycle; F:GTPase activity; F:structural constituent of cytoskeleton; F:GTP binding; C:axonemal microtubule
56.1	true	Empty	wormpep=CE00850 gene=WBGene00006538 locus=tbb-4 status=Confirmed uniprot=P41937 insdc=CAA86310.1 product="Tubulin beta-4 chain"	B0272.1	P41937	50 kDa	true	unknown	0	4	5	0	P41937		Tubulin/FtsZ family, GTPase domain protein	P:GO:0000226; P:GO:0000278; F:GO:0003924; F:GO:0005200; F:GO:0005525; C:GO:0005879	P:microtubule cytoskeleton organization; P:mitotic cell cycle; F:GTPase activity; F:structural constituent of cytoskeleton; F:GTP binding; C:axonemal microtubule
56.2	true	Empty	wormpep=CE15257 gene=WBGene00003171 locus=mec-7 status=Confirmed uniprot=P12456 insdc=CCD67558.1 product="Tubulin beta-1 chain"	ZK154.3	P12456	49 kDa	true	unknown	0	3	0	0	P12456		BChain B, Tubulin beta chain	P:GO:0000278; P:GO:0001764; F:GO:0003924; F:GO:0005200; F:GO:0005525; C:GO:0005737; C:GO:0005874; P:GO:0031122; C:GO:0043005; C:GO:0043025; F:GO:0046982; P:GO:1902669; P:GO:1905789; P:GO:1905792	P:mitotic cell cycle; P:neuron migration; F:GTPase activity; F:structural constituent of cytoskeleton; F:GTP binding; C:cytoplasm; C:microtubule; P:cytoplasmic microtubule organization; C:neuron projection; C:neuronal cell body; F:protein heterodimerization activity; P:positive regulation of axon guidance; P:positive regulation of detection of mechanical stimulus involved in sensory perception of…
56.3	true	Empty	wormpep=CE00913 gene=WBGene00006537 locus=tbb-2 status=Confirmed uniprot=P52275 insdc=CAA84648.1 product="Tubulin beta-2 chain"	C36E8.5	P52275	50 kDa	true	unknown	0	2	0	0	P52275		Tubulin/FtsZ family, GTPase domain protein	P:GO:0000212; P:GO:0000278; F:GO:0003924; F:GO:0005200; F:GO:0005525; C:GO:0005737; C:GO:0005876; P:GO:0007635; P:GO:0018991; C:GO:0045298	P:meiotic spindle organization; P:mitotic cell cycle; F:GTPase activity; F:structural constituent of cytoskeleton; F:GTP binding; C:cytoplasm; C:spindle microtubule; P:chemosensory behavior; P:oviposition; C:tubulin complex
57	true	Empty	wormpep=CE29950 gene=WBGene00000229 locus=atp-2 status=Confirmed uniprot=P46561 insdc=CCD66650.1 product="ATP synthase subunit beta, mitochondrial"	C34E10.6	P46561	58 kDa		unknown	0	4	0	0	P46561		ATP synthase subunit beta, mitochondrial	F:GO:0005524; C:GO:0005753; C:GO:0005763; P:GO:0006479; P:GO:0007617; F:GO:0008168; P:GO:0008340; P:GO:0008406; P:GO:0010629; F:GO:0016887; F:GO:0019904; P:GO:0030421; P:GO:0040024; P:GO:0040039; P:GO:0042776; P:GO:0043050; C:GO:0045261; F:GO:0046933; P:GO:0048598; P:GO:0050829; C:GO:0097730	F:ATP binding; C:mitochondrial proton-transporting ATP synthase complex; C:mitochondrial small ribosomal subunit; P:protein methylation; P:mating behavior; F:methyltransferase activity; P:determination of adult lifespan; P:gonad development; P:negative regulation of gene expression; F:ATPase activity; F:protein domain specific binding; P:defecation; P:dauer larval development; P:inductive cell mi…
58	true	Empty	wormpep=CE51999 gene=WBGene00019957 status=Confirmed uniprot=Q21850 insdc=CCD70854.2	R08E3.1a (+1)	Q21850	212 kDa		unknown	0	0	3	0	Q21850		Protein CBG14646	F:GO:0005112	F:Notch binding
59	true	Empty	wormpep=CE06294 gene=WBGene00011222 status=Confirmed uniprot=Q21916 insdc=CAA94611.1	R10H10.3	Q21916	40 kDa		unknown	2	0	2	2	Q21916		CUB domain protein
60	true	Empty	Cluster of wormpep=CE06200 gene=WBGene00003920 locus=par-5 status=Confirmed uniprot=P41932 insdc=CAA98138.1 product="14-3-3-like protein 1" (M117.2a)	M117.2a [3]	P41932	28 kDa	true	unknown	0	2	3	0	P41932		14-3-3 zeta	P:GO:0000132; P:GO:0001708; C:GO:0005623; C:GO:0005634; C:GO:0005938; P:GO:0006611; P:GO:0007346; F:GO:0008134; P:GO:0008340; P:GO:0009792; P:GO:0009949; P:GO:0010070; P:GO:0010286; F:GO:0019904; P:GO:0030590; P:GO:0035046; P:GO:0040024; P:GO:0042308; P:GO:0045167; P:GO:0051220; P:GO:0051321	P:establishment of mitotic spindle orientation; P:cell fate specification; C:cell; C:nucleus; C:cell cortex; P:protein export from nucleus; P:regulation of mitotic cell cycle; F:transcription factor binding; P:determination of adult lifespan; P:embryo development ending in birth or egg hatching; P:polarity specification of anterior/posterior axis; P:zygote asymmetric cell division; P:heat acclima…
60.1	true	Empty	wormpep=CE06200 gene=WBGene00003920 locus=par-5 status=Confirmed uniprot=P41932 insdc=CAA98138.1 product="14-3-3-like protein 1"	M117.2a	P41932	28 kDa	true	unknown	0	2	3	0	P41932		14-3-3 zeta	P:GO:0000132; P:GO:0001708; C:GO:0005623; C:GO:0005634; C:GO:0005938; P:GO:0006611; P:GO:0007346; F:GO:0008134; P:GO:0008340; P:GO:0009792; P:GO:0009949; P:GO:0010070; P:GO:0010286; F:GO:0019904; P:GO:0030590; P:GO:0035046; P:GO:0040024; P:GO:0042308; P:GO:0045167; P:GO:0051220; P:GO:0051321	P:establishment of mitotic spindle orientation; P:cell fate specification; C:cell; C:nucleus; C:cell cortex; P:protein export from nucleus; P:regulation of mitotic cell cycle; F:transcription factor binding; P:determination of adult lifespan; P:embryo development ending in birth or egg hatching; P:polarity specification of anterior/posterior axis; P:zygote asymmetric cell division; P:heat acclima…
60.2	true	Empty	wormpep=CE03389 gene=WBGene00001502 locus=ftt-2 status=Confirmed uniprot=Q20655 insdc=CAA91474.1 product="14-3-3-like protein 2"	F52D10.3a (+1)	Q20655	28 kDa	true	unknown	0	2	0	0	Q20655		14-3-3 zeta	C:GO:0005634; C:GO:0005737; F:GO:0008134; F:GO:0019904; P:GO:0040024; P:GO:0042308; P:GO:0051220	C:nucleus; C:cytoplasm; F:transcription factor binding; F:protein domain specific binding; P:dauer larval development; P:negative regulation of protein import into nucleus; P:cytoplasmic sequestering of protein
61	true	Empty	wormpep=CE29672 gene=WBGene00016048 status=Confirmed uniprot=O76430 insdc=CCD65462.1	C24B9.3	O76430	45 kDa		unknown	2	0	3	0	O76430		von Willebrand factor type A domain protein
62	true	Empty	wormpep=CE48887 gene=WBGene00017489 status=Confirmed uniprot=U4PAR2 insdc=CDH92980.1	F15E6.9a	U4PAR2	75 kDa		unknown	0	0	5	0	U4PAR2		Protein CBG01633
63	true	Empty	wormpep=CE34083 gene=WBGene00011181 status=Confirmed uniprot=Q21882 insdc=CAB00872.2 product="Probable 5-hydroxyisourate hydrolase R09H10.3"	R09H10.3a (+1)	Q21882	15 kDa		unknown	4	0	4	0	Q21882		Probable 5-hydroxyisourate hydrolase R09H10.3	P:GO:0006144; F:GO:0033971; F:GO:0042802	P:purine nucleobase metabolic process; F:hydroxyisourate hydrolase activity; F:identical protein binding
64	true	Empty	wormpep=CE41257 gene=WBGene00020256 status=Confirmed uniprot=H2KZ05 insdc=CCD65542.1	T05C3.6a	H2KZ05	57 kDa		unknown	4	0	4	0	H2KZ05		phospholipase D domain protein	F:GO:0003824; C:GO:0016021	F:catalytic activity; C:integral component of membrane
65	true	Empty	wormpep=CE42330 gene=WBGene00004023 locus=pho-4 status=Confirmed uniprot=Q22525 insdc=CCD68012.1	T16D1.2	Q22525	51 kDa		unknown	2	0	4	0	Q22525		intestinal acid PHOsphatase	C:GO:0016021	C:integral component of membrane
66	true	Empty	wormpep=CE33195 gene=WBGene00021017 locus=cil-7 status=Partially_confirmed uniprot=O44754 insdc=CCD70131.1	W03G9.7	O44754	64 kDa		unknown	0	0	6	0	O44754		CILiary localization	C:GO:0030424; C:GO:0030425; C:GO:0043025; C:GO:0097546; C:GO:0097730	C:axon; C:dendrite; C:neuronal cell body; C:ciliary base; C:non-motile cilium
67	true	Empty	wormpep=CE18851 gene=WBGene00010605 status=Confirmed uniprot=Q9XUT9 insdc=CAB04581.1	K06G5.1	Q9XUT9	55 kDa		unknown	3	0	4	0	Q9XUT9		VWFA domain-containing protein	C:GO:0005576	C:extracellular region
68	true	Empty	wormpep=CE36226 gene=WBGene00013704 status=Confirmed uniprot=Q7K7C1 insdc=CAE54927.1	Y106G6D.8	Q7K7C1	14 kDa		unknown	0	0	3	0	Q7K7C1		Protein F35C12.3, isoform a	F:GO:0004675; P:GO:0007178; C:GO:0016020	F:transmembrane receptor protein serine/threonine kinase activity; P:transmembrane receptor protein serine/threonine kinase signaling pathway; C:membrane
69	true	Empty	wormpep=CE07100 gene=WBGene00017621 status=Confirmed uniprot=Q19616 insdc=CCD66548.1	F20A1.10	Q19616	13 kDa	true	unknown	0	3	3	0	Q19616		Protein CBG19068
70	true	Empty	wormpep=CE42347 gene=WBGene00010513 status=Partially_confirmed uniprot=Q21140 insdc=CAB01218.2	K02E11.4a	Q21140	15 kDa		unknown	0	0	5	0	Q21140		Protein CBG04729
71	true	Empty	wormpep=CE25039 gene=WBGene00003877 locus=pept-1 status=Confirmed uniprot=Q21219 insdc=CCD64583.1 product="Peptide transporter family 1"	K04E7.2	Q21219	94 kDa		unknown	4	0	0	0	Q21219		Peptide transporter family 1	P:GO:0002119; C:GO:0005887; P:GO:0006885; P:GO:0006979; P:GO:0008340; P:GO:0009408; P:GO:0015031; F:GO:0015333; P:GO:0015807; C:GO:0016324; P:GO:0019915; P:GO:0032006; P:GO:0035442; P:GO:0040010; P:GO:0040018; P:GO:0060378; F:GO:0071916; P:GO:0080144; P:GO:1900101; P:GO:1902600; P:GO:2000192	P:nematode larval development; C:integral component of plasma membrane; P:regulation of pH; P:response to oxidative stress; P:determination of adult lifespan; P:response to heat; P:protein transport; F:peptide:proton symporter activity; P:L-amino acid transport; C:apical plasma membrane; P:lipid storage; P:regulation of TOR signaling; P:dipeptide transmembrane transport; P:positive regulation of …
72	true	Empty	wormpep=CE32431 gene=WBGene00009971 status=Confirmed uniprot=Q93765 insdc=CAB02120.2 product="CUB_2 domain-containing protein"	F53C11.1a (+1)	Q93765	55 kDa		unknown	5	0	0	0	Q93765		CUB_2 domain-containing protein	P:GO:0045087	P:innate immune response
73	true	Empty	wormpep=CE47856 gene=WBGene00000216 locus=asp-3 status=Confirmed uniprot=P55956 insdc=CCD72415.2 product="Aspartic protease 3"	H22K11.1	P55956	43 kDa		unknown	2	0	3	0	P55956		Aspartic protease 3	F:GO:0004190; C:GO:0005576; C:GO:0005764; P:GO:0006508; P:GO:0012501; P:GO:0030163; P:GO:0070265	F:aspartic-type endopeptidase activity; C:extracellular region; C:lysosome; P:proteolysis; P:programmed cell death; P:protein catabolic process; P:necrotic cell death
74	true	Empty	wormpep=CE13898 gene=WBGene00020662 status=Confirmed uniprot=H2KZV5 insdc=CCD69966.1 product="Lipase_3 domain-containing protein"	T21H3.1a	H2KZV5	34 kDa	true	unknown	3	0	4	0	H2KZV5		Lipase_3 domain-containing protein	P:GO:0006629; F:GO:0016787	P:lipid metabolic process; F:hydrolase activity
75	true	Empty	wormpep=CE26681 gene=WBGene00019261 status=Confirmed uniprot=O76672 insdc=CCD72019.1	H34I24.2	O76672	47 kDa		unknown	4	0	2	0	O76672		Protein CBG00470
76	true	Empty	wormpep=CE05529 gene=WBGene00008378 locus=ule-3 status=Confirmed uniprot=Q18947 insdc=CAA98439.1	D1054.11	Q18947	34 kDa		unknown	2	0	2	0	Q18947		Uterine Lumin Expressed/locailized	F:GO:0005515	F:protein binding
77	true	Empty	Cluster of wormpep=CE18750 gene=WBGene00010124 status=Confirmed uniprot=G5EC22 insdc=CAB05224.1 product="CUB_2 domain-containing protein" (F55G11.4)	F55G11.4	G5EC22	37 kDa	true	unknown	0	3	2	0	G5EC22		CUB_2 domain-containing protein	P:GO:0050829	P:defense response to Gram-negative bacterium
77.1	true	Empty	wormpep=CE18750 gene=WBGene00010124 status=Confirmed uniprot=G5EC22 insdc=CAB05224.1 product="CUB_2 domain-containing protein"	F55G11.4	G5EC22	37 kDa	true	unknown	0	3	2	0	G5EC22		CUB_2 domain-containing protein	P:GO:0050829	P:defense response to Gram-negative bacterium
78	true	Empty	wormpep=CE29208 gene=WBGene00016335 locus=gba-1 status=Confirmed uniprot=O16580 insdc=CCD66449.1 product="Putative glucosylceramidase 1"	C33C12.3a (+1)	O16580	58 kDa		unknown	0	0	4	0	O16580		Putative glucosylceramidase 1	F:GO:0004348; F:GO:0004383; F:GO:0004672; F:GO:0005524; P:GO:0006182; P:GO:0006468; P:GO:0006665; C:GO:0016021; P:GO:0035556	F:glucosylceramidase activity; F:guanylate cyclase activity; F:protein kinase activity; F:ATP binding; P:cGMP biosynthetic process; P:protein phosphorylation; P:sphingolipid metabolic process; C:integral component of membrane; P:intracellular signal transduction
79	true	Empty	wormpep=CE05528 gene=WBGene00008377 status=Confirmed uniprot=Q18943 insdc=CAA98435.1	D1054.10	Q18943	21 kDa		unknown	2	0	4	0	Q18943		Protein CBG09706
80	true	Empty	wormpep=CE11006 gene=WBGene00004274 locus=rab-11.1 status=Confirmed uniprot=O01803 insdc=CCD71701.1 product="Ras-related protein rab-11.1"	F53G12.1	O01803	23 kDa		unknown	0	0	6	0	O01803		Ras-related protein rab-11.1	C:GO:0000139; F:GO:0003924; F:GO:0005525; C:GO:0005815; C:GO:0005819; C:GO:0005829; P:GO:0006886; P:GO:0006898; P:GO:0009792; C:GO:0016324; C:GO:0030133; P:GO:0030703; P:GO:0032467; P:GO:0032482; C:GO:0055038; P:GO:0060471; C:GO:0060473	C:Golgi membrane; F:GTPase activity; F:GTP binding; C:microtubule organizing center; C:spindle; C:cytosol; P:intracellular protein transport; P:receptor-mediated endocytosis; P:embryo development ending in birth or egg hatching; C:apical plasma membrane; C:transport vesicle; P:eggshell formation; P:positive regulation of cytokinesis; P:Rab protein signal transduction; C:recycling endosome membran…
81	true	Empty	wormpep=CE37981 gene=WBGene00010516 status=Confirmed uniprot=O62297 insdc=CAB01224.2	K02E11.7	O62297	15 kDa		unknown	0	0	5	0	O62297		Protein CBG04719
82	true	Empty	wormpep=CE29511 gene=WBGene00003497 locus=mup-4 status=Confirmed uniprot=Q21281 insdc=CCD63613.1 product="Transmembrane matrix receptor MUP-4"	K07D8.1	Q21281	230 kDa		unknown	0	0	5	0	Q21281		Transmembrane matrix receptor MUP-4	F:GO:0005509; F:GO:0005515; C:GO:0005737; C:GO:0005856; C:GO:0005886; P:GO:0007155; P:GO:0007275; C:GO:0016021; C:GO:0030056; C:GO:0098733	F:calcium ion binding; F:protein binding; C:cytoplasm; C:cytoskeleton; C:plasma membrane; P:cell adhesion; P:multicellular organism development; C:integral component of membrane; C:hemidesmosome; C:hemidesmosome associated protein complex
83	true	Empty	wormpep=CE37842 gene=WBGene00010660 status=Confirmed uniprot=G5ECH9 insdc=CAA97438.2 product="CUB_2 domain-containing protein"	K08D8.6a (+1)	G5ECH9	54 kDa		unknown	4	0	2	0	G5ECH9		CUB_2 domain-containing protein	C:GO:0016020	C:membrane
84	true	Empty	wormpep=CE30836 gene=WBGene00020589 status=Confirmed uniprot=Q8MPT1 insdc=CCD66999.1	T19H12.3	Q8MPT1	15 kDa		unknown	2	0	3	0	Q8MPT1		Protein CBG04732
85	true	Empty	wormpep=CE14088 gene=WBGene00020741 locus=dlhd-1 status=Confirmed uniprot=O17263 insdc=CCD73621.1 product="DLH domain-containing protein"	T23F4.3	O17263	29 kDa		unknown	2	0	4	0	O17263		DLH domain-containing protein	C:GO:0005634; F:GO:0016787	C:nucleus; F:hydrolase activity
86	true	Empty	wormpep=CE13982 gene=WBGene00011929 status=Partially_confirmed uniprot=O02322 insdc=CAB03386.1 product="GP-PDE domain-containing protein"	T22G5.1	O02322	37 kDa		unknown	0	4	0	0	O02322		GP-PDE domain-containing protein	P:GO:0006629; F:GO:0008081; C:GO:0016021	P:lipid metabolic process; F:phosphoric diester hydrolase activity; C:integral component of membrane
87	true	Empty	wormpep=CE02009 gene=WBGene00019605 locus=ctsa-4.1 status=Confirmed uniprot=Q09991 insdc=CCD66392.1 product="Serine carboxypeptidase ctsa-4.1"	K10B2.2a	Q09991	53 kDa		unknown	0	0	3	0	Q09991		Serine carboxypeptidase ctsa-4.1	F:GO:0004185; P:GO:0051603	F:serine-type carboxypeptidase activity; P:proteolysis involved in cellular protein catabolic process
	true	Empty	wormpep=CE16261 gene=WBGene00010793 status=Confirmed uniprot=O17954 insdc=CAB05250.1	LLC1.2a	O17954	30 kDa		unknown	2	0	2	2	O17954		Protein CBG21578
89	true	Empty	wormpep=CE06290 gene=WBGene00006911 locus=vha-2 status=Confirmed uniprot=C0HLB4 insdc=CAA82355.1 product="V-type proton ATPase 16 kDa proteolipid subunit 3"	R10E11.2 (+1)	C0HLB3	16 kDa		unknown	2	0	2	0	C0HLB3		V-type ATPase, C subunit	C:GO:0005623; C:GO:0005774; P:GO:0007042; P:GO:0012501; C:GO:0016021; C:GO:0033179; F:GO:0046961; P:GO:1902600	C:cell; C:vacuolar membrane; P:lysosomal lumen acidification; P:programmed cell death; C:integral component of membrane; C:proton-transporting V-type ATPase, V0 domain; F:proton-transporting ATPase activity, rotational mechanism; P:proton transmembrane transport
90	true	Empty	wormpep=CE19242 gene=WBGene00013394 locus=ule-5 status=Confirmed uniprot=Q9XWT3 insdc=CAA21562.1	Y62H9A.6	Q9XWT3	20 kDa		unknown	2	0	0	0	Q9XWT3		Uterine Lumin Expressed/locailized
91	true	Empty	wormpep=CE28630 gene=WBGene00019779 locus=endu-2 status=Confirmed uniprot=Q9GYM9 insdc=CCD69425.1	M60.2	Q9GYM9	63 kDa		unknown	0	3	0	0	Q9GYM9		ENDonuclease, poly(U) specific	F:GO:0004521; P:GO:0045087; P:GO:0050829; P:GO:0090502	F:endoribonuclease activity; P:innate immune response; P:defense response to Gram-negative bacterium; P:RNA phosphodiester bond hydrolysis, endonucleolytic
92	true	Empty	wormpep=CE19151 gene=WBGene00012782 status=Confirmed uniprot=Q9XXE9 insdc=CAA19505.1 product="Fibrinogen C-terminal domain-containing protein"	Y43C5A.2	Q9XXE9	49 kDa		unknown	0	0	3	0	Q9XXE9		Fibrinogen C-terminal domain-containing protein	P:GO:0045087	P:innate immune response
93	true	Empty	wormpep=CE31453 gene=WBGene00016769 status=Confirmed uniprot=Q18705 insdc=CCD67645.1 product="Fibrinogen C-terminal domain-containing protein"	C49C8.5	Q18705	49 kDa		unknown	3	0	2	0	Q18705		Fibrinogen C-terminal domain-containing protein	P:GO:0045087	P:innate immune response
94	true	Empty	wormpep=CE07499 gene=WBGene00020509 locus=hex-1 status=Confirmed uniprot=Q22492 insdc=CCD68941.1 product="Beta-hexosaminidase A"	T14F9.3	Q22492	64 kDa		unknown	3	0	0	0	Q22492		Beta-hexosaminidase A	F:GO:0004563; C:GO:0005764; P:GO:0005975; C:GO:0016021; F:GO:0102148	F:beta-N-acetylhexosaminidase activity; C:lysosome; P:carbohydrate metabolic process; C:integral component of membrane; F:N-acetyl-beta-D-galactosaminidase activity
95	true	Empty	wormpep=CE07828 gene=WBGene00003096 locus=lys-7 status=Confirmed uniprot=O16202 insdc=CCD62480.1 product="Lysozyme-like protein 7"	C02A12.4	O16202	31 kDa		unknown	2	0	2	0	O16202		Lysozyme-like protein 7	F:GO:0005515; P:GO:0007165; C:GO:0031410; P:GO:0045087; P:GO:0050829; P:GO:0050830; P:GO:0050832; P:GO:1905905	F:protein binding; P:signal transduction; C:cytoplasmic vesicle; P:innate immune response; P:defense response to Gram-negative bacterium; P:defense response to Gram-positive bacterium; P:defense response to fungus; P:pharyngeal gland morphogenesis
96	true	Empty	wormpep=CE06913 gene=WBGene00016362 status=Confirmed uniprot=Q18399 insdc=CCD66528.1	C33G8.4	Q18399	12 kDa		unknown	0	0	2	0	Q18399		Protein CBG19063
97	true	Empty	wormpep=CE48098 gene=WBGene00020128 status=Confirmed uniprot=Q9N5F6 insdc=CCD63165.2	R193.2	Q9N5F6	207 kDa		unknown	2	0	2	0	Q9N5F6		collagen alpha-3(VI) chain isoform X1	C:GO:0016021	C:integral component of membrane
98	true	Empty	wormpep=CE20622 gene=WBGene00001501 locus=ftn-2 status=Confirmed uniprot=Q9TYS3 insdc=CCD68350.1 product="Ferritin"	D1037.3	Q9TYS3	20 kDa		unknown	2	0	0	2	Q9TYS3		CRE-FTN-2 protein	F:GO:0004322; C:GO:0005623; C:GO:0005737; P:GO:0006826; P:GO:0006880; F:GO:0008198; F:GO:0008199; F:GO:0042802; P:GO:0050830; P:GO:0055114	F:ferroxidase activity; C:cell; C:cytoplasm; P:iron ion transport; P:intracellular sequestering of iron ion; F:ferrous iron binding; F:ferric iron binding; F:identical protein binding; P:defense response to Gram-positive bacterium; P:oxidation-reduction process
99	true	Empty	wormpep=CE31328 gene=WBGene00016425 status=Confirmed uniprot=O45143 insdc=CCD66700.1	C34H4.2	O45143	48 kDa		unknown	2	0	2	0	O45143		Protein CBG13564	C:GO:0016020	C:membrane
100	true	Empty	wormpep=CE01270 gene=WBGene00001168 locus=eef-1A.1 status=Confirmed uniprot=P53013 insdc=CCD63407.1 product="Elongation factor 1-alpha"	F31E3.5 (+1)	…	51 kDa		unknown	2	0	0	0	…		Elongation factor 1-alpha	F:GO:0003746; F:GO:0003924; F:GO:0005525; C:GO:0005737; P:GO:0006414	F:translation elongation factor activity; F:GTPase activity; F:GTP binding; C:cytoplasm; P:translational elongation
101	true	Empty	wormpep=CE02185 gene=WBGene00008741 locus=ctsa-1.2 status=Confirmed uniprot=P52715 insdc=CAA88947.1 product="Serine carboxypeptidase ctsa-1.2"	F13D12.6	P52715	50 kDa		unknown	2	0	0	0	P52715		Serine carboxypeptidase ctsa-1.2	F:GO:0004185; P:GO:0051603	F:serine-type carboxypeptidase activity; P:proteolysis involved in cellular protein catabolic process
102	true	Empty	wormpep=CE05906 gene=WBGene00009895 locus=scl-2 status=Partially_confirmed uniprot=Q20603 insdc=CAA94344.1 product="SCP domain-containing protein"	F49E11.10a	Q20603	22 kDa		unknown	2	0	0	0	Q20603		SCP domain-containing protein	C:GO:0005615	C:extracellular space
103	true	Empty	Cluster of wormpep=CE09682 gene=WBGene00002005 locus=hsp-1 status=Confirmed uniprot=P09446 insdc=CAB02319.1 product="Heat shock 70 kDa protein A" (F26D10.3)	F26D10.3 [2]	P09446	70 kDa	true	unknown	2	3	2	0	P09446		Heat shock 70 kDa protein A	F:GO:0005524; C:GO:0005634; C:GO:0005829; C:GO:0005886; P:GO:0008340; P:GO:0009408; F:GO:0031072; P:GO:0034620; P:GO:0042026; P:GO:0042147; F:GO:0042623; F:GO:0044183; F:GO:0051082; P:GO:0051085; F:GO:0051787	F:ATP binding; C:nucleus; C:cytosol; C:plasma membrane; P:determination of adult lifespan; P:response to heat; F:heat shock protein binding; P:cellular response to unfolded protein; P:protein refolding; P:retrograde transport, endosome to Golgi; F:ATPase activity, coupled; F:protein folding chaperone; F:unfolded protein binding; P:chaperone cofactor-dependent protein refolding; F:misfolded protei…
103.1	true	Empty	wormpep=CE09682 gene=WBGene00002005 locus=hsp-1 status=Confirmed uniprot=P09446 insdc=CAB02319.1 product="Heat shock 70 kDa protein A"	F26D10.3	P09446	70 kDa	true	unknown	2	3	2	0	P09446		Heat shock 70 kDa protein A	F:GO:0005524; C:GO:0005634; C:GO:0005829; C:GO:0005886; P:GO:0008340; P:GO:0009408; F:GO:0031072; P:GO:0034620; P:GO:0042026; P:GO:0042147; F:GO:0042623; F:GO:0044183; F:GO:0051082; P:GO:0051085; F:GO:0051787	F:ATP binding; C:nucleus; C:cytosol; C:plasma membrane; P:determination of adult lifespan; P:response to heat; F:heat shock protein binding; P:cellular response to unfolded protein; P:protein refolding; P:retrograde transport, endosome to Golgi; F:ATPase activity, coupled; F:protein folding chaperone; F:unfolded protein binding; P:chaperone cofactor-dependent protein refolding; F:misfolded protei…
103.2	true	Empty	wormpep=CE07244 gene=WBGene00002008 locus=hsp-4 status=Confirmed uniprot=P20163 insdc=CCD63548.1 product="Endoplasmic reticulum chaperone BiP homolog"	F43E2.8a	P20163	72 kDa	true	unknown	0	0	2	0	P20163		Heat shock 70 kDa protein C	F:GO:0001085; F:GO:0005524; C:GO:0005634; C:GO:0005788; C:GO:0005791; C:GO:0016021; P:GO:0030433; P:GO:0030968; F:GO:0031072; C:GO:0034663; P:GO:0042026; F:GO:0042623; F:GO:0044183; F:GO:0051082; P:GO:0051085; F:GO:0051787	F:RNA polymerase II transcription factor binding; F:ATP binding; C:nucleus; C:endoplasmic reticulum lumen; C:rough endoplasmic reticulum; C:integral component of membrane; P:ubiquitin-dependent ERAD pathway; P:endoplasmic reticulum unfolded protein response; F:heat shock protein binding; C:endoplasmic reticulum chaperone complex; P:protein refolding; F:ATPase activity, coupled; F:protein folding …
104	true	Empty	wormpep=CE25043 gene=WBGene00000799 locus=crn-6 status=Confirmed uniprot=P34508 insdc=CAB76843.1 product="Cell death-related nuclease 6"	K04H4.6a (+1)	P34508	43 kDa		unknown	0	0	3	0	P34508		Cell death-related nuclease 6	F:GO:0004531; P:GO:0006309	F:deoxyribonuclease II activity; P:apoptotic DNA fragmentation
105	true	Empty	wormpep=CE47628 gene=WBGene00011708 status=Confirmed uniprot=Q22390 insdc=CAA90990.2	T11B7.5	Q22390	22 kDa		unknown	0	0	4	0	Q22390		Protein CBG12471
106	true	Empty	wormpep=CE39975 gene=WBGene00022093 status=Confirmed uniprot=Q95XI6 insdc=CCD74126.1	Y69A2AR.22	Q95XI6	23 kDa		unknown	0	0	3	0	Q95XI6		Protein CBG22499	F:GO:0004930; P:GO:0007186; C:GO:0016020; C:GO:0016021	F:G protein-coupled receptor activity; P:G protein-coupled receptor signaling pathway; C:membrane; C:integral component of membrane
107	true	Empty	wormpep=CE17796 gene=WBGene00018138 locus=folt-2 status=Confirmed uniprot=O45166 insdc=CCD66319.1 product="Folate-like transporter 2"	F37B4.7	O45166	49 kDa		unknown	0	0	4	0	O45166		Folate-like transporter 2	F:GO:0005542; C:GO:0005886; C:GO:0016021; P:GO:0035461; F:GO:0090482	F:folic acid binding; C:plasma membrane; C:integral component of membrane; P:vitamin transmembrane transport; F:vitamin transmembrane transporter activity
108	true	Empty	wormpep=CE36242 gene=WBGene00013104 status=Confirmed uniprot=Q9NAE1 insdc=CAB61142.2	Y51H4A.8	Q9NAE1	20 kDa		unknown	0	0	3	0	Q9NAE1		Protein CBG06622
109	true	Empty	wormpep=CE24633 gene=WBGene00022196 locus=gpa-17 status=Confirmed uniprot=Q9N4F4 insdc=CCD72404.1	Y71H2B.7	Q9N4F4	47 kDa		unknown	0	0	3	0	Q9N4F4		g-protein alpha subunit	F:GO:0001664; F:GO:0003924; F:GO:0005525; C:GO:0005834; P:GO:0007191; P:GO:0007606; F:GO:0031683	F:G protein-coupled receptor binding; F:GTPase activity; F:GTP binding; C:heterotrimeric G-protein complex; P:adenylate cyclase-activating dopamine receptor signaling pathway; P:sensory perception of chemical stimulus; F:G-protein beta/gamma-subunit complex binding
110	true	Empty	wormpep=CE05149 gene=WBGene00007097 status=Confirmed uniprot=Q17420 insdc=CAA94877.1	B0024.4	Q17420	43 kDa		unknown	3	0	2	0	Q17420		Protein CBG09578	F:GO:0004888; P:GO:0007606; C:GO:0016020; C:GO:0016021; C:GO:0045121	F:transmembrane signaling receptor activity; P:sensory perception of chemical stimulus; C:membrane; C:integral component of membrane; C:membrane raft
111	true	Empty	wormpep=CE39862 gene=WBGene00021879 locus=clec-83 status=Confirmed uniprot=Q9N3B9 insdc=CCD83502.1 product="C-type lectin domain-containing protein"	Y54G2A.14	Q9N3B9	25 kDa		unknown	0	0	3	0	Q9N3B9		C-type lectin domain-containing protein	C:GO:0016021; F:GO:0030246	C:integral component of membrane; F:carbohydrate binding
112	true	Empty	wormpep=CE00895 gene=WBGene00003828 locus=nuc-1 status=Confirmed uniprot=Q17778 insdc=CAA86412.1 product="Deoxyribonuclease-2"	C07B5.5	Q17778	42 kDa		unknown	0	0	3	0	Q17778		CRE-NUC-1 protein	F:GO:0004531; C:GO:0005634; C:GO:0005764; P:GO:0006309	F:deoxyribonuclease II activity; C:nucleus; C:lysosome; P:apoptotic DNA fragmentation
113	true	Empty	wormpep=CE05165 gene=WBGene00001922 locus=his-48 status=Confirmed uniprot=Q27876 insdc=CAA97413.1 product="Probable histone H2B 4"	B0035.8 (+15)	…	14 kDa		unknown	0	0	2	0	Q27876		Histone H2B 2	C:GO:0000786; F:GO:0003677; C:GO:0005634; P:GO:0006334; F:GO:0044877; F:GO:0046982	C:nucleosome; F:DNA binding; C:nucleus; P:nucleosome assembly; F:protein-containing complex binding; F:protein heterodimerization activity
114	true	Empty	wormpep=CE46971 gene=WBGene00013867 status=Confirmed uniprot=Q23258 insdc=CAA88974.2	ZC373.2	Q23258	11 kDa		unknown	2	0	2	0	Q23258		Protein CBG01966
115	true	Empty	wormpep=CE05287 gene=WBGene00007605 locus=hrg-7 status=Confirmed uniprot=Q18020 insdc=CAA99777.1 product="Peptidase A1 domain-containing protein"	C15C8.3a	Q18020	46 kDa		unknown	0	0	2	0	Q18020		Peptidase A1 domain-containing protein	F:GO:0004190; P:GO:0006508; P:GO:0030163	F:aspartic-type endopeptidase activity; P:proteolysis; P:protein catabolic process
116	true	Empty	wormpep=CE00133 gene=WBGene00001385 locus=far-1 status=Confirmed uniprot=P34382 insdc=CAA79616.1 product="Fatty-acid and retinol-binding protein 1"	F02A9.2a	P34382	20 kDa		unknown	2	0	2	0	P34382		Fatty-acid and retinol-binding protein 1	F:GO:0008289, C: GO:0005576
117	true	Empty	wormpep=CE12212 gene=WBGene00010790 locus=sodh-1 status=Confirmed uniprot=Q17334 insdc=CAB04604.1 product="Alcohol dehydrogenase 1"	K12G11.3	Q17334	38 kDa		unknown	0	0	2	0	Q17334		Alcohol dehydrogenase 1	F:GO:0004022; C:GO:0005737; F:GO:0008270; P:GO:0050830; P:GO:0055114	F:alcohol dehydrogenase (NAD+) activity; C:cytoplasm; F:zinc ion binding; P:defense response to Gram-positive bacterium; P:oxidation-reduction process
118	true	Empty	wormpep=CE31506 gene=WBGene00002050 locus=ifa-1 status=Confirmed uniprot=P90901 insdc=CAA90365.3 product="Intermediate filament protein ifa-1"	F38B2.1a (+4)	P90901	67 kDa		unknown	2	0	0	0	P90901		Intermediate filament protein ifa-1	C:GO:0005737; C:GO:0005882	C:cytoplasm; C:intermediate filament
119	true	Empty	wormpep=CE08374 gene=WBGene00007709 locus=clec-87 status=Confirmed uniprot=Q9XVS3 insdc=CAB02756.1 product="C-type lectin domain-containing protein 87"	C25A1.8	Q9XVS3	27 kDa	true	unknown	0	0	3	0	Q9XVS3		C-type lectin domain-containing protein 87	C:GO:0005576; F:GO:0030246	C:extracellular region; F:carbohydrate binding
120	true	Empty	wormpep=CE27967 gene=WBGene00017502 status=Confirmed uniprot=Q6EZH0 insdc=CCD69555.2	F16B3.2	Q6EZH0	12 kDa		unknown	0	0	4	0	Q6EZH0		Heme peroxidase 2 light chain	F:GO:0004601; F:GO:0005488; P:GO:0050830	F:peroxidase activity; F:binding; P:defense response to Gram-positive bacterium
121	true	Empty	wormpep=CE34091 gene=WBGene00011644 status=Confirmed uniprot=Q10049 insdc=CAA87343.2	T09B9.3	Q10049	38 kDa		unknown	0	0	4	0	Q10049		GP-PDE domain-containing protein	P:GO:0006629; F:GO:0008081; C:GO:0016021; P:GO:0055085	P:lipid metabolic process; F:phosphoric diester hydrolase activity; C:integral component of membrane; P:transmembrane transport
122	true	Empty	wormpep=CE06004 gene=WBGene00003094 locus=lys-5 status=Confirmed uniprot=Q20967 insdc=CAA97800.1 product="Lysozyme-like protein 5"	F58B3.2	Q20967	24 kDa		unknown	0	0	3	0	Q20967		Lysozyme-like protein 5	F:GO:0003796; P:GO:0007165; P:GO:0009253; P:GO:0016998; P:GO:0019835; P:GO:0045087; P:GO:0050830	F:lysozyme activity; P:signal transduction; P:peptidoglycan catabolic process; P:cell wall macromolecule catabolic process; P:cytolysis; P:innate immune response; P:defense response to Gram-positive bacterium
123	true	Empty	wormpep=CE34825 gene=WBGene00009056 status=Confirmed uniprot=Q7YX34 insdc=CAE17793.1	F22D6.15	Q7YX34	14 kDa		unknown	0	0	3	0	Q7YX34		Protein CBG20471
124	true	Empty	wormpep=CE53423 gene=WBGene00013486 locus=egas-1 status=Partially_confirmed uniprot=Q9U1T9 insdc=CAB63408.4	Y69H2.11	Q9U1T9	102 kDa	true	unknown	0	0	4	0	Q9U1T9		EGF plus ASC domain ion channel	F:GO:0005272; F:GO:0005509; C:GO:0016021; P:GO:0035725	F:sodium channel activity; F:calcium ion binding; C:integral component of membrane; P:sodium ion transmembrane transport
125	true	Empty	wormpep=CE42855 gene=WBGene00004898 locus=snb-2 status=Confirmed uniprot=Q19767 insdc=CAA98946.3 product="V-SNARE coiled-coil homology domain-containing protein"	F23H12.1	Q19767	13 kDa		unknown	0	0	3	0	Q19767		V-SNARE coiled-coil homology domain-containing protein	F:GO:0005484; C:GO:0005886; C:GO:0016021; F:GO:0019905; C:GO:0031201; P:GO:0035493	F:SNAP receptor activity; C:plasma membrane; C:integral component of membrane; F:syntaxin binding; C:SNARE complex; P:SNARE complex assembly
126	true	Empty	wormpep=CE27357 gene=WBGene00014091 status=Confirmed uniprot=Q23615 insdc=CAA98068.2 product="DUF148 domain-containing protein"	ZK822.4	Q23615	49 kDa		unknown	0	0	3	0	Q23615		DUF148 domain-containing protein
127	true	Empty	wormpep=CE18826 gene=WBGene00010419 locus=atp-1 status=Confirmed uniprot=Q9XXK1 insdc=CAA19429.1 product="ATP synthase subunit alpha, mitochondrial"	H28O16.1a (+1)	Q9XXK1	58 kDa		unknown	0	3	0	0	Q9XXK1		ATP synthase F1, alpha subunit	F:GO:0005524; C:GO:0005623; C:GO:0005739; C:GO:0005886; P:GO:0015986; F:GO:0016887; P:GO:0033212; F:GO:0043531; C:GO:0045261; F:GO:0046933; F:GO:1903981	F:ATP binding; C:cell; C:mitochondrion; C:plasma membrane; P:ATP synthesis coupled proton transport; F:ATPase activity; P:iron import into cell; F:ADP binding; C:proton-transporting ATP synthase complex, catalytic core F(1); F:proton-transporting ATP synthase activity, rotational mechanism; F:enterobactin binding
128	true	Empty	wormpep=CE06524 gene=WBGene00012137 locus=asic-2 status=Confirmed uniprot=Q22851 insdc=CAA96693.1 product="Degenerin-like protein asic-2"	T28F4.2	Q22851	60 kDa		unknown	0	0	3	0	Q22851		Degenerin-like protein asic-2	F:GO:0005272; C:GO:0016021; P:GO:0035725	F:sodium channel activity; C:integral component of membrane; P:sodium ion transmembrane transport
129	true	Empty	wormpep=CE18035 gene=WBGene00000535 locus=cpi-1 status=Confirmed uniprot=G5EDZ9 insdc=CCD72381.1 product="Cystatin cpi-1"	K08B4.6	G5EDZ9	15 kDa		unknown	2	0	2	0	G5EDZ9		Cystatin cpi-1	F:GO:0004869; C:GO:0005615; P:GO:0010951; C:GO:0042718; P:GO:0060281; P:GO:0070613; P:GO:1903188	F:cysteine-type endopeptidase inhibitor activity; C:extracellular space; P:negative regulation of endopeptidase activity; C:yolk granule; P:regulation of oocyte development; P:regulation of protein processing; P:positive regulation of vitellogenesis
130	true	Empty	wormpep=CE48055 gene=WBGene00021590 status=Confirmed uniprot=Q9N4X1 insdc=CCD69508.2	Y46D2A.2	Q9N4X1	43 kDa		unknown	3	0	0	0	Q9N4X1		Protein CBG08853	C:GO:0016020; C:GO:0016021	C:membrane; C:integral component of membrane
131	true	Empty	wormpep=CE35850 gene=WBGene00008560 locus=pho-13 status=Confirmed uniprot=Q19175 insdc=CAA92657.2	F07H5.9a	Q19175	51 kDa		unknown	2	0	2	0	Q19175		intestinal acid PHOsphatase	C:GO:0016021	C:integral component of membrane
132	true	Empty	wormpep=CE27482 gene=WBGene00021875 status=Confirmed uniprot=Q95XX7 insdc=CCD83497.1	Y54G2A.10a	Q95XX7	21 kDa	true	unknown	2	0	4	0	Q95XX7		Protein CBG13896
133	true	Empty	wormpep=CE32505 gene=WBGene00012116 locus=del-4 status=Confirmed uniprot=P91835 insdc=CAB03443.3	T28B8.5	P91835	59 kDa		unknown	0	0	2	0	P91835		Amiloride-sensitive sodium channel	F:GO:0005272; C:GO:0016021; P:GO:0035725	F:sodium channel activity; C:integral component of membrane; P:sodium ion transmembrane transport
134	true	Empty	wormpep=CE37653 gene=WBGene00019148 status=Confirmed uniprot=Q94248 insdc=CCD62807.1	H03E18.1	Q94248	127 kDa		unknown	2	0	0	0	Q94248		Protein CBG22791
135	true	Empty	Cluster of wormpep=CE30131 gene=WBGene00006535 locus=tba-9 status=Confirmed uniprot=Q20221 insdc=CCD70145.1 product="Tubulin alpha chain" (F40F4.5)	F40F4.5 [2]	Q20221	51 kDa	true	unknown	0	4	0	0	Q20221		Tubulin alpha-1A chain	P:GO:0000226; P:GO:0000278; F:GO:0003924; F:GO:0005200; F:GO:0005525; C:GO:0005879	P:microtubule cytoskeleton organization; P:mitotic cell cycle; F:GTPase activity; F:structural constituent of cytoskeleton; F:GTP binding; C:axonemal microtubule
135.1	true	Empty	wormpep=CE30131 gene=WBGene00006535 locus=tba-9 status=Confirmed uniprot=Q20221 insdc=CCD70145.1 product="Tubulin alpha chain"	F40F4.5	Q20221	51 kDa	true	unknown	0	2	0	0	Q20221		Tubulin alpha-1A chain	P:GO:0000226; P:GO:0000278; F:GO:0003924; F:GO:0005200; F:GO:0005525; C:GO:0005879	P:microtubule cytoskeleton organization; P:mitotic cell cycle; F:GTPase activity; F:structural constituent of cytoskeleton; F:GTP binding; C:axonemal microtubule
135.2	true	Empty	wormpep=CE24843 gene=WBGene00003175 locus=mec-12 status=Confirmed uniprot=P91910 insdc=CCD67209.1 product="Detyrosinated tubulin alpha-3 chain"	C44B11.3	P91910	50 kDa	true	unknown	0	3	0	0	P91910		Detyrosinated tubulin alpha-3 chain	P:GO:0000226; P:GO:0000278; P:GO:0001966; F:GO:0003924; F:GO:0005200; F:GO:0005525; C:GO:0005737; C:GO:0005874; C:GO:0030424; C:GO:0043025; P:GO:1905789; P:GO:1905792	P:microtubule cytoskeleton organization; P:mitotic cell cycle; P:thigmotaxis; F:GTPase activity; F:structural constituent of cytoskeleton; F:GTP binding; C:cytoplasm; C:microtubule; C:axon; C:neuronal cell body; P:positive regulation of detection of mechanical stimulus involved in sensory perception of touch; P:positive regulation of mechanosensory behavior
136	true	Empty	wormpep=CE05441 gene=WBGene00000915 locus=hsp-90 status=Confirmed uniprot=Q18688 insdc=CAA99793.1 product="Heat shock protein 90"	C47E8.5	Q18688	80 kDa		unknown	0	3	0	0	Q18688		Heat shock protein 90	F:GO:0005524; C:GO:0005829; C:GO:0005886; P:GO:0006611; P:GO:0007049; P:GO:0008340; P:GO:0009593; C:GO:0009986; P:GO:0010035; F:GO:0016887; P:GO:0032516; C:GO:0032991; P:GO:0034605; F:GO:0035259; P:GO:0040024; F:GO:0042802; P:GO:0043327; C:GO:0048471; P:GO:0050821; P:GO:0050920; F:GO:0051082; P:GO:0061077; P:GO:0070781; F:GO:0097718; F:GO:1990634	F:ATP binding; C:cytosol; C:plasma membrane; P:protein export from nucleus; P:cell cycle; P:determination of adult lifespan; P:detection of chemical stimulus; C:cell surface; P:response to inorganic substance; F:ATPase activity; P:positive regulation of phosphoprotein phosphatase activity; C:protein-containing complex; P:cellular response to heat; F:glucocorticoid receptor binding; P:dauer larval…
137	true	Empty	wormpep=CE12964 gene=WBGene00011330 status=Confirmed uniprot=G5EDT4 insdc=CAB03262.1	T01D3.6a (+1)	G5EDT4	103 kDa		unknown	0	0	3	0	G5EDT4		Protein CBG11501	F:GO:0005509	F:calcium ion binding
138	true	Empty	wormpep=CE12152 gene=WBGene00019660 status=Confirmed uniprot=P91369 insdc=CCD70973.1	K11H12.4	P91369	45 kDa		unknown	2	0	0	0	P91369		Protein CBG08853	C:GO:0016020	C:membrane
139	true	Empty	wormpep=CE14426 gene=WBGene00002258 locus=lbp-6 status=Partially_confirmed uniprot=O01812 insdc=CCD68988.1 product="Fatty acid-binding protein homolog 6"	W02D3.5	O01812	16 kDa		unknown	0	0	2	0	O01812		Fatty acid-binding protein homolog 6	F:GO:0005504; F:GO:0005515; C:GO:0005634; C:GO:0048471	F:fatty acid binding; F:protein binding; C:nucleus; C:perinuclear region of cytoplasm
140	true	Empty	wormpep=CE10246 gene=WBGene00001694 locus=grd-5 status=Confirmed uniprot=O16462 insdc=CCD64081.1 product="Ground-like domain-containing protein"	F41E6.2	O16462	11 kDa		unknown	0	0	2	0	O16462		Ground-like domain-containing protein	F:GO:0005102; C:GO:0005576; P:GO:0007154; P:GO:0009792	F:signaling receptor binding; C:extracellular region; P:cell communication; P:embryo development ending in birth or egg hatching
141	true	Empty	wormpep=CE05285 gene=WBGene00007604 locus=xbx-9 status=Confirmed uniprot=Q18017 insdc=CAA99774.1	C15C8.1	Q18017	49 kDa		unknown	0	0	2	0	Q18017		X-BoX promoter element regulated	C:GO:0016021	C:integral component of membrane
142	true	Empty	wormpep=CE19095 gene=WBGene00012615 locus=dct-16 status=Confirmed uniprot=Q9XX57 insdc=CAA20981.1	Y38H6C.1a	Q9XX57	10 kDa		unknown	0	0	2	0	Q9XX57		DAF-16/FOXO Controlled, germline Tumor affecting
143	true	Empty	wormpep=CE45533 gene=WBGene00017592 status=Confirmed uniprot=Q19589 insdc=CCD69714.1	F19C7.2	Q19589	60 kDa		unknown	0	0	2	0	Q19589		Peptidase S28 domain containing protein	C:GO:0005764; C:GO:0005768; P:GO:0006508; F:GO:0008236; F:GO:0008239	C:lysosome; C:endosome; P:proteolysis; F:serine-type peptidase activity; F:dipeptidyl-peptidase activity
144	true	Empty	wormpep=CE01943 gene=WBGene00001945 locus=his-71 status=Confirmed uniprot=Q10453 insdc=CCD66641.1 product="Histone H3.3 type 1"	F45E1.6	Q10453	15 kDa	true	unknown	0	2	0	0	Q10453		Histone H3.3	C:GO:0000784; C:GO:0000788; F:GO:0000978; F:GO:0000979; P:GO:0001649; C:GO:0001740; C:GO:0005576; C:GO:0005654; C:GO:0005700; C:GO:0005719; P:GO:0006336; P:GO:0006997; P:GO:0007140; P:GO:0007286; P:GO:0007338; P:GO:0007420; P:GO:0007566; P:GO:0007596; P:GO:0008283; P:GO:0008584; P:GO:0009725; P:GO:0030307; F:GO:0030527; F:GO:0031492; P:GO:0031508; P:GO:0031509; P:GO:0035264; P:GO:0042692; P:GO:00…	C:nuclear chromosome, telomeric region; C:nuclear nucleosome; F:RNA polymerase II cis-regulatory region sequence-specific DNA binding; F:RNA polymerase II core promoter sequence-specific DNA binding; P:osteoblast differentiation; C:Barr body; C:extracellular region; C:nucleoplasm; C:polytene chromosome; C:nuclear euchromatin; P:DNA replication-independent nucleosome assembly; P:nucleus organizati…
145	true	Empty	wormpep=CE18980 gene=WBGene00006915 locus=vha-6 status=Confirmed uniprot=G5EGP4 insdc=CAA20334.1 product="V-type proton ATPase subunit a"	VW02B12L.1	G5EGP4	99 kDa		unknown	0	0	3	0	G5EGP4		V-type proton ATPase subunit a	C:GO:0000220; P:GO:0002119; C:GO:0005623; P:GO:0007035; C:GO:0016021; C:GO:0016324; C:GO:0016471; F:GO:0046961; F:GO:0051117; P:GO:1902600	C:vacuolar proton-transporting V-type ATPase, V0 domain; P:nematode larval development; C:cell; P:vacuolar acidification; C:integral component of membrane; C:apical plasma membrane; C:vacuolar proton-transporting V-type ATPase complex; F:proton-transporting ATPase activity, rotational mechanism; F:ATPase binding; P:proton transmembrane transport
146	true	Empty	wormpep=CE11652 gene=WBGene00010514 status=Partially_confirmed uniprot=Q21144 insdc=CAB01222.1	K02E11.5	Q21144	15 kDa		unknown	0	0	2	0	Q21144		Protein CBG04732
147	true	Empty	wormpep=CE29123 gene=WBGene00021894 status=Confirmed uniprot=Q95XX6 insdc=CCD83522.1	Y54G2A.32	Q95XX6	21 kDa	true	unknown	2	0	4	0	Q95XX6		Protein CBG13896
148	true	Empty	wormpep=CE44505 gene=WBGene00014106 status=Confirmed uniprot=Q23640 insdc=CAA94853.5 product="Metallophos domain-containing protein"	ZK856.5	Q23640	53 kDa		unknown	2	0	0	0	Q23640		Metallophos domain-containing protein	C:GO:0005615; F:GO:0008081	C:extracellular space; F:phosphoric diester hydrolase activity
149	true	Empty	wormpep=CE27850 gene=WBGene00016636 locus=perm-2 status=Confirmed uniprot=O44145 insdc=CCD67227.1	C44B12.1	O44145	22 kDa		unknown	0	0	2	0	O44145		PERMeable eggshell	F:GO:0003677; P:GO:0006260	F:DNA binding; P:DNA replication
150	true	Empty	wormpep=CE26048 gene=WBGene00003959 locus=pcp-4 status=Confirmed uniprot=Q9GRV9 insdc=CAC14390.1	Y116F11B.3	Q9GRV9	116 kDa	true	unknown	3	0	0	0	Q9GRV9		Prolyl Carboxy Peptidase like	P:GO:0006508; F:GO:0008236; F:GO:0008239; C:GO:0110165	P:proteolysis; F:serine-type peptidase activity; F:dipeptidyl-peptidase activity; C:cellular anatomical entity
151	true	Empty	wormpep=CE01810 gene=WBGene00004472 locus=rps-3 status=Confirmed uniprot=P48152 insdc=CCD65297.1 product="40S ribosomal protein S3"	C23G10.3	P48152	27 kDa		unknown	0	3	0	0	P48152		ribosomal protein S3	F:GO:0003684; F:GO:0003723; F:GO:0003735; F:GO:0003906; C:GO:0005669; P:GO:0006281; P:GO:0006352; P:GO:0006412; C:GO:0022627; F:GO:0046982; P:GO:2001235	F:damaged DNA binding; F:RNA binding; F:structural constituent of ribosome; F:DNA-(apurinic or apyrimidinic site) endonuclease activity; C:transcription factor TFIID complex; P:DNA repair; P:DNA-templated transcription, initiation; P:translation; C:cytosolic small ribosomal subunit; F:protein heterodimerization activity; P:positive regulation of apoptotic signaling pathway
152	true	Empty	wormpep=CE12170 gene=WBGene00019669 status=Confirmed uniprot=O16381 insdc=CCD70370.1	K12B6.4	O16381	23 kDa		unknown	0	0	0	2	O16381		Protein CBG18902	C:GO:0016021	C:integral component of membrane
153	true	Empty	wormpep=CE16905 gene=WBGene00004266 locus=rab-1 status=Confirmed uniprot=Q9UAQ6 insdc=CCD67094.1	C39F7.4	I7FW32, Q9UAQ6	23 kDa		unknown	0	0	3	0	I7FW32, Q9UAQ6		Ras family protein	P:GO:0000045; F:GO:0003924; F:GO:0005525; P:GO:0006886; C:GO:0012505; P:GO:0032482	P:autophagosome assembly; F:GTPase activity; F:GTP binding; P:intracellular protein transport; C:endomembrane system; P:Rab protein signal transduction
154	true	Empty	wormpep=CE30052 gene=WBGene00021895 locus=clec-84 status=Confirmed uniprot=Q8WTL2 insdc=CCD83523.1 product="C-type lectin domain-containing protein"	Y54G2A.33	Q8WTL2	19 kDa		unknown	0	0	2	0	Q8WTL2		C-type lectin domain-containing protein	C:GO:0016021; F:GO:0030246	C:integral component of membrane; F:carbohydrate binding
155	true	Empty	wormpep=CE30944 gene=WBGene00006886 locus=vap-1 status=Confirmed uniprot=Q8MQ79 insdc=CCD66912.1	F11C7.3	Q8MQ79	46 kDa		unknown	0	0	2	0	Q8MQ79		SCP-like protein	C:GO:0005615	C:extracellular space
156	true	Empty	wormpep=CE25541 gene=WBGene00001725 locus=grl-16 status=Confirmed uniprot=Q9N2Z3 insdc=CCD71935.1 product="Ground-like domain-containing protein"	Y65B4BR.6a (+1)	Q9N2Z3	39 kDa		unknown	0	0	2	0	Q9N2Z3		Ground-like domain-containing protein
157	true	Empty	wormpep=CE33877 gene=WBGene00013037 status=Confirmed uniprot=Q9XTU3 insdc=CAB11554.2 product="Lipase_3 domain-containing protein"	Y49E10.18	Q9XTU3	38 kDa		unknown	0	0	2	0	Q9XTU3		Lipase_3 domain-containing protein	P:GO:0006629; F:GO:0016787	P:lipid metabolic process; F:hydrolase activity
158	true	Empty	wormpep=CE09340 gene=WBGene00003564 locus=ncs-2 status=Confirmed uniprot=P36609 insdc=CAB02282.1 product="Neuronal calcium sensor 2"	F10G8.5	P36609	22 kDa		unknown	0	0	2	0	P36609		Neuronal calcium sensor 2	F:GO:0005509	F:calcium ion binding
159	true	Empty	wormpep=CE05168 gene=WBGene00007112 status=Confirmed uniprot=Q17437 insdc=CAA97415.1 product="Lipase_3 domain-containing protein"	B0035.13	Q17437	33 kDa	true	unknown	0	0	2	0	Q17437		Lipase_3 domain-containing protein	P:GO:0006629; F:GO:0016787	P:lipid metabolic process; F:hydrolase activity
160	true	Empty	wormpep=CE27494 gene=WBGene00021872 locus=clec-85 status=Confirmed uniprot=Q95XX2 insdc=CCD83493.1 product="C-type lectin domain-containing protein"	Y54G2A.6a	Q95XX2	29 kDa	true	unknown	2	2	0	0	Q95XX2		C-type lectin domain-containing protein	F:GO:0030246	F:carbohydrate binding
161	true	Empty	wormpep=CE24278 gene=WBGene00004473 locus=rps-4 status=Confirmed uniprot=Q9N3X2 insdc=CCD74049.1 product="40S ribosomal protein S4"	Y43B11AR.4	Q9N3X2	29 kDa		unknown	0	0	2	0	Q9N3X2		40S ribosomal protein S4	F:GO:0003735; P:GO:0006412; F:GO:0019843; C:GO:0022627	F:structural constituent of ribosome; P:translation; F:rRNA binding; C:cytosolic small ribosomal subunit
162	true	Empty	wormpep=CE19718 gene=WBGene00007875 locus=dod-24 status=Confirmed uniprot=Q9XUH3 insdc=CAB05138.1 product="CUB_2 domain-containing protein"	C32H11.12	Q9XUH3	40 kDa		unknown	0	2	0	0	Q9XUH3		CUB_2 domain-containing protein	P:GO:0050829	P:defense response to Gram-negative bacterium
163	true	Empty	wormpep=CE05907 gene=WBGene00009896 locus=scl-3 status=Confirmed uniprot=G5EF50 insdc=CAA94354.1 product="SCP domain-containing protein"	F49E11.11	Q9XUH3	23 kDa		unknown	0	0	2	0	Q9XUH3		CUB_2 domain-containing protein	P:GO:0050829	P:defense response to Gram-negative bacterium
164	true	Empty	wormpep=CE40158 gene=WBGene00021581 locus=clec-70 status=Confirmed uniprot=Q9N3X0 insdc=CCD71965.1 product="C-type lectin domain-containing protein"	Y46C8AL.3	Q9N3X0	52 kDa		unknown	2	0	0	0	Q9N3X0		C-type lectin domain-containing protein	F:GO:0030246; P:GO:0050830	F:carbohydrate binding; P:defense response to Gram-positive bacterium
165	true	Empty	wormpep=CE33005 gene=WBGene00012421 status=Confirmed uniprot=Q9XXU0 insdc=CAA15517.2	Y9C2UA.1a (+2)	Q9XXU0	39 kDa		unknown	0	0	2	0	Q9XXU0		Protein CBG00915	C:GO:0016021	C:integral component of membrane
166	true	Empty	wormpep=CE48241 gene=WBGene00235114 status=Partially_confirmed uniprot=M1ZJ49 insdc=CCU83338.1	ZK105.13	M1ZJ49	31 kDa		unknown	0	0	2	0	M1ZJ49		DUF19 domain-containing protein
167	true	Empty	Cluster of wormpep=CE00234 gene=WBGene00004269 locus=rab-6.1 status=Confirmed uniprot=P34213 insdc=CAA77590.1 product="Ras-related protein Rab-6.1" (F59B2.7)	F59B2.7	I7EVJ8, P34213	23 kDa	true	unknown	0	0	3	0	I7EVJ8, P34213		ras-related protein Rab6 isoform X2	C:GO:0000138; F:GO:0003924; F:GO:0005515; F:GO:0005525; C:GO:0005829; C:GO:0005886; P:GO:0006886; P:GO:0006890; P:GO:0006891; P:GO:0007638; P:GO:0008344; P:GO:0032482; P:GO:0034498; P:GO:0050821; P:GO:0060471; C:GO:0060473; P:GO:1903539; P:GO:2000311	C:Golgi trans cisterna; F:GTPase activity; F:protein binding; F:GTP binding; C:cytosol; C:plasma membrane; P:intracellular protein transport; P:retrograde vesicle-mediated transport, Golgi to endoplasmic reticulum; P:intra-Golgi vesicle-mediated transport; P:mechanosensory behavior; P:adult locomotory behavior; P:Rab protein signal transduction; P:early endosome to Golgi transport; P:protein stab…
167.1	true	Empty	wormpep=CE00234 gene=WBGene00004269 locus=rab-6.1 status=Confirmed uniprot=P34213 insdc=CAA77590.1 product="Ras-related protein Rab-6.1"	F59B2.7	I7EVJ8, P34213	23 kDa	true	unknown	0	0	3	0	I7EVJ8, P34213		ras-related protein Rab6 isoform X2	C:GO:0000138; F:GO:0003924; F:GO:0005515; F:GO:0005525; C:GO:0005829; C:GO:0005886; P:GO:0006886; P:GO:0006890; P:GO:0006891; P:GO:0007638; P:GO:0008344; P:GO:0032482; P:GO:0034498; P:GO:0050821; P:GO:0060471; C:GO:0060473; P:GO:1903539; P:GO:2000311	C:Golgi trans cisterna; F:GTPase activity; F:protein binding; F:GTP binding; C:cytosol; C:plasma membrane; P:intracellular protein transport; P:retrograde vesicle-mediated transport, Golgi to endoplasmic reticulum; P:intra-Golgi vesicle-mediated transport; P:mechanosensory behavior; P:adult locomotory behavior; P:Rab protein signal transduction; P:early endosome to Golgi transport; P:protein stab…
168	true	Empty	Cluster of wormpep=CE29809 gene=WBGene00000107 locus=alh-1 status=Confirmed uniprot=Q20780 insdc=CCD67408.1 product="Aldedh domain-containing protein" (F54D8.3a)	F54D8.3a [2]	Q20780	55 kDa	true	unknown	0	2	0	0	Q20780		Aldedh domain-containing protein	F:GO:0004029; F:GO:0004462; F:GO:0046872; P:GO:0055114	F:aldehyde dehydrogenase (NAD+) activity; F:lactoylglutathione lyase activity; F:metal ion binding; P:oxidation-reduction process
168.1	true	Empty	wormpep=CE29809 gene=WBGene00000107 locus=alh-1 status=Confirmed uniprot=Q20780 insdc=CCD67408.1 product="Aldedh domain-containing protein"	F54D8.3a (+1)	Q20780	55 kDa	true	unknown	0	2	0	0	Q20780		Aldedh domain-containing protein	F:GO:0004029; F:GO:0004462; F:GO:0046872; P:GO:0055114	F:aldehyde dehydrogenase (NAD+) activity; F:lactoylglutathione lyase activity; F:metal ion binding; P:oxidation-reduction process
169	true	Empty	wormpep=CE37468 gene=WBGene00006534 locus=tba-8 status=Confirmed uniprot=P52274 insdc=CAA85497.2 product="Tubulin alpha-8 chain"	ZK899.4	P52274	50 kDa		unknown	0	2	0	0	P52274		Tubulin alpha-8 chain	P:GO:0000226; P:GO:0000278; F:GO:0003924; F:GO:0005200; F:GO:0005525; C:GO:0005737; C:GO:0005874	P:microtubule cytoskeleton organization; P:mitotic cell cycle; F:GTPase activity; F:structural constituent of cytoskeleton; F:GTP binding; C:cytoplasm; C:microtubule
170	true	Empty	wormpep=CE18679 gene=WBGene00009691 status=Confirmed uniprot=G5ECU5 insdc=CAB05507.1	F44E5.4 (+1)	G5ECU5	71 kDa	true	unknown	0	2	0	0	G5ECU5		CRE-HSP-70 protein	F:GO:0005524; C:GO:0005634; C:GO:0005832; C:GO:0005886; P:GO:0008340; P:GO:0009408; P:GO:0016192; F:GO:0031072; P:GO:0034620; P:GO:0042026; F:GO:0042623; F:GO:0044183; F:GO:0051082; P:GO:0051085; F:GO:0051787	F:ATP binding; C:nucleus; C:chaperonin-containing T-complex; C:plasma membrane; P:determination of adult lifespan; P:response to heat; P:vesicle-mediated transport; F:heat shock protein binding; P:cellular response to unfolded protein; P:protein refolding; F:ATPase activity, coupled; F:protein folding chaperone; F:unfolded protein binding; P:chaperone cofactor-dependent protein refolding; F:misfo…
									5h		24h
E. coli									Cel_5h_1	Cel_5h_2	Cel_24h_1	Cel_24h_2
#	Visible?	Starred?	Identified Proteins (758/813)	Accession Number	Alternate ID	Molecular Weight	Protein Grouping Ambiguity	Taxonomy	BioSample 1	BioSample 2	BioSample 4	BioSample 3
1	true	Empty	Outer membrane porin OmpF OS=Escherichia coli O157:H7 OX=83334 GN=ompF PE=3 SV=1	tr|Q8XDF1|Q8XDF1_ECO57		39 kDa	true	unknown	33	28	33	27
2	true	Empty	Oligopeptide ABC transporter periplasmic binding protein OS=Escherichia coli O157:H7 OX=83334 GN=oppA PE=4 SV=2	tr|A0A0H3JE39|A0A0H3JE39_ECO57		63 kDa		unknown	37	34	52	35
3	true	Empty	D-ribose transporter subunit RbsB OS=Escherichia coli O157:H7 OX=83334 GN=rbsB PE=4 SV=1	tr|Q8XAW6|Q8XAW6_ECO57		31 kDa		unknown	25	24	34	24
4	true	Empty	Outer membrane protein A OS=Escherichia coli O157:H7 OX=83334 GN=ompA PE=3 SV=1	sp|P0A911|OMPA_ECO57		37 kDa		unknown	21	18	24	16
5	true	Empty	Outer membrane protein assembly factor BamA OS=Escherichia coli O157:H7 OX=83334 GN=bamA PE=3 SV=1	sp|P0A942|BAMA_ECO57		91 kDa		unknown	40	38	53	37
6	true	Empty	LPS-assembly protein LptD OS=Escherichia coli O157:H7 OX=83334 GN=lptD PE=3 SV=1	sp|Q8XA13|LPTD_ECO57		90 kDa		unknown	46	35	50	31
7	true	Empty	Alpha-1,4 glucan phosphorylase OS=Escherichia coli O157:H7 OX=83334 GN=glgP PE=3 SV=1	tr|Q8X708|Q8X708_ECO57		91 kDa		unknown	36	36	54	25
8	true	Empty	Methyl-galactoside transporter subunit OS=Escherichia coli O157:H7 OX=83334 GN=mglB PE=4 SV=1	tr|Q8X641|Q8X641_ECO57		36 kDa		unknown	27	23	35	27
9	true	Empty	Dipeptide/heme ABC transporter periplasmic binding protein OS=Escherichia coli O157:H7 OX=83334 GN=dppA PE=4 SV=1	tr|A0A0H3JJ33|A0A0H3JJ33_ECO57		60 kDa		unknown	23	23	36	21
10	true	Empty	Ferrienterobactin outer membrane transporter OS=Escherichia coli O157:H7 OX=83334 GN=fepA PE=3 SV=1	tr|Q8XBW7|Q8XBW7_ECO57		82 kDa		unknown	29	26	32	22
11	true	Empty	Glutamate/aspartate periplasmic binding protein OS=Escherichia coli O157:H7 OX=83334 GN=gltI PE=4 SV=1	tr|Q8XBL6|Q8XBL6_ECO57		33 kDa		unknown	21	17	28	20
12	true	Empty	Tol-Pal system protein TolB OS=Escherichia coli O157:H7 OX=83334 GN=tolB PE=3 SV=1	sp|P0A857|TOLB_ECO57		46 kDa		unknown	17	18	22	18
13	true	Empty	FKBP-type peptidyl-prolyl cis-trans isomerase FkpA OS=Escherichia coli O157:H7 OX=83334 GN=fkpA PE=3 SV=1	sp|P65765|FKBA_ECO57		29 kDa		unknown	18	17	25	19
14	true	Empty	60 kDa chaperonin OS=Escherichia coli O157:H7 OX=83334 GN=groL PE=3 SV=2	sp|P0A6F7|CH60_ECO57		57 kDa		unknown	21	17	38	20
15	true	Empty	Major outer membrane lipoprotein Lpp OS=Escherichia coli O157:H7 OX=83334 GN=lpp PE=3 SV=1	sp|P69778|LPP_ECO57		8 kDa		unknown	6	7	8	7
16	true	Empty	Elongation factor Tu OS=Escherichia coli O157:H7 OX=83334 GN=tufA PE=3 SV=2	sp|P0A6N3|EFTU_ECO57		43 kDa		unknown	19	16	18	18
17	true	Empty	Carboxy-terminal protease for penicillin-binding protein 3 OS=Escherichia coli O157:H7 OX=83334 GN=prc PE=3 SV=1	tr|Q8XCM5|Q8XCM5_ECO57		77 kDa		unknown	18	22	39	15
18	true	Empty	Ferrichrome outer membrane transporter OS=Escherichia coli O157:H7 OX=83334 GN=fhuA PE=3 SV=1	tr|Q8X901|Q8X901_ECO57		82 kDa		unknown	31	20	26	21
19	true	Empty	DNA-directed RNA polymerase subunit beta' OS=Escherichia coli O157:H7 OX=83334 GN=rpoC PE=1 SV=1	sp|P0A8T8|RPOC_ECO57		155 kDa		unknown	35	7	45	14
20	true	Empty	Elongation factor G OS=Escherichia coli O157:H7 OX=83334 GN=fusA PE=3 SV=2	sp|P0A6N0|EFG_ECO57		78 kDa		unknown	23	14	29	17
21	true	Empty	Aldehyde dehydrogenase A OS=Escherichia coli O157:H7 OX=83334 GN=aldA PE=3 SV=1	tr|Q8X9U1|Q8X9U1_ECO57		52 kDa		unknown	21	13	25	14
22	true	Empty	Lysine/arginine/ornithine transporter subunit OS=Escherichia coli O157:H7 OX=83334 GN=argT PE=3 SV=1	tr|Q8XCS4|Q8XCS4_ECO57		28 kDa		unknown	17	15	20	16
23	true	Empty	Glutamine-binding periplasmic protein OS=Escherichia coli O157:H7 OX=83334 GN=glnH PE=3 SV=1	sp|P0AEQ5|GLNH_ECO57		27 kDa		unknown	15	13	18	13
24	true	Empty	Aconitate hydratase B OS=Escherichia coli O157:H7 OX=83334 GN=acnB PE=3 SV=1	tr|Q8X957|Q8X957_ECO57		93 kDa		unknown	29	9	33	20
25	true	Empty	Outer membrane protein assembly factor BamC OS=Escherichia coli O157:H7 OX=83334 GN=bamC PE=3 SV=4	tr|Q8XBD3|Q8XBD3_ECO57		37 kDa		unknown	17	14	21	17
26	true	Empty	Glyceraldehyde-3-phosphate dehydrogenase A OS=Escherichia coli O157:H7 OX=83334 GN=gapA PE=3 SV=2	sp|P0A9B4|G3P1_ECO57		36 kDa		unknown	16	14	19	16
27	true	Empty	Beta-D-glucoside glucohydrolase OS=Escherichia coli O157:H7 OX=83334 GN=bglX PE=3 SV=4	tr|Q8X668|Q8X668_ECO57		82 kDa		unknown	23	18	39	13
28	true	Empty	DNA-directed RNA polymerase subunit beta OS=Escherichia coli O157:H7 OX=83334 GN=rpoB PE=3 SV=1	sp|P0A8V4|RPOB_ECO57		151 kDa		unknown	36	6	36	15
29	true	Empty	Transport channel OS=Escherichia coli O157:H7 OX=83334 GN=tolC PE=4 SV=2	tr|Q8XBP7|Q8XBP7_ECO57		54 kDa		unknown	18	13	20	15
30	true	Empty	Chaperone SurA OS=Escherichia coli O157:H7 OX=83334 GN=surA PE=1 SV=1	sp|P0ABZ8|SURA_ECO57		47 kDa		unknown	17	15	19	13
31	true	Empty	Pyruvate dehydrogenase E1 component OS=Escherichia coli O157:H7 OX=83334 GN=aceE PE=1 SV=2	sp|P0AFG9|ODP1_ECO57		100 kDa		unknown	21	10	36	21
32	true	Empty	Protease 3 OS=Escherichia coli O157:H7 OX=83334 GN=ptrA PE=3 SV=1	sp|Q8X6M8|PTRA_ECO57		108 kDa		unknown	19	15	36	7
33	true	Empty	Penicillin-binding protein activator LpoA OS=Escherichia coli O157:H7 OX=83334 GN=lpoA PE=3 SV=1	tr|Q8XAA5|Q8XAA5_ECO57		73 kDa		unknown	19	15	20	17
34	true	Empty	Uncharacterized protein OS=Escherichia coli O157:H7 OX=83334 GN=ydgH PE=4 SV=1	tr|Q8X773|Q8X773_ECO57		34 kDa		unknown	18	19	22	16
35	true	Empty	sn-glycerol-3-phosphate-binding periplasmic protein UgpB OS=Escherichia coli O157:H7 OX=83334 GN=ugpB PE=3 SV=1	sp|P0AG81|UGPB_ECO57		48 kDa		unknown	16	18	27	15
36	true	Empty	Periplasmic serine endoprotease DegP OS=Escherichia coli O157:H7 OX=83334 GN=degP PE=3 SV=1	sp|P0C0V1|DEGP_ECO57		49 kDa		unknown	15	15	23	11
37	true	Empty	Iron uptake system component EfeO OS=Escherichia coli O157:H7 OX=83334 GN=efeO PE=1 SV=1	sp|Q8XAS6|EFEO_ECO57		41 kDa		unknown	18	16	20	13
38	true	Empty	Chaperone protein DnaK OS=Escherichia coli O157:H7 OX=83334 GN=dnaK PE=3 SV=2	sp|P0A6Z0|DNAK_ECO57		69 kDa		unknown	23	5	28	19
39	true	Empty	Uncharacterized lipoprotein YdcL OS=Escherichia coli O157:H7 OX=83334 GN=ydcL PE=3 SV=1	sp|P64452|YDCL_ECO57		24 kDa		unknown	13	10	19	11
40	true	Empty	ATP synthase subunit beta OS=Escherichia coli O157:H7 OX=83334 GN=atpD PE=3 SV=2	sp|P0ABB6|ATPB_ECO57		50 kDa		unknown	19	6	23	15
41	true	Empty	Cell division coordinator CpoB OS=Escherichia coli O157:H7 OX=83334 GN=ybgF PE=3 SV=1	tr|Q8X964|Q8X964_ECO57		28 kDa		unknown	12	10	14	10
42	true	Empty	ATP synthase subunit alpha OS=Escherichia coli O157:H7 OX=83334 GN=atpA PE=3 SV=1	sp|P0ABB2|ATPA_ECO57		55 kDa		unknown	23	11	24	16
43	true	Empty	Outer membrane protein assembly factor BamB OS=Escherichia coli O157:H7 OX=83334 GN=bamB PE=3 SV=1	tr|Q8XAA9|Q8XAA9_ECO57		42 kDa		unknown	15	10	19	10
44	true	Empty	Chaperone protein Skp OS=Escherichia coli O157:H7 OX=83334 GN=skp PE=3 SV=1	sp|P0AEU9|SKP_ECO57		18 kDa		unknown	10	9	13	9
45	true	Empty	Putative cellulose synthase operon protein C OS=Escherichia coli O157:H7 OX=83334 GN=bcsC PE=5 SV=3	sp|Q8X5M0|BCSC_ECO57		127 kDa		unknown	16	11	35	10
46	true	Empty	Long-chain fatty acid transport protein OS=Escherichia coli O157:H7 OX=83334 GN=fadL PE=3 SV=2	sp|Q8XCN6|FADL_ECO57		49 kDa		unknown	16	13	16	14
47	true	Empty	2':3'-cyclic-nucleotide 2'-phosphodiesterase OS=Escherichia coli O157:H7 OX=83334 GN=cpdB PE=3 SV=1	tr|Q8XCG7|Q8XCG7_ECO57		71 kDa		unknown	15	10	29	14
48	true	Empty	Colicin IA outer membrane receptor and translocator OS=Escherichia coli O157:H7 OX=83334 GN=cirA PE=3 SV=1	tr|A0A0H3JIV4|A0A0H3JIV4_ECO57		73 kDa		unknown	21	12	24	13
49	true	Empty	Carbamoyl-phosphate synthase large chain OS=Escherichia coli O157:H7 OX=83334 GN=carB PE=3 SV=2	sp|P63737|CARB_ECO57		118 kDa		unknown	12	13	25	22
50	true	Empty	Peptidoglycan-associated lipoprotein OS=Escherichia coli O157:H7 OX=83334 GN=pal PE=3 SV=1	sp|P0A913|PAL_ECO57		19 kDa		unknown	9	9	10	8
51	true	Empty	Glucans biosynthesis protein G OS=Escherichia coli O157:H7 OX=83334 GN=mdoG PE=3 SV=1	sp|P67556|OPGG_ECO57		58 kDa		unknown	12	13	26	12
52	true	Empty	Ser-type periplasmic non-aryl sulfatase OS=Escherichia coli O157:H7 OX=83334 GN=ydeN PE=4 SV=2	tr|A0A0H3JF03|A0A0H3JF03_ECO57		63 kDa		unknown	15	12	22	13
53	true	Empty	Periplasmic M16 family chaperone OS=Escherichia coli O157:H7 OX=83334 GN=yhjJ PE=4 SV=1	tr|Q8X5M3|Q8X5M3_ECO57		56 kDa		unknown	12	13	22	9
54	true	Empty	Glutamine synthetase OS=Escherichia coli O157:H7 OX=83334 GN=glnA PE=3 SV=2	sp|P0A9C7|GLN1B_ECO57		52 kDa		unknown	9	5	22	19
55	true	Empty	D-methionine-binding lipoprotein MetQ OS=Escherichia coli O157:H7 OX=83334 GN=metQ PE=3 SV=1	sp|Q8X8V9|METQ_ECO57		29 kDa		unknown	14	9	14	12
56	true	Empty	30S ribosomal protein S1 OS=Escherichia coli O157:H7 OX=83334 GN=rpsA PE=3 SV=1	sp|P0AG69|RS1_ECO57		61 kDa		unknown	21	7	19	11
57	true	Empty	Outer membrane protein assembly factor BamD OS=Escherichia coli O157:H7 OX=83334 GN=bamD PE=3 SV=1	sp|P0AC04|BAMD_ECO57		28 kDa		unknown	14	13	17	11
58	true	Empty	30S ribosomal protein S2 OS=Escherichia coli O157:H7 OX=83334 GN=rpsB PE=3 SV=2	sp|P0A7V2|RS2_ECO57		27 kDa		unknown	14	3	16	10
59	true	Empty	Glycine dehydrogenase (decarboxylating) OS=Escherichia coli O157:H7 OX=83334 GN=gcvP PE=3 SV=3	sp|Q8XD33|GCSP_ECO57		104 kDa		unknown	17	5	24	12
60	true	Empty	Malate dehydrogenase OS=Escherichia coli O157:H7 OX=83334 GN=mdh PE=3 SV=1	sp|P61891|MDH_ECO57		32 kDa		unknown	16	7	16	14
61	true	Empty	Nucleoside-specific channel-forming protein Tsx OS=Escherichia coli O157:H7 OX=83334 GN=tsx PE=3 SV=1	sp|P0A928|TSX_ECO57		34 kDa		unknown	11	10	12	10
62	true	Empty	Membrane-bound lytic murein transglycosylase A OS=Escherichia coli O157:H7 OX=83334 GN=mltA PE=3 SV=1	sp|P0A936|MLTA_ECO57		40 kDa		unknown	11	10	18	8
63	true	Empty	DNA protection during starvation protein OS=Escherichia coli O157:H7 OX=83334 GN=dps PE=3 SV=2	sp|P0ABT3|DPS_ECO57		19 kDa		unknown	11	7	14	9
64	true	Empty	Isocitrate dehydrogenase [NADP] OS=Escherichia coli O157:H7 OX=83334 GN=icd PE=4 SV=1	tr|Q8X722|Q8X722_ECO57		46 kDa		unknown	13	8	16	12
65	true	Empty	Trigger factor OS=Escherichia coli O157:H7 OX=83334 GN=tig PE=3 SV=1	sp|P0A851|TIG_ECO57		48 kDa		unknown	16	11	18	10
66	true	Empty	Acetyltransferase component of pyruvate dehydrogenase complex OS=Escherichia coli O157:H7 OX=83334 GN=aceF PE=1 SV=1	tr|Q8X966|Q8X966_ECO57		66 kDa		unknown	15	8	17	14
67	true	Empty	Aminotransferase OS=Escherichia coli O157:H7 OX=83334 GN=aspC PE=3 SV=1	tr|Q8XDF3|Q8XDF3_ECO57		44 kDa		unknown	15	7	17	14
69	true	Empty	Uncharacterized protein YraP OS=Escherichia coli O157:H7 OX=83334 GN=yraP PE=3 SV=1	sp|P64598|YRAP_ECO57		20 kDa		unknown	10	9	9	10
70	true	Empty	Polyribonucleotide nucleotidyltransferase OS=Escherichia coli O157:H7 OX=83334 GN=pnp PE=3 SV=2	sp|Q8X9M3|PNP_ECO57		77 kDa		unknown	17	6	19	13
68	true	Empty	Phage shock protein A OS=Escherichia coli O157:H7 OX=83334 GN=pspA PE=3 SV=2	sp|P0AFM7|PSPA_ECO57		25 kDa		unknown	11	2	19	11
71	true	Empty	MltA-interacting protein MipA OS=Escherichia coli O157:H7 OX=83334 GN=mipA PE=4 SV=1	tr|Q8X592|Q8X592_ECO57		28 kDa		unknown	10	8	11	8
72	true	Empty	Enolase OS=Escherichia coli O157:H7 OX=83334 GN=eno PE=3 SV=2	sp|P0A6Q1|ENO_ECO57		46 kDa		unknown	12	6	16	12
74	true	Empty	30S ribosomal protein S7 OS=Escherichia coli O157:H7 OX=83334 GN=rpsG PE=3 SV=2	sp|P66607|RS7_ECO57		18 kDa		unknown	13	7	16	10
73	true	Empty	Aldehyde-alcohol dehydrogenase OS=Escherichia coli O157:H7 OX=83334 GN=adhE PE=3 SV=2	sp|P0A9Q8|ADHE_ECO57		96 kDa		unknown	15	0	28	9
75	true	Empty	DNA-directed RNA polymerase subunit alpha OS=Escherichia coli O157:H7 OX=83334 GN=rpoA PE=1 SV=1	sp|P0A7Z6|RPOA_ECO57		37 kDa		unknown	11	6	16	10
76	true	Empty	50S ribosomal protein L2 OS=Escherichia coli O157:H7 OX=83334 GN=rplB PE=3 SV=2	sp|P60424|RL2_ECO57		30 kDa		unknown	12	8	11	9
78	true	Empty	Ferric-rhodotorulic acid outer membrane transporter OS=Escherichia coli O157:H7 OX=83334 GN=fhuE PE=3 SV=1	tr|A0A0H3JCX1|A0A0H3JCX1_ECO57		81 kDa		unknown	22	4	18	6
79	true	Empty	30S ribosomal protein S4 OS=Escherichia coli O157:H7 OX=83334 GN=rpsD PE=3 SV=2	sp|P0A7W0|RS4_ECO57		23 kDa		unknown	12	8	12	8
80	true	Empty	Periplasmic serine endoprotease DegP-like OS=Escherichia coli O157:H7 OX=83334 GN=degQ PE=3 SV=1	tr|A0A0H3JH40|A0A0H3JH40_ECO57		47 kDa		unknown	11	11	16	8
81	true	Empty	Succinate--CoA ligase [ADP-forming] subunit beta OS=Escherichia coli O157:H7 OX=83334 GN=sucC PE=3 SV=1	sp|P0A838|SUCC_ECO57		41 kDa		unknown	14	7	16	8
82	true	Empty	Outer membrane protein X OS=Escherichia coli O157:H7 OX=83334 GN=ompX PE=3 SV=1	sp|P0A919|OMPX_ECO57		19 kDa		unknown	9	10	8	7
83	true	Empty	Phosphoenolpyruvate synthase OS=Escherichia coli O157:H7 OX=83334 GN=ppsA PE=3 SV=1	tr|A0A0H3JHM3|A0A0H3JHM3_ECO57		87 kDa		unknown	12	7	14	14
84	true	Empty	Thiosulfate-binding protein OS=Escherichia coli O157:H7 OX=83334 GN=cysP PE=4 SV=1	tr|Q8XBJ5|Q8XBJ5_ECO57		38 kDa		unknown	11	9	20	8
86	true	Empty	Transcription termination factor Rho OS=Escherichia coli O157:H7 OX=83334 GN=rho PE=3 SV=1	sp|P0AG32|RHO_ECO57		47 kDa		unknown	12	7	20	9
87	true	Empty	Glucose-1-phosphatase OS=Escherichia coli O157:H7 OX=83334 GN=agp PE=4 SV=1	tr|Q8XBZ6|Q8XBZ6_ECO57		46 kDa		unknown	9	6	14	8
88	true	Empty	Periplasmic glycerophosphodiester phosphodiesterase OS=Escherichia coli O157:H7 OX=83334 GN=glpQ PE=4 SV=1	tr|Q8XE17|Q8XE17_ECO57		41 kDa		unknown	12	8	14	9
90	true	Empty	Leu/Ile/Val-binding protein OS=Escherichia coli O157:H7 OX=83334 GN=livJ PE=3 SV=1	sp|P0AD98|LIVJ_ECO57		39 kDa	true	unknown	12	5	14	10
91	true	Empty	50S ribosomal protein L5 OS=Escherichia coli O157:H7 OX=83334 GN=rplE PE=3 SV=2	sp|P62401|RL5_ECO57		20 kDa		unknown	11	8	13	9
77.1	true	Empty	Formate C-acetyltransferase OS=Escherichia coli O157:H7 OX=83334 GN=tdcE PE=4 SV=1	tr|Q8XEB4|Q8XEB4_ECO57		85 kDa	true	unknown	15	3	22	13
89	true	Empty	Adenylosuccinate synthetase OS=Escherichia coli O157:H7 OX=83334 GN=purA PE=3 SV=2	sp|P0A7D6|PURA_ECO57		47 kDa		unknown	16	0	18	9
92	true	Empty	Lipoprotein NlpI OS=Escherichia coli O157:H7 OX=83334 GN=nlpI PE=2 SV=1	sp|P0AFB3|NLPI_ECO57		34 kDa		unknown	9	9	14	10
93	true	Empty	LPS-assembly lipoprotein LptE OS=Escherichia coli O157:H7 OX=83334 GN=lptE PE=3 SV=1	sp|Q8XBN9|LPTE_ECO57		21 kDa		unknown	9	10	9	8
85.1	true	Empty	Formate dehydrogenase subunit alpha OS=Escherichia coli O157:H7 OX=83334 GN=fdoG PE=3 SV=1	tr|A0A0H3JLY7|A0A0H3JLY7_ECO57		113 kDa	true	unknown	9	3	25	12
94	true	Empty	50S ribosomal protein L1 OS=Escherichia coli O157:H7 OX=83334 GN=rplA PE=3 SV=2	sp|P0A7L2|RL1_ECO57		25 kDa		unknown	12	6	15	8
95	true	Empty	Histidine-binding periplasmic protein OS=Escherichia coli O157:H7 OX=83334 GN=hisJ PE=3 SV=1	sp|P0AEU2|HISJ_ECO57		28 kDa		unknown	9	8	15	9
96	true	Empty	Iron outer membrane transporter OS=Escherichia coli O157:H7 OX=83334 GN=yncD PE=3 SV=1	tr|A0A0H3JEX9|A0A0H3JEX9_ECO57		77 kDa		unknown	16	8	11	5
97	true	Empty	Putrescine-binding periplasmic protein OS=Escherichia coli O157:H7 OX=83334 GN=potD PE=3 SV=1	tr|Q8X8D9|Q8X8D9_ECO57		39 kDa		unknown	12	7	16	7
98	true	Empty	D,D-dipeptide ABC transporter periplasmic binding protein OS=Escherichia coli O157:H7 OX=83334 GN=ddpA PE=4 SV=1	tr|Q8XAU4|Q8XAU4_ECO57		58 kDa		unknown	5	6	19	12
99	true	Empty	Elongation factor Ts OS=Escherichia coli O157:H7 OX=83334 GN=tsf PE=3 SV=2	sp|P0A6P3|EFTS_ECO57		30 kDa		unknown	14	6	14	8
101	true	Empty	Putative amino-acid ABC transporter-binding protein YhdW OS=Escherichia coli O157:H7 OX=83334 GN=yhdW PE=3 SV=1	sp|P58068|YHDW_ECO57		37 kDa		unknown	5	10	14	10
100	true	Empty	Dihydrolipoyllysine-residue succinyltransferase component of 2-oxoglutarate dehydrogenase complex OS=Escherichia coli O157:H7 OX=83334 GN=sucB PE=1 SV=2	sp|P0AFG7|ODO2_ECO57		44 kDa		unknown	11	6	15	8
102	true	Empty	Flagellar L-ring protein OS=Escherichia coli O157:H7 OX=83334 GN=flgH PE=3 SV=1	sp|P0A6S1|FLGH_ECO57		25 kDa		unknown	9	5	10	8
103	true	Empty	Peptidase B OS=Escherichia coli O157:H7 OX=83334 GN=pepB PE=3 SV=1	sp|P58473|PEPB_ECO57		46 kDa		unknown	9	7	16	8
104	true	Empty	5-methyltetrahydropteroyltriglutamate--homocysteine methyltransferase OS=Escherichia coli O157:H7 OX=83334 GN=metE PE=3 SV=3	sp|Q8X8L5|METE_ECO57		85 kDa		unknown	13	6	10	10
105	true	Empty	Cysteine synthase A OS=Escherichia coli O157:H7 OX=83334 GN=cysK PE=3 SV=2	sp|P0ABK6|CYSK_ECO57		34 kDa		unknown	11	5	13	9
106	true	Empty	Glutathione-binding protein GsiB OS=Escherichia coli O157:H7 OX=83334 GN=gsiB PE=3 SV=1	sp|Q8X6V9|GSIB_ECO57		56 kDa		unknown	8	7	15	7
107	true	Empty	Beta-barrel assembly-enhancing protease OS=Escherichia coli O157:H7 OX=83334 GN=bepA PE=3 SV=1	sp|Q8XAD2|BEPA_ECO57		54 kDa		unknown	9	5	17	4
109	true	Empty	30S ribosomal protein S13 OS=Escherichia coli O157:H7 OX=83334 GN=rpsM PE=3 SV=2	sp|P0A7T1|RS13_ECO57		13 kDa		unknown	8	7	9	7
110	true	Empty	30S ribosomal protein S3 OS=Escherichia coli O157:H7 OX=83334 GN=rpsC PE=3 SV=2	sp|P0A7V5|RS3_ECO57		26 kDa		unknown	9	6	10	7
111	true	Empty	Dihydrolipoyl dehydrogenase OS=Escherichia coli O157:H7 OX=83334 GN=lpdA PE=3 SV=2	sp|P0A9P2|DLDH_ECO57		51 kDa		unknown	9	7	11	6
112	true	Empty	Outer-membrane lipoprotein LolB OS=Escherichia coli O157:H7 OX=83334 GN=lolB PE=3 SV=1	sp|P61321|LOLB_ECO57		24 kDa		unknown	11	10	13	8
108	true	Empty	Glycerol kinase OS=Escherichia coli O157:H7 OX=83334 GN=glpK PE=3 SV=2	sp|P0A6F4|GLPK_ECO57		56 kDa		unknown	16	3	15	7
113	true	Empty	Penicillin-binding protein activator LpoB OS=Escherichia coli O157:H7 OX=83334 GN=lpoB PE=3 SV=1	sp|P0AB39|LPOB_ECO57		23 kDa		unknown	5	5	6	5
114	true	Empty	2,3,4,5-tetrahydropyridine-2,6-dicarboxylate N-succinyltransferase OS=Escherichia coli O157:H7 OX=83334 GN=dapD PE=1 SV=1	sp|Q8X8Y7|DAPD_ECO57		30 kDa		unknown	12	3	13	7
115	true	Empty	Alkyl hydroperoxide reductase C OS=Escherichia coli O157:H7 OX=83334 GN=ahpC PE=3 SV=2	sp|P0AE10|AHPC_ECO57		21 kDa		unknown	9	4	11	9
116	true	Empty	Soluble lytic murein transglycosylase OS=Escherichia coli O157:H7 OX=83334 GN=slt PE=3 SV=1	sp|P0AGC4|SLT_ECO57		73 kDa		unknown	5	9	22	2
117	true	Empty	Malate dehydrogenase OS=Escherichia coli O157:H7 OX=83334 GN=maeB PE=4 SV=1	tr|A0A0H3JMN3|A0A0H3JMN3_ECO57		82 kDa		unknown	9	0	21	0
118	true	Empty	Outer membrane lipoprotein SlyB OS=Escherichia coli O157:H7 OX=83334 GN=slyB PE=3 SV=1	sp|P0A906|SLYB_ECO57		16 kDa		unknown	4	4	5	4
120	true	Empty	Microcin Bac7 uptake protein OS=Escherichia coli O157:H7 OX=83334 GN=yaiW PE=4 SV=1	tr|Q8X5H6|Q8X5H6_ECO57		40 kDa		unknown	10	9	14	5
119	true	Empty	Phosphoglycerate kinase OS=Escherichia coli O157:H7 OX=83334 GN=pgk PE=3 SV=3	sp|Q8XD03|PGK_ECO57		41 kDa		unknown	11	2	15	7
122	true	Empty	Endolytic peptidoglycan transglycosylase RlpA OS=Escherichia coli O157:H7 OX=83334 GN=rlpA PE=3 SV=1	sp|Q8XBQ1|RLPA_ECO57		38 kDa		unknown	5	5	7	6
123	true	Empty	6-phosphogluconate dehydrogenase, decarboxylating OS=Escherichia coli O157:H7 OX=83334 GN=gnd PE=3 SV=1	tr|Q7DBF8|Q7DBF8_ECO57		51 kDa		unknown	11	3	14	8
121	true	Empty	Alanine--tRNA ligase OS=Escherichia coli O157:H7 OX=83334 GN=alaS PE=3 SV=2	sp|Q8X3W8|SYA_ECO57		96 kDa		unknown	14	0	20	0
125	true	Empty	Succinate--CoA ligase [ADP-forming] subunit alpha OS=Escherichia coli O157:H7 OX=83334 GN=sucD PE=3 SV=2	sp|P0AGF1|SUCD_ECO57		30 kDa		unknown	8	5	11	7
126	true	Empty	Alpha-amylase OS=Escherichia coli O157:H7 OX=83334 GN=malS PE=4 SV=1	tr|A0A0H3JJ49|A0A0H3JJ49_ECO57		76 kDa		unknown	7	6	14	6
124	true	Empty	Cell division protein FtsZ OS=Escherichia coli O157:H7 OX=83334 GN=ftsZ PE=3 SV=1	sp|P0A9A8|FTSZ_ECO57		40 kDa		unknown	10	2	12	8
127	true	Empty	50S ribosomal protein L22 OS=Escherichia coli O157:H7 OX=83334 GN=rplV PE=3 SV=1	sp|P61177|RL22_ECO57		12 kDa		unknown	9	5	10	5
129	true	Empty	ABC transporter substrate-binding protein OS=Escherichia coli O157:H7 OX=83334 GN=mlaC PE=4 SV=1	tr|Q8X9J7|Q8X9J7_ECO57		24 kDa		unknown	5	6	10	7
128	true	Empty	Adenylate kinase OS=Escherichia coli O157:H7 OX=83334 GN=adk PE=3 SV=1	sp|P69442|KAD_ECO57		24 kDa		unknown	8	3	10	10
146	true	Empty	Protein translocase subunit SecA OS=Escherichia coli O157:H7 OX=83334 GN=secA PE=3 SV=1	sp|Q8X996|SECA_ECO57		102 kDa		unknown	10	0	17	0
131	true	Empty	Flagellar P-ring protein OS=Escherichia coli O157:H7 OX=83334 GN=flgI PE=3 SV=1	sp|P58203|FLGI_ECO57		38 kDa		unknown	9	8	7	7
133	true	Empty	Pectinesterase OS=Escherichia coli O157:H7 OX=83334 GN=ybhC PE=4 SV=1	tr|Q8X891|Q8X891_ECO57		46 kDa		unknown	8	6	9	7
130	true	Empty	2-oxoglutarate dehydrogenase E1 component OS=Escherichia coli O157:H7 OX=83334 GN=sucA PE=3 SV=1	sp|P0AFG5|ODO1_ECO57		105 kDa		unknown	14	4	14	5
137	true	Empty	Phosphoenolpyruvate carboxykinase (ATP) OS=Escherichia coli O157:H7 OX=83334 GN=pckA PE=3 SV=1	sp|Q8X733|PCKA_ECO57		60 kDa		unknown	15	0	16	2
135	true	Empty	Fructose-bisphosphate aldolase class 2 OS=Escherichia coli O157:H7 OX=83334 GN=fbaA PE=3 SV=2	sp|P0AB72|ALF_ECO57		39 kDa		unknown	10	0	12	6
132	true	Empty	Aconitate hydratase OS=Escherichia coli O157:H7 OX=83334 GN=acnA PE=3 SV=1	tr|Q8X7C7|Q8X7C7_ECO57		98 kDa		unknown	7	0	17	5
134	true	Empty	Phospholipase A1 OS=Escherichia coli O157:H7 OX=83334 GN=pldA PE=3 SV=1	sp|P0A922|PA1_ECO57		33 kDa		unknown	6	5	10	8
136	true	Empty	50S ribosomal protein L3 OS=Escherichia coli O157:H7 OX=83334 GN=rplC PE=3 SV=1	sp|P60440|RL3_ECO57		22 kDa		unknown	6	8	7	8
138	true	Empty	Cation efflux system protein CusC OS=Escherichia coli O157:H7 OX=83334 GN=cusC PE=3 SV=1	sp|Q8XBY3|CUSC_ECO57		51 kDa		unknown	6	7	10	7
141	true	Empty	50S ribosomal protein L9 OS=Escherichia coli O157:H7 OX=83334 GN=rplI PE=3 SV=1	sp|P0A7R3|RL9_ECO57		16 kDa		unknown	8	6	9	6
142	true	Empty	50S ribosomal protein L13 OS=Escherichia coli O157:H7 OX=83334 GN=rplM PE=3 SV=1	sp|P0AA12|RL13_ECO57		16 kDa		unknown	9	5	11	5
143	true	Empty	Probable L,D-transpeptidase YbiS OS=Escherichia coli O157:H7 OX=83334 GN=ybiS PE=3 SV=1	sp|P0AAY0|YBIS_ECO57		33 kDa	true	unknown	6	8	9	5
144	true	Empty	DNA-binding protein H-NS OS=Escherichia coli O157:H7 OX=83334 GN=hns PE=3 SV=2	sp|P0ACG0|HNS_ECO57		16 kDa		unknown	7	6	8	6
145	true	Empty	50S ribosomal protein L6 OS=Escherichia coli O157:H7 OX=83334 GN=rplF PE=3 SV=2	sp|P0AG57|RL6_ECO57		19 kDa		unknown	9	5	7	9
140	true	Empty	Aspartate carbamoyltransferase catalytic subunit OS=Escherichia coli O157:H7 OX=83334 GN=pyrB PE=3 SV=2	sp|P0A788|PYRB_ECO57		34 kDa		unknown	3	4	9	13
139	true	Empty	GTP-binding protein TypA/BipA OS=Escherichia coli O157:H7 OX=83334 GN=typA PE=3 SV=1	sp|P0A3B3|TYPA_ECO57		67 kDa		unknown	8	2	13	9
147	true	Empty	50S ribosomal protein L7/L12 OS=Escherichia coli O157:H7 OX=83334 GN=rplL PE=3 SV=2	sp|P0A7K4|RL7_ECO57		12 kDa		unknown	7	5	7	3
148	true	Empty	Protein YceI OS=Escherichia coli O157:H7 OX=83334 GN=yceI PE=3 SV=1	sp|P0A8X3|YCEI_ECO57		21 kDa		unknown	6	7	10	4
150	true	Empty	50S ribosomal protein L4 OS=Escherichia coli O157:H7 OX=83334 GN=rplD PE=3 SV=1	sp|P60725|RL4_ECO57		22 kDa		unknown	8	4	11	6
153	true	Empty	Outer membrane protein OmpW OS=Escherichia coli O157:H7 OX=83334 GN=ompW PE=4 SV=1	tr|Q8XCB6|Q8XCB6_ECO57		23 kDa		unknown	5	5	4	4
149	true	Empty	Pyruvate kinase I OS=Escherichia coli O157:H7 OX=83334 GN=pykF PE=3 SV=1	sp|P0AD62|KPYK1_ECO57		51 kDa		unknown	9	4	15	4
152	true	Empty	Citrate synthase OS=Escherichia coli O157:H7 OX=83334 GN=gltA PE=3 SV=1	tr|A0A0H3JCM9|A0A0H3JCM9_ECO57		48 kDa		unknown	8	0	14	6
158	true	Empty	Transketolase OS=Escherichia coli O157:H7 OX=83334 GN=tktB_2 PE=3 SV=1	tr|A0A0H3JGQ0|A0A0H3JGQ0_ECO57		72 kDa	true	unknown	12	0	16	7
151	true	Empty	Phosphoenolpyruvate carboxylase OS=Escherichia coli O157:H7 OX=83334 GN=ppc PE=3 SV=1	sp|Q8X743|CAPP_ECO57		99 kDa		unknown	8	0	16	6
157	true	Empty	Glucans biosynthesis protein D OS=Escherichia coli O157:H7 OX=83334 GN=mdoD PE=3 SV=1	sp|Q8X9V1|OPGD_ECO57		63 kDa		unknown	6	4	16	4
156	true	Empty	ATP-dependent zinc metalloprotease FtsH OS=Escherichia coli O157:H7 OX=83334 GN=ftsH PE=3 SV=1	sp|Q8X9L0|FTSH_ECO57		71 kDa		unknown	10	3	12	6
154	true	Empty	30S ribosomal protein S19 OS=Escherichia coli O157:H7 OX=83334 GN=rpsS PE=3 SV=2	sp|P0A7U5|RS19_ECO57		10 kDa		unknown	5	4	7	2
155	true	Empty	Transaldolase B OS=Escherichia coli O157:H7 OX=83334 GN=talB PE=3 SV=2	sp|P0A871|TALB_ECO57		35 kDa		unknown	12	3	9	6
161	true	Empty	30S ribosomal protein S9 OS=Escherichia coli O157:H7 OX=83334 GN=rpsI PE=3 SV=2	sp|P0A7X5|RS9_ECO57		15 kDa		unknown	6	6	7	5
160	true	Empty	30S ribosomal protein S5 OS=Escherichia coli O157:H7 OX=83334 GN=rpsE PE=3 SV=2	sp|P0A7W3|RS5_ECO57		18 kDa		unknown	7	5	8	3
159	true	Empty	50S ribosomal protein L28 OS=Escherichia coli O157:H7 OX=83334 GN=rpmB PE=3 SV=2	sp|P0A7M4|RL28_ECO57		9 kDa		unknown	5	6	5	4
163	true	Empty	Aminoacyl-histidine dipeptidase OS=Escherichia coli O157:H7 OX=83334 GN=pepD PE=4 SV=1	tr|Q8X7N8|Q8X7N8_ECO57		53 kDa		unknown	9	5	9	5
162	true	Empty	Succinate dehydrogenase flavoprotein subunit OS=Escherichia coli O157:H7 OX=83334 GN=sdhA PE=3 SV=1	sp|P0AC43|SDHA_ECO57		64 kDa		unknown	10	3	8	6
171	true	Empty	Serine hydroxymethyltransferase OS=Escherichia coli O157:H7 OX=83334 GN=glyA PE=3 SV=1	sp|Q8XA55|GLYA_ECO57		45 kDa		unknown	8	0	12	7
166	true	Empty	Cold shock-like protein CspC OS=Escherichia coli O157:H7 OX=83334 GN=cspC PE=3 SV=2	sp|P0A9Y8|CSPC_ECO57		7 kDa		unknown	5	5	5	5
167	true	Empty	50S ribosomal protein L18 OS=Escherichia coli O157:H7 OX=83334 GN=rplR PE=3 SV=1	sp|P0C020|RL18_ECO57		13 kDa		unknown	5	5	6	5
169	true	Empty	Uncharacterized protein YncE OS=Escherichia coli O157:H7 OX=83334 GN=yncE PE=3 SV=1	sp|Q8X9X2|YNCE_ECO57		39 kDa		unknown	6	4	9	7
173	true	Empty	Membrane-bound lytic murein transglycosylase B OS=Escherichia coli O157:H7 OX=83334 GN=mltB PE=4 SV=2	tr|Q8X872|Q8X872_ECO57		44 kDa		unknown	5	6	12	4
168	true	Empty	Superoxide dismutase [Mn] OS=Escherichia coli O157:H7 OX=83334 GN=sodA PE=3 SV=2	sp|P66828|SODM_ECO57		23 kDa		unknown	7	3	8	6
165	true	Empty	50S ribosomal protein L20 OS=Escherichia coli O157:H7 OX=83334 GN=rplT PE=3 SV=2	sp|P0A7L5|RL20_ECO57		13 kDa		unknown	5	5	9	4
172	true	Empty	Aminobenzoyl-glutamate utilization protein A OS=Escherichia coli O157:H7 OX=83334 GN=abgA PE=4 SV=2	tr|A0A0H3JEN1|A0A0H3JEN1_ECO57		47 kDa		unknown	7	2	10	7
164	true	Empty	Translation initiation factor IF-2 OS=Escherichia coli O157:H7 OX=83334 GN=infB PE=3 SV=1	sp|P0A706|IF2_ECO57		97 kDa		unknown	12	2	10	2
170	true	Empty	Isoleucine--tRNA ligase OS=Escherichia coli O157:H7 OX=83334 GN=ileS PE=3 SV=1	sp|Q8XA49|SYI_ECO57		104 kDa		unknown	10	0	16	3
180	true	Empty	Lipoprotein OS=Escherichia coli O157:H7 OX=83334 GN=yajG PE=4 SV=2	tr|Q8XE62|Q8XE62_ECO57		21 kDa		unknown	4	3	5	4
174	true	Empty	50S ribosomal protein L29 OS=Escherichia coli O157:H7 OX=83334 GN=rpmC PE=3 SV=1	sp|P0A7M8|RL29_ECO57		7 kDa		unknown	3	3	4	4
175	true	Empty	Uncharacterized protein YggN OS=Escherichia coli O157:H7 OX=83334 GN=yggN PE=4 SV=1	sp|P0ADT1|YGGN_ECO57		26 kDa		unknown	7	4	11	4
176	true	Empty	Arginine ABC transporter periplasmic binding protein OS=Escherichia coli O157:H7 OX=83334 GN=artJ PE=3 SV=1	tr|A0A0H3JD03|A0A0H3JD03_ECO57		27 kDa		unknown	5	3	10	4
178	true	Empty	Murein tripeptide (L-ala-gamma-D-glutamyl-meso-DAP) transporter subunit OS=Escherichia coli O157:H7 OX=83334 GN=mppA PE=4 SV=2	tr|Q8X8M7|Q8X8M7_ECO57		60 kDa		unknown	4	3	17	3
179	true	Empty	Outer membrane lipoprotein OS=Escherichia coli O157:H7 OX=83334 GN=ybaY PE=4 SV=1	tr|Q8XD73|Q8XD73_ECO57		19 kDa		unknown	3	2	7	4
177	true	Empty	Glutamate synthase large subunit OS=Escherichia coli O157:H7 OX=83334 GN=gltB PE=4 SV=2	tr|A0A0H3JH37|A0A0H3JH37_ECO57		167 kDa		unknown	4	0	20	2
185	true	Empty	Galactofuranose ABC transporter periplasmic binding protein OS=Escherichia coli O157:H7 OX=83334 GN=ytfQ PE=4 SV=1	tr|Q8XCF1|Q8XCF1_ECO57		34 kDa		unknown	6	4	11	3
182	true	Empty	Outer-membrane lipoprotein carrier protein OS=Escherichia coli O157:H7 OX=83334 GN=lolA PE=3 SV=1	sp|P61318|LOLA_ECO57		22 kDa		unknown	8	5	9	2
181	true	Empty	30S ribosomal protein S6 OS=Escherichia coli O157:H7 OX=83334 GN=rpsF PE=3 SV=1	sp|P0A4D1|RS6_ECO57		15 kDa		unknown	8	4	8	3
184	true	Empty	Arginine transporter subunit OS=Escherichia coli O157:H7 OX=83334 GN=artI PE=3 SV=1	tr|Q8X6N9|Q8X6N9_ECO57		27 kDa		unknown	4	5	10	4
183	true	Empty	Pyruvate kinase OS=Escherichia coli O157:H7 OX=83334 GN=pykA PE=3 SV=1	tr|A0A0H3JER5|A0A0H3JER5_ECO57		51 kDa		unknown	7	0	15	4
187	true	Empty	DNA-binding protein HU-alpha OS=Escherichia coli O157:H7 OX=83334 GN=hupA PE=3 SV=1	sp|P0ACF2|DBHA_ECO57		10 kDa		unknown	5	3	6	5
186	true	Empty	Outer membrane lipoprotein Blc OS=Escherichia coli O157:H7 OX=83334 GN=blc PE=3 SV=1	sp|P0A902|BLC_ECO57		20 kDa		unknown	5	7	9	3
189	true	Empty	Metalloprotease OS=Escherichia coli O157:H7 OX=83334 GN=loiP PE=3 SV=2	tr|Q8XCY1|Q8XCY1_ECO57		27 kDa		unknown	6	5	7	2
190	true	Empty	UDP-sugar hydrolase OS=Escherichia coli O157:H7 OX=83334 GN=ushA PE=3 SV=1	tr|Q8XD35|Q8XD35_ECO57		61 kDa		unknown	6	4	12	2
188	true	Empty	Succinylornithine transaminase OS=Escherichia coli O157:H7 OX=83334 GN=astC PE=3 SV=1	sp|Q8X598|ASTC_ECO57		44 kDa		unknown	8	3	8	3
191	true	Empty	Ribose-phosphate pyrophosphokinase OS=Escherichia coli O157:H7 OX=83334 GN=prs PE=3 SV=2	sp|P0A719|KPRS_ECO57		34 kDa		unknown	7	0	8	5
193	true	Empty	UPF0337 protein YjbJ OS=Escherichia coli O157:H7 OX=83334 GN=yjbJ PE=3 SV=1	sp|P68207|YJBJ_ECO57		8 kDa		unknown	4	2	5	2
194	true	Empty	ABC transporter periplasmic binding protein OS=Escherichia coli O157:H7 OX=83334 GN=ydcS PE=4 SV=1	tr|Q8X9W2|Q8X9W2_ECO57		42 kDa		unknown	3	4	11	3
192	true	Empty	Asparagine--tRNA ligase OS=Escherichia coli O157:H7 OX=83334 GN=asnS PE=3 SV=2	sp|P58694|SYN_ECO57		53 kDa		unknown	12	0	9	3
201	true	Empty	Fumarate hydratase class II OS=Escherichia coli O157:H7 OX=83334 GN=fumC PE=3 SV=1	sp|Q8X769|FUMC_ECO57		50 kDa		unknown	5	0	11	6
216	true	Empty	Fatty acid oxidation complex subunit alpha OS=Escherichia coli O157:H7 OX=83334 GN=fadB PE=3 SV=1	sp|Q8X8I2|FADB_ECO57		80 kDa		unknown	8	0	15	0
195	true	Empty	30S ribosomal protein S16 OS=Escherichia coli O157:H7 OX=83334 GN=rpsP PE=3 SV=1	sp|P0A7T5|RS16_ECO57		9 kDa		unknown	6	6	5	4
204	true	Empty	Outer membrane lipoprotein OS=Escherichia coli O157:H7 OX=83334 GN=yeaY PE=4 SV=1	tr|Q8XDR5|Q8XDR5_ECO57		21 kDa		unknown	5	5	5	4
199	true	Empty	Thiol:disulfide interchange protein DsbA OS=Escherichia coli O157:H7 OX=83334 GN=dsbA PE=3 SV=1	sp|P0AEG5|DSBA_ECO57		23 kDa		unknown	3	5	9	4
198	true	Empty	Multidrug efflux pump subunit AcrA OS=Escherichia coli O157:H7 OX=83334 GN=acrA PE=3 SV=1	sp|P0AE07|ACRA_ECO57		42 kDa		unknown	6	4	11	2
203	true	Empty	Phospholipid-binding lipoprotein OS=Escherichia coli O157:H7 OX=83334 GN=mlaA PE=4 SV=1	tr|Q7DBB0|Q7DBB0_ECO57		28 kDa		unknown	5	6	8	3
196	true	Empty	Ribosome-recycling factor OS=Escherichia coli O157:H7 OX=83334 GN=frr PE=3 SV=1	sp|P0A807|RRF_ECO57		21 kDa		unknown	6	3	6	5
200	true	Empty	2,3-bisphosphoglycerate-dependent phosphoglycerate mutase OS=Escherichia coli O157:H7 OX=83334 GN=gpmA PE=3 SV=2	sp|P62709|GPMA_ECO57		29 kDa		unknown	6	0	7	4
202	true	Empty	Ribose import ATP-binding protein RbsA 1 OS=Escherichia coli O157:H7 OX=83334 GN=rbsA1 PE=3 SV=1	sp|Q8XAW7|RBSA1_ECO57		55 kDa		unknown	8	2	16	0
206	true	Empty	30S ribosomal protein S10 OS=Escherichia coli O157:H7 OX=83334 GN=rpsJ PE=3 SV=1	sp|P0A7R7|RS10_ECO57		12 kDa		unknown	6	5	5	4
210	true	Empty	50S ribosomal protein L25 OS=Escherichia coli O157:H7 OX=83334 GN=rplY PE=3 SV=1	sp|Q8XE69|RL25_ECO57		11 kDa		unknown	6	2	6	3
207	true	Empty	Osmotically-inducible putative lipoprotein OsmE OS=Escherichia coli O157:H7 OX=83334 GN=osmE PE=3 SV=1	sp|P0ADB2|OSME_ECO57		12 kDa		unknown	3	2	3	2
205	true	Empty	Nucleoside diphosphate kinase OS=Escherichia coli O157:H7 OX=83334 GN=ndk PE=3 SV=2	sp|P0A764|NDK_ECO57		15 kDa		unknown	7	3	7	2
208	true	Empty	Catalase-peroxidase 1 OS=Escherichia coli O157:H7 OX=83334 GN=katG1 PE=3 SV=1	sp|Q7A978|KATG1_ECO57		80 kDa		unknown	4	0	13	5
209	true	Empty	Leucine--tRNA ligase OS=Escherichia coli O157:H7 OX=83334 GN=leuS PE=3 SV=1	sp|Q8XBN8|SYL_ECO57		97 kDa		unknown	9	0	9	2
278	true	Empty	Uncharacterized protein YibL OS=Escherichia coli O157:H7 OX=83334 GN=yibL PE=4 SV=1	sp|P0ADL0|YIBL_ECO57		14 kDa		unknown	0	0	3	0
213	true	Empty	Thiol peroxidase OS=Escherichia coli O157:H7 OX=83334 GN=tpx PE=3 SV=2	sp|P0A864|TPX_ECO57		18 kDa		unknown	4	4	6	4
220	true	Empty	Peptidyl-prolyl cis-trans isomerase OS=Escherichia coli O157:H7 OX=83334 GN=fklB PE=3 SV=2	tr|A0A0H3JJK9|A0A0H3JJK9_ECO57		22 kDa		unknown	6	5	6	4
211	true	Empty	RNA-binding protein Hfq OS=Escherichia coli O157:H7 OX=83334 GN=hfq PE=3 SV=2	sp|P0A6X5|HFQ_ECO57		11 kDa		unknown	6	4	7	5
221	true	Empty	Lipoprotein OS=Escherichia coli O157:H7 OX=83334 GN=dcrB PE=4 SV=2	tr|Q8X6P6|Q8X6P6_ECO57		20 kDa		unknown	4	4	7	3
218	true	Empty	Ecotin OS=Escherichia coli O157:H7 OX=83334 GN=eco PE=3 SV=1	sp|Q8XE46|ECOT_ECO57		18 kDa		unknown	5	3	7	3
214	true	Empty	Peptidyl-prolyl cis-trans isomerase A OS=Escherichia coli O157:H7 OX=83334 GN=ppiA PE=3 SV=1	sp|P0AFL5|PPIA_ECO57		20 kDa		unknown	4	4	7	3
219	true	Empty	Phosphoserine aminotransferase OS=Escherichia coli O157:H7 OX=83334 GN=serC PE=3 SV=3	sp|Q8XEA7|SERC_ECO57		40 kDa		unknown	4	2	9	7
212	true	Empty	50S ribosomal protein L19 OS=Escherichia coli O157:H7 OX=83334 GN=rplS PE=3 SV=2	sp|P0A7K8|RL19_ECO57		13 kDa		unknown	6	3	4	0
224	true	Empty	Enoyl-[acyl-carrier-protein] reductase [NADH] FabI OS=Escherichia coli O157:H7 OX=83334 GN=fabI PE=3 SV=2	sp|P0AEK5|FABI_ECO57		28 kDa		unknown	5	0	8	4
229	true	Empty	L-arabinose-binding periplasmic protein OS=Escherichia coli O157:H7 OX=83334 GN=araF PE=3 SV=1	tr|A0A0H3JES9|A0A0H3JES9_ECO57		36 kDa		unknown	4	3	13	0
217	true	Empty	Aspartate--tRNA ligase OS=Escherichia coli O157:H7 OX=83334 GN=aspS PE=3 SV=1	sp|Q8XCI7|SYD_ECO57		66 kDa		unknown	9	0	12	0
215	true	Empty	Acetyl-coenzyme A synthetase OS=Escherichia coli O157:H7 OX=83334 GN=acs PE=3 SV=1	sp|Q8X5T5|ACSA_ECO57		72 kDa		unknown	7	0	13	0
228	true	Empty	Endo-type membrane-bound lytic murein transglycosylase A OS=Escherichia coli O157:H7 OX=83334 GN=emtA PE=3 SV=2	sp|Q8XDJ7|EMTA_ECO57		22 kDa		unknown	5	3	6	4
231	true	Empty	Lipoprotein OS=Escherichia coli O157:H7 OX=83334 GN=nlpD PE=4 SV=1	tr|Q8X7Z3|Q8X7Z3_ECO57		40 kDa		unknown	4	3	10	4
232	true	Empty	Glucose-specific enzyme IIA component of PTS OS=Escherichia coli O157:H7 OX=83334 GN=crr PE=4 SV=1	tr|Q8XBL1|Q8XBL1_ECO57		18 kDa		unknown	4	4	4	2
222	true	Empty	Quorum-sensing regulator protein G OS=Escherichia coli O157:H7 OX=83334 GN=qseG PE=1 SV=1	sp|P0AD45|QSEG_ECO57		27 kDa		unknown	6	6	7	2
230	true	Empty	Sulfate transporter subunit OS=Escherichia coli O157:H7 OX=83334 GN=sbp PE=4 SV=1	tr|A0A0H3JI68|A0A0H3JI68_ECO57		37 kDa		unknown	3	4	12	2
223	true	Empty	Lipopolysaccharide export system protein LptA OS=Escherichia coli O157:H7 OX=83334 GN=lptA PE=3 SV=1	sp|P0ADV3|LPTA_ECO57		20 kDa		unknown	5	4	6	2
236	true	Empty	Aminopeptidase N OS=Escherichia coli O157:H7 OX=83334 GN=pepN PE=4 SV=1	tr|A0A0H3JCB9|A0A0H3JCB9_ECO57		99 kDa		unknown	8	0	10	2
227	true	Empty	Proline--tRNA ligase OS=Escherichia coli O157:H7 OX=83334 GN=proS PE=3 SV=1	sp|Q8X8W2|SYP_ECO57		64 kDa		unknown	8	0	9	4
226	true	Empty	PTS system mannose-specific EIIAB component OS=Escherichia coli O157:H7 OX=83334 GN=manX PE=3 SV=2	sp|P69799|PTNAB_ECO57		35 kDa		unknown	7	0	10	3
225	true	Empty	Transcription termination/antitermination protein NusA OS=Escherichia coli O157:H7 OX=83334 GN=nusA PE=3 SV=1	sp|P0AFF8|NUSA_ECO57		55 kDa		unknown	7	0	10	0
238	true	Empty	Salt-inducible ABC transporter periplasmic binding protein OS=Escherichia coli O157:H7 OX=83334 GN=osmY PE=4 SV=1	tr|A0A0H3JS36|A0A0H3JS36_ECO57		21 kDa		unknown	4	5	5	5
234	true	Empty	Thioredoxin 1 OS=Escherichia coli O157:H7 OX=83334 GN=trxA PE=1 SV=2	sp|P0AA27|THIO_ECO57		12 kDa		unknown	4	3	5	4
233	true	Empty	50S ribosomal protein L10 OS=Escherichia coli O157:H7 OX=83334 GN=rplJ PE=3 SV=2	sp|P0A7J5|RL10_ECO57		18 kDa		unknown	4	5	5	2
237	true	Empty	4-aminobutyrate aminotransferase OS=Escherichia coli O157:H7 OX=83334 GN=gabT PE=3 SV=1	tr|A0A0H3JNA7|A0A0H3JNA7_ECO57		46 kDa		unknown	4	2	9	2
239	true	Empty	Lipoprotein involved with copper homeostasis and adhesion OS=Escherichia coli O157:H7 OX=83334 GN=nlpE PE=4 SV=1	tr|Q8X8W4|Q8X8W4_ECO57		26 kDa		unknown	5	6	7	0
249	true	Empty	Glutamate-1-semialdehyde 2,1-aminomutase OS=Escherichia coli O157:H7 OX=83334 GN=hemL PE=3 SV=1	sp|Q8X4V5|GSA_ECO57		45 kDa		unknown	5	0	5	5
235	true	Empty	2-dehydro-3-deoxyphosphooctonate aldolase OS=Escherichia coli O157:H7 OX=83334 GN=kdsA PE=3 SV=1	sp|Q8XDE7|KDSA_ECO57		31 kDa	true	unknown	7	0	8	6
241	true	Empty	Efflux pump membrane transporter OS=Escherichia coli O157:H7 OX=83334 GN=acrB_1 PE=3 SV=1	tr|Q8XD55|Q8XD55_ECO57		114 kDa		unknown	5	0	9	4
240	true	Empty	Phosphoenolpyruvate-protein phosphotransferase OS=Escherichia coli O157:H7 OX=83334 GN=ptsI PE=3 SV=1	tr|Q8XBL3|Q8XBL3_ECO57		64 kDa		unknown	4	0	11	5
259	true	Empty	Biotin carboxylase OS=Escherichia coli O157:H7 OX=83334 GN=accC PE=3 SV=1	sp|Q8X9B6|ACCC_ECO57		49 kDa		unknown	6	0	8	0
248	true	Empty	30S ribosomal protein S21 OS=Escherichia coli O157:H7 OX=83334 GN=rpsU PE=3 SV=2	sp|P68681|RS21_ECO57		9 kDa		unknown	4	3	6	2
250	true	Empty	Aminomethyltransferase OS=Escherichia coli O157:H7 OX=83334 GN=gcvT PE=3 SV=1	sp|Q8XD32|GCST_ECO57		40 kDa		unknown	6	0	7	4
245	true	Empty	DNA-binding protein HU-beta OS=Escherichia coli O157:H7 OX=83334 GN=hupB PE=3 SV=1	sp|P0ACF6|DBHB_ECO57		9 kDa		unknown	5	0	5	3
246	true	Empty	Inosine-5'-monophosphate dehydrogenase OS=Escherichia coli O157:H7 OX=83334 GN=guaB PE=3 SV=1	sp|P0ADG8|IMDH_ECO57		52 kDa		unknown	4	0	8	0
242	true	Empty	Aspartate carbamoyltransferase regulatory chain OS=Escherichia coli O157:H7 OX=83334 GN=pyrI PE=3 SV=2	sp|P0A7F5|PYRI_ECO57		17 kDa		unknown	0	2	6	7
257	true	Empty	Sigma-E factor regulatory protein RseB OS=Escherichia coli O157:H7 OX=83334 GN=rseB PE=3 SV=1	sp|P0AFY0|RSEB_ECO57		36 kDa		unknown	3	4	9	0
263	true	Empty	Aminobenzoyl-glutamate utilization protein B OS=Escherichia coli O157:H7 OX=83334 GN=abgB PE=4 SV=1	tr|Q8X8P1|Q8X8P1_ECO57		52 kDa		unknown	3	0	10	4
260	true	Empty	PTS N-acetylglucosamine EIICBA component OS=Escherichia coli O157:H7 OX=83334 GN=nagE PE=4 SV=1	tr|A0A0H3JE22|A0A0H3JE22_ECO57		68 kDa		unknown	3	0	9	2
244	true	Empty	Stringent starvation protein A OS=Escherichia coli O157:H7 OX=83334 GN=sspA PE=3 SV=2	sp|P0ACA5|SSPA_ECO57		24 kDa		unknown	6	0	8	5
247	true	Empty	50S ribosomal protein L15 OS=Escherichia coli O157:H7 OX=83334 GN=rplO PE=3 SV=1	sp|P66072|RL15_ECO57		15 kDa		unknown	7	5	6	0
254	true	Empty	Isocitrate lyase OS=Escherichia coli O157:H7 OX=83334 GN=aceA PE=4 SV=1	tr|A0A0H3JR68|A0A0H3JR68_ECO57		48 kDa		unknown	4	0	8	4
252	true	Empty	Catalase OS=Escherichia coli O157:H7 OX=83334 GN=katE PE=3 SV=1	tr|A0A0H3JFP5|A0A0H3JFP5_ECO57		84 kDa		unknown	4	0	13	2
243	true	Empty	Acetyl-coenzyme A carboxylase carboxyl transferase subunit alpha OS=Escherichia coli O157:H7 OX=83334 GN=accA PE=3 SV=2	sp|P0ABD6|ACCA_ECO57		35 kDa		unknown	9	0	8	2
258	true	Empty	Methionine--tRNA ligase OS=Escherichia coli O157:H7 OX=83334 GN=metG PE=3 SV=3	sp|Q8X7E7|SYM_ECO57		76 kDa		unknown	6	0	11	0
272	true	Empty	PTS system mannitol-specific IIABC component OS=Escherichia coli O157:H7 OX=83334 GN=mtlA PE=4 SV=1	tr|A0A0H3JQ75|A0A0H3JQ75_ECO57		68 kDa		unknown	5	0	10	0
251	true	Empty	Aspartate ammonia-lyase OS=Escherichia coli O157:H7 OX=83334 GN=aspA PE=3 SV=2	sp|Q8XDS0|ASPA_ECO57		52 kDa		unknown	9	0	8	0
253	true	Empty	DNA gyrase subunit A OS=Escherichia coli O157:H7 OX=83334 GN=gyrA PE=1 SV=1	tr|A0A0H3JH39|A0A0H3JH39_ECO57		97 kDa		unknown	2	0	16	0
262	true	Empty	Bacterioferritin OS=Escherichia coli O157:H7 OX=83334 GN=bfr PE=3 SV=1	tr|Q8X890|Q8X890_ECO57		18 kDa		unknown	3	3	3	2
261	true	Empty	Putrescine-binding periplasmic protein OS=Escherichia coli O157:H7 OX=83334 GN=potF PE=3 SV=1	tr|Q8X6R4|Q8X6R4_ECO57		41 kDa		unknown	0	2	10	5
276	true	Empty	Glutamate dehydrogenase OS=Escherichia coli O157:H7 OX=83334 GN=gdhA PE=1 SV=1	tr|Q8XDW9|Q8XDW9_ECO57		49 kDa		unknown	3	0	10	3
273	true	Empty	Quinone-dependent D-lactate dehydrogenase OS=Escherichia coli O157:H7 OX=83334 GN=dld PE=3 SV=1	tr|Q8X666|Q8X666_ECO57		65 kDa		unknown	4	0	10	3
256	true	Empty	3-oxoacyl-[acyl-carrier-protein] synthase 2 OS=Escherichia coli O157:H7 OX=83334 GN=fabF PE=3 SV=2	sp|P0AAI7|FABF_ECO57		43 kDa		unknown	6	0	7	4
255	true	Empty	S-adenosylmethionine synthase OS=Escherichia coli O157:H7 OX=83334 GN=metK PE=3 SV=2	sp|P0A819|METK_ECO57		42 kDa		unknown	4	0	8	6
274	true	Empty	RNA polymerase sigma factor RpoD OS=Escherichia coli O157:H7 OX=83334 GN=rpoD PE=3 SV=1	tr|Q8XAN5|Q8XAN5_ECO57		70 kDa	true	unknown	3	0	12	0
266	true	Empty	cAMP-activated global transcriptional regulator CRP OS=Escherichia coli O157:H7 OX=83334 GN=crp PE=3 SV=1	sp|P0ACK0|CRP_ECO57		24 kDa		unknown	2	2	9	3
265	true	Empty	2-amino-3-ketobutyrate coenzyme A ligase OS=Escherichia coli O157:H7 OX=83334 GN=kbl PE=3 SV=1	sp|P0AB78|KBL_ECO57		43 kDa		unknown	6	2	6	3
267	true	Empty	Thiol:disulfide interchange protein DsbC OS=Escherichia coli O157:H7 OX=83334 GN=dsbC PE=3 SV=1	sp|P0AEG7|DSBC_ECO57		26 kDa		unknown	4	3	7	3
275	true	Empty	Phosphate-binding protein PstS OS=Escherichia coli O157:H7 OX=83334 GN=pstS PE=3 SV=1	tr|Q8XB03|Q8XB03_ECO57		37 kDa		unknown	3	3	9	2
269	true	Empty	50S ribosomal protein L24 OS=Escherichia coli O157:H7 OX=83334 GN=rplX PE=3 SV=2	sp|P60625|RL24_ECO57		11 kDa		unknown	7	0	5	3
277	true	Empty	Ubiquinol oxidase subunit 2 OS=Escherichia coli O157:H7 OX=83334 GN=cyoA PE=3 SV=1	tr|Q8XE63|Q8XE63_ECO57		35 kDa		unknown	4	0	6	3
270	true	Empty	GMP synthase [glutamine-hydrolyzing] OS=Escherichia coli O157:H7 OX=83334 GN=guaA PE=3 SV=1	sp|P64295|GUAA_ECO57		59 kDa		unknown	5	0	9	2
268	true	Empty	30S ribosomal protein S14 OS=Escherichia coli O157:H7 OX=83334 GN=rpsN PE=3 SV=2	sp|P0AG61|RS14_ECO57		12 kDa		unknown	4	0	6	5
333	true	Empty	DNA topoisomerase 1 OS=Escherichia coli O157:H7 OX=83334 GN=topA PE=3 SV=1	tr|Q8X7C5|Q8X7C5_ECO57		97 kDa		unknown	4	0	10	0
313	true	Empty	NADH-quinone oxidoreductase subunit C/D OS=Escherichia coli O157:H7 OX=83334 GN=nuoC PE=3 SV=1	sp|Q8XCW9|NUOCD_ECO57		69 kDa		unknown	8	0	7	0
271	true	Empty	Glycine--tRNA ligase beta subunit OS=Escherichia coli O157:H7 OX=83334 GN=glyS PE=3 SV=2	sp|P67031|SYGB_ECO57		77 kDa		unknown	6	0	10	0
280	true	Empty	30S ribosomal protein S18 OS=Escherichia coli O157:H7 OX=83334 GN=rpsR PE=3 SV=2	sp|P0A7T9|RS18_ECO57		9 kDa		unknown	4	3	5	3
279	true	Empty	Acyl carrier protein OS=Escherichia coli O157:H7 OX=83334 GN=acpP PE=3 SV=2	sp|P0A6B0|ACP_ECO57		9 kDa		unknown	3	2	3	3
282	true	Empty	Triosephosphate isomerase OS=Escherichia coli O157:H7 OX=83334 GN=tpiA PE=3 SV=1	sp|P0A860|TPIS_ECO57		27 kDa		unknown	4	4	5	2
287	true	Empty	Class B acid phosphatase OS=Escherichia coli O157:H7 OX=83334 GN=aphA PE=3 SV=1	tr|Q8X5V0|Q8X5V0_ECO57		26 kDa		unknown	4	3	4	3
281	true	Empty	30S ribosomal protein S8 OS=Escherichia coli O157:H7 OX=83334 GN=rpsH PE=3 SV=2	sp|P0A7W9|RS8_ECO57		14 kDa		unknown	4	2	4	3
284	true	Empty	ATP synthase subunit b OS=Escherichia coli O157:H7 OX=83334 GN=atpF PE=3 SV=1	sp|P0ABA2|ATPF_ECO57		17 kDa		unknown	4	2	7	2
288	true	Empty	Lipoprotein OS=Escherichia coli O157:H7 OX=83334 GN=pqiC PE=4 SV=2	tr|Q8XDA6|Q8XDA6_ECO57		21 kDa		unknown	3	3	5	2
289	true	Empty	Uncharacterized protein OS=Escherichia coli O157:H7 OX=83334 GN=yjeI PE=4 SV=2	tr|Q8XDR0|Q8XDR0_ECO57		12 kDa		unknown	0	2	2	2
283	true	Empty	Bacterial non-heme ferritin OS=Escherichia coli O157:H7 OX=83334 GN=ftnA PE=3 SV=1	sp|P0A9A0|FTNA_ECO57		19 kDa		unknown	3	0	5	3
296	true	Empty	Serine--tRNA ligase OS=Escherichia coli O157:H7 OX=83334 GN=serS PE=3 SV=1	sp|P0A8L3|SYS_ECO57		48 kDa		unknown	8	0	5	2
302	true	Empty	Superoxide dismutase [Fe] OS=Escherichia coli O157:H7 OX=83334 GN=sodB PE=3 SV=2	sp|P0AGD5|SODF_ECO57		21 kDa		unknown	4	0	6	5
297	true	Empty	Aerobic respiration control protein ArcA OS=Escherichia coli O157:H7 OX=83334 GN=arcA PE=3 SV=1	sp|P0A9Q3|ARCA_ECO57		27 kDa		unknown	5	0	6	3
298	true	Empty	Acetyl-coenzyme A carboxylase carboxyl transferase subunit beta OS=Escherichia coli O157:H7 OX=83334 GN=accD PE=3 SV=1	sp|P0A9Q6|ACCD_ECO57		33 kDa		unknown	6	0	5	3
311	true	Empty	Tryptophanase OS=Escherichia coli O157:H7 OX=83334 GN=tnaA PE=3 SV=1	sp|Q8XB34|TNAA_ECO57		53 kDa		unknown	6	0	7	0
285	true	Empty	PTS system mannose-specific EIID component OS=Escherichia coli O157:H7 OX=83334 GN=manZ PE=3 SV=1	sp|P69807|PTND_ECO57		31 kDa		unknown	4	0	7	2
314	true	Empty	NADH-quinone oxidoreductase subunit G OS=Escherichia coli O157:H7 OX=83334 GN=nuoG PE=3 SV=3	sp|Q8XCX2|NUOG_ECO57		100 kDa		unknown	8	0	5	0
286	true	Empty	Membrane-bound lytic murein transglycosylase C OS=Escherichia coli O157:H7 OX=83334 GN=mltC PE=3 SV=2	sp|Q8XCS6|MLTC_ECO57		40 kDa		unknown	2	0	9	0
308	true	Empty	Glutamine--tRNA ligase OS=Escherichia coli O157:H7 OX=83334 GN=glnS PE=3 SV=3	sp|Q8X9H8|SYQ_ECO57		64 kDa		unknown	4	0	12	0
312	true	Empty	Glutamate--tRNA ligase OS=Escherichia coli O157:H7 OX=83334 GN=gltX PE=3 SV=1	sp|Q8XBN2|SYE_ECO57		54 kDa		unknown	6	0	9	0
334	true	Empty	DNA polymerase I OS=Escherichia coli O157:H7 OX=83334 GN=polA PE=3 SV=1	tr|Q8X8H1|Q8X8H1_ECO57		103 kDa		unknown	0	0	12	0
318	true	Empty	Uncharacterized protein OS=Escherichia coli O157:H7 OX=83334 GN=yahO PE=4 SV=1	tr|Q8X699|Q8X699_ECO57		10 kDa		unknown	3	3	4	3
301	true	Empty	50S ribosomal protein L30 OS=Escherichia coli O157:H7 OX=83334 GN=rpmD PE=3 SV=2	sp|P0AG53|RL30_ECO57		7 kDa		unknown	5	2	4	2
316	true	Empty	Periplasmic chaperone Spy OS=Escherichia coli O157:H7 OX=83334 GN=spy PE=1 SV=1	sp|Q8XDZ4|SPY_ECO57		18 kDa		unknown	2	2	7	2
294	true	Empty	30S ribosomal protein S11 OS=Escherichia coli O157:H7 OX=83334 GN=rpsK PE=3 SV=2	sp|P0A7S1|RS11_ECO57		14 kDa		unknown	5	2	4	4
310	true	Empty	D-ribose pyranase OS=Escherichia coli O157:H7 OX=83334 GN=rbsD PE=3 SV=2	sp|Q8XAW8|RBSD_ECO57		15 kDa		unknown	3	2	5	4
317	true	Empty	Uncharacterized protein OS=Escherichia coli O157:H7 OX=83334 GN=ygeR PE=4 SV=2	tr|A0A0H3JK35|A0A0H3JK35_ECO57		27 kDa		unknown	3	3	8	0
320	true	Empty	Succinate dehydrogenase iron-sulfur subunit OS=Escherichia coli O157:H7 OX=83334 GN=sdhB PE=3 SV=1	tr|Q8X9A8|Q8X9A8_ECO57		27 kDa		unknown	5	0	5	3
293	true	Empty	50S ribosomal protein L11 OS=Escherichia coli O157:H7 OX=83334 GN=rplK PE=3 SV=2	sp|P0A7J9|RL11_ECO57		15 kDa		unknown	3	0	3	3
292	true	Empty	Inorganic pyrophosphatase OS=Escherichia coli O157:H7 OX=83334 GN=ppa PE=3 SV=2	sp|P0A7B0|IPYR_ECO57		20 kDa		unknown	5	0	5	3
300	true	Empty	Septum site-determining protein MinD OS=Escherichia coli O157:H7 OX=83334 GN=minD PE=3 SV=2	sp|P0AEZ5|MIND_ECO57		30 kDa		unknown	4	0	6	2
291	true	Empty	3-hydroxydecanoyl-[acyl-carrier-protein] dehydratase OS=Escherichia coli O157:H7 OX=83334 GN=fabA PE=3 SV=2	sp|P0A6Q4|FABA_ECO57		19 kDa		unknown	6	0	6	0
327	true	Empty	Membrane protein insertase YidC OS=Escherichia coli O157:H7 OX=83334 GN=yidC PE=3 SV=1	sp|P65625|YIDC_ECO57		62 kDa		unknown	5	0	6	2
295	true	Empty	Uracil phosphoribosyltransferase OS=Escherichia coli O157:H7 OX=83334 GN=upp PE=3 SV=1	sp|P0A8F2|UPP_ECO57		23 kDa		unknown	4	0	3	7
319	true	Empty	L,D-transpeptidase linking Lpp to murein OS=Escherichia coli O157:H7 OX=83334 GN=ldtC PE=4 SV=2	tr|Q8X8G2|Q8X8G2_ECO57		34 kDa		unknown	3	4	7	0
299	true	Empty	Aspartate-semialdehyde dehydrogenase OS=Escherichia coli O157:H7 OX=83334 GN=asd PE=3 SV=1	sp|P0A9R0|DHAS_ECO57		40 kDa		unknown	3	0	8	4
304	true	Empty	Chaperone protein ClpB OS=Escherichia coli O157:H7 OX=83334 GN=clpB PE=3 SV=1	sp|P63285|CLPB_ECO57		96 kDa		unknown	2	0	6	5
290	true	Empty	Cysteine desulfurase IscS OS=Escherichia coli O157:H7 OX=83334 GN=iscS PE=1 SV=1	sp|P0A6B9|ISCS_ECO57		45 kDa		unknown	6	2	7	0
303	true	Empty	Histidine--tRNA ligase OS=Escherichia coli O157:H7 OX=83334 GN=hisS PE=3 SV=2	sp|P60908|SYH_ECO57		47 kDa		unknown	4	0	8	2
305	true	Empty	Fumarate hydratase class I, aerobic OS=Escherichia coli O157:H7 OX=83334 GN=fumA PE=3 SV=3	sp|Q8X4P8|FUMA_ECO57		60 kDa		unknown	6	0	6	2
315	true	Empty	Biosynthetic arginine decarboxylase OS=Escherichia coli O157:H7 OX=83334 GN=speA PE=3 SV=1	sp|Q8XCX9|SPEA_ECO57		74 kDa		unknown	5	0	7	0
338	true	Empty	N-succinylarginine dihydrolase OS=Escherichia coli O157:H7 OX=83334 GN=astB PE=3 SV=1	sp|Q7ADE7|ASTB_ECO57		49 kDa		unknown	3	0	9	0
345	true	Empty	Oligopeptide ABC transporter ATPase OS=Escherichia coli O157:H7 OX=83334 GN=oppF PE=3 SV=1	tr|Q8X558|Q8X558_ECO57		37 kDa		unknown	5	0	7	0
348	true	Empty	D-xylose transporter subunit OS=Escherichia coli O157:H7 OX=83334 GN=xylF PE=4 SV=1	tr|Q8XDM2|Q8XDM2_ECO57		36 kDa		unknown	0	0	10	0
364	true	Empty	Xaa-Pro dipeptidase OS=Escherichia coli O157:H7 OX=83334 GN=pepQ PE=3 SV=1	sp|Q8X8I1|PEPQ_ECO57		50 kDa		unknown	4	0	8	0
349	true	Empty	Peptidylprolyl isomerase OS=Escherichia coli O157:H7 OX=83334 GN=ppiD PE=4 SV=1	tr|Q8XE55|Q8XE55_ECO57		68 kDa		unknown	6	0	7	0
307	true	Empty	3-ketoacyl-CoA thiolase OS=Escherichia coli O157:H7 OX=83334 GN=fadA PE=3 SV=1	sp|Q8X8J4|FADA_ECO57		41 kDa		unknown	6	0	7	0
309	true	Empty	ATP-dependent RNA helicase DeaD OS=Escherichia coli O157:H7 OX=83334 GN=deaD PE=3 SV=3	sp|Q8XA87|DEAD_ECO57		71 kDa		unknown	9	0	6	0
306	true	Empty	Cyclic di-GMP-binding protein OS=Escherichia coli O157:H7 OX=83334 GN=bcsB PE=3 SV=1	sp|Q8X5L8|BCSB_ECO57		87 kDa		unknown	0	0	14	0
321	true	Empty	10 kDa chaperonin OS=Escherichia coli O157:H7 OX=83334 GN=groS PE=3 SV=1	sp|P0A6G1|CH10_ECO57		10 kDa		unknown	4	2	3	3
326	true	Empty	4-hydroxy-tetrahydrodipicolinate synthase OS=Escherichia coli O157:H7 OX=83334 GN=dapA PE=3 SV=1	sp|P63944|DAPA_ECO57		31 kDa		unknown	4	4	4	2
322	true	Empty	Soluble cytochrome b562 OS=Escherichia coli O157:H7 OX=83334 GN=cybC PE=3 SV=1	sp|P0ABE8|C562_ECO57		14 kDa		unknown	2	3	4	2
323	true	Empty	Sec translocon accessory complex subunit YajC OS=Escherichia coli O157:H7 OX=83334 GN=yajC PE=3 SV=1	sp|P0ADZ9|YAJC_ECO57		12 kDa		unknown	4	2	6	2
330	true	Empty	L-threonine 3-dehydrogenase OS=Escherichia coli O157:H7 OX=83334 GN=tdh PE=3 SV=1	sp|Q8XEJ1|TDH_ECO57		37 kDa		unknown	3	2	6	3
335	true	Empty	Periplasmic L-asparaginase 2 OS=Escherichia coli O157:H7 OX=83334 GN=ansB PE=3 SV=1	tr|Q8XCU2|Q8XCU2_ECO57		37 kDa		unknown	0	3	7	3
332	true	Empty	4-alpha-glucanotransferase OS=Escherichia coli O157:H7 OX=83334 GN=malQ PE=3 SV=1	tr|Q8X710|Q8X710_ECO57		79 kDa		unknown	5	0	5	3
336	true	Empty	D-3-phosphoglycerate dehydrogenase OS=Escherichia coli O157:H7 OX=83334 GN=serA PE=3 SV=2	sp|P0A9T2|SERA_ECO57		44 kDa		unknown	3	0	7	3
325	true	Empty	Thiol:disulfide interchange protein DsbG OS=Escherichia coli O157:H7 OX=83334 GN=dsbG PE=3 SV=1	sp|P58320|DSBG_ECO57		27 kDa		unknown	3	3	8	0
331	true	Empty	3-oxoacyl-[acyl-carrier-protein] synthase I OS=Escherichia coli O157:H7 OX=83334 GN=fabB PE=3 SV=1	tr|A0A0H3JH81|A0A0H3JH81_ECO57		43 kDa		unknown	5	0	7	2
329	true	Empty	RNA chaperone ProQ OS=Escherichia coli O157:H7 OX=83334 GN=proQ PE=3 SV=1	sp|Q8XCM4|PROQ_ECO57		26 kDa		unknown	5	0	7	2
264.1	true	Empty	Lysine--tRNA ligase OS=Escherichia coli O157:H7 OX=83334 GN=lysS PE=3 SV=3	sp|Q8XD57|SYK1_ECO57		58 kDa	true	unknown	6	0	8	0
341	true	Empty	Chromosome partition protein MukB OS=Escherichia coli O157:H7 OX=83334 GN=mukB PE=3 SV=1	sp|Q8XDG0|MUKB_ECO57		170 kDa		unknown	2	0	11	0
324	true	Empty	Ketol-acid reductoisomerase (NADP(+)) OS=Escherichia coli O157:H7 OX=83334 GN=ilvC PE=3 SV=2	sp|P58256|ILVC_ECO57		54 kDa		unknown	5	0	9	0
328	true	Empty	Galactose/methyl galactoside import ATP-binding protein MglA OS=Escherichia coli O157:H7 OX=83334 GN=mglA PE=3 SV=3	sp|Q8X5D9|MGLA_ECO57		56 kDa		unknown	5	0	7	0
350	true	Empty	Outer membrane lipoprotein RcsF OS=Escherichia coli O157:H7 OX=83334 GN=rcsF PE=3 SV=1	tr|Q8X8W0|Q8X8W0_ECO57		14 kDa		unknown	2	2	2	2
197.1	true	Empty	Cold shock protein CspA OS=Escherichia coli O157:H7 OX=83334 GN=cspA PE=3 SV=2	sp|P0A9Y1|CSPA_ECO57		7 kDa	true	unknown	6	4	6	3
343	true	Empty	Reactive intermediate/imine deaminase OS=Escherichia coli O157:H7 OX=83334 GN=ridA PE=4 SV=2	tr|A0A0H3JRT5|A0A0H3JRT5_ECO57		14 kDa		unknown	2	2	4	5
344	true	Empty	Lipoprotein OS=Escherichia coli O157:H7 OX=83334 GN=ybjP PE=4 SV=1	tr|A0A152VFA8|A0A152VFA8_ECO57		19 kDa		unknown	3	0	4	3
342	true	Empty	Lipopolysaccharide core heptose(II)-phosphate phosphatase OS=Escherichia coli O157:H7 OX=83334 GN=ais PE=3 SV=1	sp|Q8XDZ8|AIS_ECO57		22 kDa		unknown	5	0	4	2
340	true	Empty	L-lactate dehydrogenase OS=Escherichia coli O157:H7 OX=83334 GN=lldD PE=3 SV=1	sp|Q8XDF7|LLDD_ECO57		43 kDa		unknown	0	2	7	3
361	true	Empty	Phosphoheptose isomerase OS=Escherichia coli O157:H7 OX=83334 GN=gmhA PE=3 SV=1	sp|P63225|GMHA_ECO57		21 kDa		unknown	3	0	7	2
363	true	Empty	Cytosol aminopeptidase OS=Escherichia coli O157:H7 OX=83334 GN=pepA PE=3 SV=1	sp|P68768|AMPA_ECO57		55 kDa		unknown	2	5	5	0
365	true	Empty	S-ribosylhomocysteine lyase OS=Escherichia coli O157:H7 OX=83334 GN=luxS PE=3 SV=3	sp|Q8X902|LUXS_ECO57		19 kDa		unknown	3	0	3	6
339	true	Empty	Soluble pyridine nucleotide transhydrogenase OS=Escherichia coli O157:H7 OX=83334 GN=sthA PE=3 SV=3	sp|Q8X727|STHA_ECO57		52 kDa		unknown	3	0	7	3
337	true	Empty	Transcription termination/antitermination protein NusG OS=Escherichia coli O157:H7 OX=83334 GN=nusG PE=1 SV=2	sp|P0AFG1|NUSG_ECO57		21 kDa		unknown	5	0	6	2
346	true	Empty	3-oxoacyl-[acyl-carrier-protein] reductase OS=Escherichia coli O157:H7 OX=83334 GN=fabG_1 PE=4 SV=1	tr|Q8X8I5|Q8X8I5_ECO57		26 kDa		unknown	4	0	6	0
347	true	Empty	Cell division protein FtsP OS=Escherichia coli O157:H7 OX=83334 GN=ftsP PE=3 SV=1	tr|Q8XBS6|Q8XBS6_ECO57		52 kDa		unknown	0	0	11	0
366	true	Empty	Phenylalanine--tRNA ligase beta subunit OS=Escherichia coli O157:H7 OX=83334 GN=pheT PE=3 SV=1	sp|Q8XE32|SYFB_ECO57		87 kDa		unknown	3	0	9	0
407	true	Empty	Valine--tRNA ligase OS=Escherichia coli O157:H7 OX=83334 GN=valS PE=3 SV=1	sp|Q8XCB3|SYV_ECO57		108 kDa	true	unknown	3	0	8	0
351	true	Empty	30S ribosomal protein S20 OS=Escherichia coli O157:H7 OX=83334 GN=rpsT PE=3 SV=2	sp|P0A7U9|RS20_ECO57		10 kDa		unknown	4	2	3	2
368	true	Empty	1,6-anhydro-N-acetylmuramyl-L-alanine amidase OS=Escherichia coli O157:H7 OX=83334 GN=amiD PE=4 SV=1	tr|Q8X6N1|Q8X6N1_ECO57		31 kDa		unknown	2	2	6	2
372	true	Empty	UPF0325 protein YaeH OS=Escherichia coli O157:H7 OX=83334 GN=yaeH PE=3 SV=1	sp|P62769|YAEH_ECO57		15 kDa		unknown	2	2	4	4
359	true	Empty	Protease 7 OS=Escherichia coli O157:H7 OX=83334 GN=ompT PE=3 SV=1	sp|P58603|OMPT_ECO57		36 kDa		unknown	2	7	2	0
369	true	Empty	OM lipoprotein positive effector of YfiN activity OS=Escherichia coli O157:H7 OX=83334 GN=yfiB PE=4 SV=1	tr|Q8X9D8|Q8X9D8_ECO57		17 kDa		unknown	2	3	5	0
357	true	Empty	Superoxide dismutase [Cu-Zn] OS=Escherichia coli O157:H7 OX=83334 GN=sodC PE=3 SV=1	sp|P0AGD2|SODC_ECO57		18 kDa		unknown	2	0	6	2
355	true	Empty	50S ribosomal protein L16 OS=Escherichia coli O157:H7 OX=83334 GN=rplP PE=3 SV=1	sp|P0ADY9|RL16_ECO57		15 kDa		unknown	3	0	4	2
356	true	Empty	50S ribosomal protein L17 OS=Escherichia coli O157:H7 OX=83334 GN=rplQ PE=3 SV=1	sp|P0AG46|RL17_ECO57		14 kDa		unknown	5	0	5	0
358	true	Empty	Single-stranded DNA-binding protein OS=Escherichia coli O157:H7 OX=83334 GN=ssb PE=3 SV=2	sp|P0AGE2|SSB_ECO57		19 kDa		unknown	3	0	5	0
367	true	Empty	KDO phosphoethanolamine transferase OS=Escherichia coli O157:H7 OX=83334 GN=eptB PE=4 SV=2	tr|A0A0H3JQ42|A0A0H3JQ42_ECO57		64 kDa		unknown	2	2	6	0
376	true	Empty	Integration host factor subunit beta OS=Escherichia coli O157:H7 OX=83334 GN=ihfB PE=3 SV=1	sp|P0A6Y3|IHFB_ECO57		11 kDa		unknown	2	0	4	2
371	true	Empty	Phosphate acetyltransferase OS=Escherichia coli O157:H7 OX=83334 GN=pta PE=3 SV=1	tr|Q8XCU8|Q8XCU8_ECO57		77 kDa		unknown	4	0	6	2
354	true	Empty	Uncharacterized protein YiaF OS=Escherichia coli O157:H7 OX=83334 GN=yiaF PE=4 SV=2	sp|P0ADK2|YIAF_ECO57		26 kDa		unknown	4	0	5	3
360	true	Empty	6,7-dimethyl-8-ribityllumazine synthase OS=Escherichia coli O157:H7 OX=83334 GN=ribH PE=3 SV=1	sp|P61717|RISB_ECO57		16 kDa		unknown	5	0	5	2
362	true	Empty	Aspartate--ammonia ligase OS=Escherichia coli O157:H7 OX=83334 GN=asnA PE=3 SV=1	sp|P63624|ASNA_ECO57		37 kDa		unknown	6	0	3	3
353	true	Empty	Nitrogen regulatory protein P-II 2 OS=Escherichia coli O157:H7 OX=83334 GN=glnK PE=3 SV=1	sp|P0AC57|GLNK_ECO57		12 kDa		unknown	0	2	4	4
352	true	Empty	ATP synthase gamma chain OS=Escherichia coli O157:H7 OX=83334 GN=atpG PE=3 SV=1	sp|P0ABA8|ATPG_ECO57		32 kDa		unknown	3	0	7	2
370	true	Empty	Peptidyl-prolyl cis-trans isomerase OS=Escherichia coli O157:H7 OX=83334 GN=ppiB PE=3 SV=1	tr|Q8XCU0|Q8XCU0_ECO57		18 kDa		unknown	4	0	4	0
408	true	Empty	Oligopeptidase A OS=Escherichia coli O157:H7 OX=83334 GN=prlC PE=3 SV=1	tr|Q8X5Q2|Q8X5Q2_ECO57		77 kDa		unknown	0	0	8	0
384	true	Empty	Arginine N-succinyltransferase OS=Escherichia coli O157:H7 OX=83334 GN=astA PE=3 SV=1	sp|P0AE38|ASTA_ECO57		38 kDa		unknown	5	0	6	0
391	true	Empty	Molybdate ABC transporter periplasmic binding protein OS=Escherichia coli O157:H7 OX=83334 GN=modA PE=4 SV=1	tr|Q8X931|Q8X931_ECO57		27 kDa		unknown	0	0	9	0
409	true	Empty	Uncharacterized protein OS=Escherichia coli O157:H7 OX=83334 GN=ydgA PE=4 SV=1	tr|Q8X676|Q8X676_ECO57		55 kDa		unknown	0	0	10	0
388	true	Empty	Outer membrane lipoprotein OS=Escherichia coli O157:H7 OX=83334 GN=slp PE=4 SV=2	tr|Q8X5P5|Q8X5P5_ECO57		21 kDa		unknown	2	2	4	3
395	true	Empty	50S ribosomal protein L14 OS=Escherichia coli O157:H7 OX=83334 GN=rplN PE=3 SV=1	sp|P0ADY5|RL14_ECO57		14 kDa		unknown	2	2	3	3
398	true	Empty	Outer membrane protein assembly factor BamE OS=Escherichia coli O157:H7 OX=83334 GN=bamE PE=3 SV=2	tr|Q8X9B7|Q8X9B7_ECO57		12 kDa		unknown	2	2	2	0
378	true	Empty	Protein RecA OS=Escherichia coli O157:H7 OX=83334 GN=recA PE=3 SV=2	sp|P0A7G8|RECA_ECO57		38 kDa		unknown	3	2	4	0
396	true	Empty	Uncharacterized lipoprotein YgdR OS=Escherichia coli O157:H7 OX=83334 GN=ygdR PE=3 SV=1	sp|P65296|YGDR_ECO57		8 kDa		unknown	2	0	3	2
389	true	Empty	Leucine transporter subunit OS=Escherichia coli O157:H7 OX=83334 GN=livK PE=1 SV=1	tr|Q8X6S7|Q8X6S7_ECO57		39 kDa	true	unknown	2	0	9	2
379	true	Empty	Branched-chain-amino-acid aminotransferase OS=Escherichia coli O157:H7 OX=83334 GN=ilvE PE=3 SV=2	sp|P0AB82|ILVE_ECO57		34 kDa		unknown	2	0	5	3
397	true	Empty	Protein-export protein SecB OS=Escherichia coli O157:H7 OX=83334 GN=secB PE=3 SV=1	sp|P0AG88|SECB_ECO57		17 kDa		unknown	3	0	3	0
382	true	Empty	Cytochrome bo(3) ubiquinol oxidase subunit 1 OS=Escherichia coli O157:H7 OX=83334 GN=cyoB PE=3 SV=1	sp|P0ABJ0|CYOB_ECO57		74 kDa		unknown	4	0	4	0
401	true	Empty	Energy-dependent translational throttle protein EttA OS=Escherichia coli O157:H7 OX=83334 GN=ettA PE=3 SV=2	sp|P0A9W4|ETTA_ECO57		62 kDa		unknown	3	0	5	0
383	true	Empty	Putative cytochrome d ubiquinol oxidase subunit 3 OS=Escherichia coli O157:H7 OX=83334 GN=yhcB PE=3 SV=2	sp|P0ADW5|YHCB_ECO57		15 kDa		unknown	3	0	6	2
393	true	Empty	Transcriptional regulator OS=Escherichia coli O157:H7 OX=83334 GN=ytfJ PE=4 SV=1	tr|Q8XCG5|Q8XCG5_ECO57		20 kDa		unknown	2	2	6	0
390	true	Empty	Cystathionine gamma-synthase OS=Escherichia coli O157:H7 OX=83334 GN=metB PE=3 SV=1	tr|Q8X768|Q8X768_ECO57		42 kDa		unknown	3	0	5	3
377	true	Empty	ATP-dependent 6-phosphofructokinase isozyme 1 OS=Escherichia coli O157:H7 OX=83334 GN=pfkA PE=3 SV=1	sp|P0A797|PFKA_ECO57		35 kDa		unknown	4	0	5	0
381	true	Empty	Modulator of FtsH protease HflC OS=Escherichia coli O157:H7 OX=83334 GN=hflC PE=3 SV=1	sp|P0ABC5|HFLC_ECO57		38 kDa		unknown	3	0	4	0
374	true	Empty	Glucose-6-phosphate isomerase OS=Escherichia coli O157:H7 OX=83334 GN=pgi PE=3 SV=1	sp|P0A6T2|G6PI_ECO57		62 kDa		unknown	2	0	8	0
410	true	Empty	Methylenetetrahydrofolate reductase OS=Escherichia coli O157:H7 OX=83334 GN=metF PE=3 SV=1	tr|Q8X766|Q8X766_ECO57		33 kDa		unknown	0	0	6	0
385	true	Empty	Argininosuccinate synthase OS=Escherichia coli O157:H7 OX=83334 GN=argG PE=3 SV=3	sp|Q8X9M0|ASSY_ECO57		50 kDa		unknown	5	0	3	0
386	true	Empty	30S ribosomal protein S15 OS=Escherichia coli O157:H7 OX=83334 GN=rpsO PE=3 SV=1	sp|Q8X9M2|RS15_ECO57		10 kDa		unknown	3	0	7	0
380	true	Empty	ATP synthase subunit delta OS=Escherichia coli O157:H7 OX=83334 GN=atpH PE=3 SV=1	sp|P0ABA5|ATPD_ECO57		19 kDa		unknown	5	0	4	0
448	true	Empty	Methionine synthase OS=Escherichia coli O157:H7 OX=83334 GN=metH PE=4 SV=1	tr|Q8X5Z8|Q8X5Z8_ECO57		136 kDa		unknown	6	0	2	0
404	true	Empty	ADP-L-glycero-D-manno-heptose-6-epimerase OS=Escherichia coli O157:H7 OX=83334 GN=hldD PE=1 SV=1	sp|P67911|HLDD_ECO57		35 kDa		unknown	4	0	6	0
405	true	Empty	Alanine racemase, catabolic OS=Escherichia coli O157:H7 OX=83334 GN=dadX PE=3 SV=1	sp|Q8X4I9|ALR2_ECO57		39 kDa		unknown	3	0	5	0
402	true	Empty	Ribosome-binding ATPase YchF OS=Escherichia coli O157:H7 OX=83334 GN=ychF PE=3 SV=2	sp|P0ABU3|YCHF_ECO57		40 kDa		unknown	5	0	5	0
375	true	Empty	Transcription elongation factor GreA OS=Escherichia coli O157:H7 OX=83334 GN=greA PE=3 SV=1	sp|P0A6W7|GREA_ECO57		18 kDa		unknown	6	0	5	0
394	true	Empty	Multicopy suppressor of bamB OS=Escherichia coli O157:H7 OX=83334 GN=yiaD PE=4 SV=1	tr|Q8XDP2|Q8XDP2_ECO57		22 kDa		unknown	3	0	7	0
392	true	Empty	Glucose dehydrogenase OS=Escherichia coli O157:H7 OX=83334 GN=gcd PE=4 SV=1	tr|Q8X946|Q8X946_ECO57		87 kDa		unknown	0	0	10	0
387	true	Empty	Putative periplasmic trehalase OS=Escherichia coli O157:H7 OX=83334 GN=treA PE=5 SV=2	sp|Q8XDH7|TREA_ECO57		63 kDa		unknown	0	0	10	0
399	true	Empty	Integration host factor subunit alpha OS=Escherichia coli O157:H7 OX=83334 GN=ihfA PE=3 SV=1	sp|P0A6X9|IHFA_ECO57		11 kDa		unknown	2	0	5	2
373.1	true	Empty	Outer membrane porin protein OS=Escherichia coli O157:H7 OX=83334 GN=ECs_2076 PE=3 SV=1	tr|Q8XAS0|Q8XAS0_ECO57		41 kDa	true	unknown	0	0	2	2
417	true	Empty	Formyltetrahydrofolate deformylase OS=Escherichia coli O157:H7 OX=83334 GN=purU PE=3 SV=1	tr|A0A0H3JG09|A0A0H3JG09_ECO57		32 kDa		unknown	2	0	5	0
431	true	Empty	Outer membrane protein OS=Escherichia coli O157:H7 OX=83334 GN=yidQ PE=4 SV=2	tr|Q8XC00|Q8XC00_ECO57		9 kDa		unknown	2	0	2	2
428	true	Empty	Leucine-responsive regulatory protein OS=Escherichia coli O157:H7 OX=83334 GN=lrp PE=3 SV=2	sp|P0ACJ2|LRP_ECO57		19 kDa		unknown	3	0	5	0
406	true	Empty	Deferrochelatase/peroxidase EfeB OS=Escherichia coli O157:H7 OX=83334 GN=efeB PE=1 SV=1	sp|Q8XAS4|EFEB_ECO57		47 kDa		unknown	3	2	5	0
400	true	Empty	DNA-directed RNA polymerase subunit omega OS=Escherichia coli O157:H7 OX=83334 GN=rpoZ PE=3 SV=1	sp|P0A802|RPOZ_ECO57		10 kDa		unknown	5	2	3	0
411	true	Empty	Signal peptidase I OS=Escherichia coli O157:H7 OX=83334 GN=lepB PE=3 SV=1	tr|Q8XA33|Q8XA33_ECO57		36 kDa		unknown	3	0	6	0
403	true	Empty	D-alanyl-D-alanine carboxypeptidase DacA OS=Escherichia coli O157:H7 OX=83334 GN=dacA PE=3 SV=1	sp|P0AEB4|DACA_ECO57		44 kDa		unknown	2	0	9	0
422	true	Empty	Flagellar hook-associated protein 1 OS=Escherichia coli O157:H7 OX=83334 GN=flgK PE=3 SV=1	tr|Q8X8K5|Q8X8K5_ECO57		58 kDa		unknown	6	0	3	0
421	true	Empty	Glutathione S-transferase OS=Escherichia coli O157:H7 OX=83334 GN=gstB PE=4 SV=2	tr|Q8X6U4|Q8X6U4_ECO57		24 kDa		unknown	2	0	6	0
416	true	Empty	Bifunctional polymyxin resistance protein ArnA OS=Escherichia coli O157:H7 OX=83334 GN=arnA PE=3 SV=1	sp|Q8XDZ3|ARNA_ECO57		74 kDa		unknown	3	0	6	0
423	true	Empty	Succinate-semialdehyde dehydrogenase I OS=Escherichia coli O157:H7 OX=83334 GN=gabD PE=3 SV=1	tr|Q8X950|Q8X950_ECO57		52 kDa		unknown	0	0	7	0
427	true	Empty	CTP synthase OS=Escherichia coli O157:H7 OX=83334 GN=pyrG PE=3 SV=2	sp|P0A7E7|PYRG_ECO57		60 kDa		unknown	2	2	3	2
429	true	Empty	RpoE-regulated lipoprotein OS=Escherichia coli O157:H7 OX=83334 GN=yfeY PE=4 SV=1	tr|Q8XBI8|Q8XBI8_ECO57		21 kDa		unknown	3	2	2	0
414	true	Empty	Purine nucleoside phosphorylase DeoD-type OS=Escherichia coli O157:H7 OX=83334 GN=deoD PE=1 SV=2	sp|P0ABP9|DEOD_ECO57		26 kDa		unknown	3	0	4	0
424	true	Empty	Cytochrome d terminal oxidase subunit I OS=Escherichia coli O157:H7 OX=83334 GN=cydA_1 PE=3 SV=2	tr|Q8X979|Q8X979_ECO57		58 kDa		unknown	0	0	5	0
449	true	Empty	Uridine phosphorylase OS=Escherichia coli O157:H7 OX=83334 GN=udp PE=3 SV=1	tr|Q8X8L3|Q8X8L3_ECO57		27 kDa		unknown	2	0	4	0
453	true	Empty	Agmatinase OS=Escherichia coli O157:H7 OX=83334 GN=speB PE=3 SV=1	sp|P60652|SPEB_ECO57		34 kDa		unknown	3	0	3	0
430	true	Empty	Protein ElaB OS=Escherichia coli O157:H7 OX=83334 GN=elaB PE=3 SV=1	sp|P0AEH7|ELAB_ECO57		11 kDa		unknown	2	0	2	2
420	true	Empty	Lipoprotein OS=Escherichia coli O157:H7 OX=83334 GN=yjaH PE=4 SV=2	tr|A0A0H3JI97|A0A0H3JI97_ECO57		24 kDa		unknown	2	3	4	0
425	true	Empty	Proline aminopeptidase P II OS=Escherichia coli O157:H7 OX=83334 GN=pepP PE=4 SV=1	tr|Q8XD29|Q8XD29_ECO57		50 kDa		unknown	2	0	4	2
413	true	Empty	D-serine/D-alanine/glycine transporter OS=Escherichia coli O157:H7 OX=83334 GN=cycA PE=3 SV=1	sp|P0AAE1|CYCA_ECO57		52 kDa		unknown	2	0	4	0
412	true	Empty	3-hydroxyacyl-[acyl-carrier-protein] dehydratase FabZ OS=Escherichia coli O157:H7 OX=83334 GN=fabZ PE=3 SV=1	sp|P0A6Q8|FABZ_ECO57		17 kDa		unknown	0	0	6	0
419	true	Empty	Acid-inducible outer membrane protein OS=Escherichia coli O157:H7 OX=83334 GN=ydiY PE=4 SV=1	tr|A0A0H3JHM7|A0A0H3JHM7_ECO57		28 kDa		unknown	2	0	5	0
458	true	Empty	Lipoprotein OS=Escherichia coli O157:H7 OX=83334 GN=ygdI PE=4 SV=2	tr|A0A0H3JHE3|A0A0H3JHE3_ECO57		8 kDa		unknown	0	0	2	2
457	true	Empty	Protein HflK OS=Escherichia coli O157:H7 OX=83334 GN=hflK PE=3 SV=1	sp|P0ABC8|HFLK_ECO57		46 kDa		unknown	3	0	4	0
479	true	Empty	Transferase OS=Escherichia coli O157:H7 OX=83334 GN=yrdA PE=4 SV=2	tr|Q8X8G1|Q8X8G1_ECO57		20 kDa		unknown	3	0	4	0
490	true	Empty	DNA gyrase subunit B OS=Escherichia coli O157:H7 OX=83334 GN=gyrB PE=3 SV=2	sp|P0AES7|GYRB_ECO57		90 kDa		unknown	2	0	5	0
483	true	Empty	Uncharacterized protein OS=Escherichia coli O157:H7 OX=83334 GN=yicC PE=4 SV=1	tr|Q8XD97|Q8XD97_ECO57		33 kDa		unknown	3	0	4	0
482	true	Empty	2,4-dienoyl-CoA reductase OS=Escherichia coli O157:H7 OX=83334 GN=fadH PE=4 SV=1	tr|Q8XAL0|Q8XAL0_ECO57		73 kDa		unknown	2	0	5	0
473	true	Empty	Catecholate siderophore receptor Fiu OS=Escherichia coli O157:H7 OX=83334 GN=fiu PE=3 SV=1	sp|Q8X7W7|FIU_ECO57		82 kDa		unknown	2	0	5	0
440	true	Empty	L-aspartate oxidase OS=Escherichia coli O157:H7 OX=83334 GN=nadB PE=3 SV=1	sp|Q8XA23|NADB_ECO57		60 kDa		unknown	2	0	6	0
461	true	Empty	Chaperone protein HtpG OS=Escherichia coli O157:H7 OX=83334 GN=htpG PE=3 SV=1	sp|P0A6Z5|HTPG_ECO57		71 kDa		unknown	0	0	5	0
451	true	Empty	NADH-quinone oxidoreductase subunit F OS=Escherichia coli O157:H7 OX=83334 GN=nuoF PE=3 SV=1	tr|Q8XCX1|Q8XCX1_ECO57		49 kDa		unknown	3	0	5	0
445	true	Empty	Cystathionine beta-lyase OS=Escherichia coli O157:H7 OX=83334 GN=metC PE=3 SV=1	tr|A0A0H3JID1|A0A0H3JID1_ECO57		43 kDa		unknown	2	0	4	0
418	true	Empty	Cell wall structural complex MreBCD actin-like component MreB OS=Escherichia coli O157:H7 OX=83334 GN=mreB PE=4 SV=2	tr|A0A0H3JH44|A0A0H3JH44_ECO57		37 kDa		unknown	3	0	6	0
454	true	Empty	Endoglucanase OS=Escherichia coli O157:H7 OX=83334 GN=bcsZ PE=3 SV=1	sp|Q8X5L9|GUN_ECO57		42 kDa		unknown	0	0	4	0
474	true	Empty	Phosphoglycerol transferase I OS=Escherichia coli O157:H7 OX=83334 GN=mdoB PE=3 SV=2	sp|Q8XB59|OPGB_ECO57		86 kDa		unknown	0	0	8	0
415	true	Empty	Long-chain-fatty-acid--CoA ligase OS=Escherichia coli O157:H7 OX=83334 GN=fadD PE=3 SV=1	sp|Q8XDR6|LCFA_ECO57		62 kDa		unknown	0	0	9	0
426	true	Empty	Aldehyde dehydrogenase B OS=Escherichia coli O157:H7 OX=83334 GN=aldB PE=3 SV=2	tr|Q8XDJ1|Q8XDJ1_ECO57		56 kDa		unknown	0	0	8	0
455	true	Empty	50S ribosomal protein L21 OS=Escherichia coli O157:H7 OX=83334 GN=rplU PE=3 SV=1	sp|P0AG49|RL21_ECO57		12 kDa		unknown	0	2	2	3
493	true	Empty	50S ribosomal protein L23 OS=Escherichia coli O157:H7 OX=83334 GN=rplW PE=3 SV=1	sp|P0ADZ2|RL23_ECO57		11 kDa		unknown	2	0	2	3
439	true	Empty	N-succinylglutamate 5-semialdehyde dehydrogenase OS=Escherichia coli O157:H7 OX=83334 GN=astD PE=3 SV=1	sp|Q7ADE6|ASTD_ECO57		53 kDa		unknown	3	0	3	0
470	true	Empty	Autonomous glycyl radical cofactor OS=Escherichia coli O157:H7 OX=83334 GN=grcA PE=3 SV=1	sp|P68067|GRCA_ECO57		14 kDa		unknown	0	0	4	2
468	true	Empty	Flavodoxin 1 OS=Escherichia coli O157:H7 OX=83334 GN=fldA PE=3 SV=2	sp|P61951|FLAV_ECO57		20 kDa		unknown	2	0	4	0
492	true	Empty	Phosphocarrier protein HPr OS=Escherichia coli O157:H7 OX=83334 GN=ptsH PE=3 SV=1	sp|P0AA06|PTHP_ECO57		9 kDa		unknown	2	0	2	0
432	true	Empty	Carbamoyl-phosphate synthase small chain OS=Escherichia coli O157:H7 OX=83334 GN=carA PE=3 SV=1	sp|P0A6F2|CARA_ECO57		41 kDa		unknown	2	0	2	4
438	true	Empty	Fe/S biogenesis protein NfuA OS=Escherichia coli O157:H7 OX=83334 GN=nfuA PE=3 SV=1	sp|P63022|NFUA_ECO57		21 kDa		unknown	3	0	3	2
433	true	Empty	Translation initiation factor IF-3 OS=Escherichia coli O157:H7 OX=83334 GN=infC PE=3 SV=1	sp|P0A709|IF3_ECO57		21 kDa		unknown	4	0	2	0
487	true	Empty	Uncharacterized protein YqjD OS=Escherichia coli O157:H7 OX=83334 GN=yqjD PE=3 SV=1	sp|P64583|YQJD_ECO57		11 kDa		unknown	0	0	3	0
443	true	Empty	Nucleoside permease OS=Escherichia coli O157:H7 OX=83334 GN=nupC PE=3 SV=1	tr|A0A0H3JHB8|A0A0H3JHB8_ECO57		43 kDa		unknown	0	0	5	2
496	true	Empty	30S ribosomal protein S17 OS=Escherichia coli O157:H7 OX=83334 GN=rpsQ PE=3 SV=2	sp|P0AG65|RS17_ECO57		10 kDa		unknown	3	0	3	0
436	true	Empty	UTP--glucose-1-phosphate uridylyltransferase OS=Escherichia coli O157:H7 OX=83334 GN=galF PE=3 SV=1	sp|P0AAB7|GALF_ECO57		33 kDa		unknown	3	0	4	0
446	true	Empty	Uncharacterized protein OS=Escherichia coli O157:H7 OX=83334 GN=ygaU PE=4 SV=1	tr|A0A0H3JJM9|A0A0H3JJM9_ECO57		16 kDa		unknown	0	0	6	0
517	true	Empty	Lipoprotein 28 OS=Escherichia coli O157:H7 OX=83334 GN=nlpA PE=3 SV=1	sp|Q8XC50|NLPA_ECO57		29 kDa		unknown	2	0	4	0
476	true	Empty	Erythronate-4-phosphate dehydrogenase OS=Escherichia coli O157:H7 OX=83334 GN=pdxB PE=3 SV=1	sp|Q8XCR0|PDXB_ECO57		41 kDa		unknown	2	0	5	0
467	true	Empty	Metalloprotease PmbA OS=Escherichia coli O157:H7 OX=83334 GN=pmbA PE=3 SV=1	sp|P0AFK1|PMBA_ECO57		48 kDa		unknown	2	0	4	0
469	true	Empty	Ribosomal RNA small subunit methyltransferase I OS=Escherichia coli O157:H7 OX=83334 GN=rsmI PE=3 SV=1	sp|P67088|RSMI_ECO57		31 kDa		unknown	2	0	4	0
466	true	Empty	Universal stress protein A OS=Escherichia coli O157:H7 OX=83334 GN=uspA PE=3 SV=2	sp|P0AED2|USPA_ECO57		16 kDa		unknown	2	0	3	0
463	true	Empty	ATP-dependent Clp protease ATP-binding subunit ClpA OS=Escherichia coli O157:H7 OX=83334 GN=clpA PE=3 SV=1	sp|P0ABI1|CLPA_ECO57		84 kDa		unknown	2	0	5	0
444	true	Empty	Formate dehydrogenase iron-sulfur subunit OS=Escherichia coli O157:H7 OX=83334 GN=fdoH PE=4 SV=1	tr|A0A0H3JI61|A0A0H3JI61_ECO57		33 kDa		unknown	4	0	4	0
435	true	Empty	Ribokinase OS=Escherichia coli O157:H7 OX=83334 GN=rbsK PE=3 SV=1	sp|P0A9J7|RBSK_ECO57		32 kDa		unknown	2	0	6	0
442	true	Empty	Threonine--tRNA ligase OS=Escherichia coli O157:H7 OX=83334 GN=thrS PE=3 SV=1	sp|Q8XE27|SYT_ECO57		74 kDa		unknown	2	0	6	0
441	true	Empty	3-ketoacyl-CoA thiolase OS=Escherichia coli O157:H7 OX=83334 GN=fadI PE=3 SV=1	sp|Q8XCN9|FADI_ECO57		47 kDa		unknown	3	0	5	0
456	true	Empty	Thioredoxin reductase OS=Escherichia coli O157:H7 OX=83334 GN=trxB PE=3 SV=2	sp|P0A9P5|TRXB_ECO57		35 kDa		unknown	3	0	4	0
434	true	Empty	Glucosamine-6-phosphate deaminase OS=Escherichia coli O157:H7 OX=83334 GN=nagB PE=2 SV=1	sp|P0A760|NAGB_ECO57		30 kDa		unknown	3	0	5	0
503	true	Empty	Uncharacterized protein YgiM OS=Escherichia coli O157:H7 OX=83334 GN=ygiM PE=3 SV=1	sp|P0ADU0|YGIM_ECO57		23 kDa		unknown	0	0	5	0
447	true	Empty	Taurine ABC transporter periplasmic binding protein OS=Escherichia coli O157:H7 OX=83334 GN=tauA PE=4 SV=1	tr|Q8X5I7|Q8X5I7_ECO57		34 kDa		unknown	0	2	6	0
452	true	Empty	Periplasmic inhibitor of g-type lysozyme OS=Escherichia coli O157:H7 OX=83334 GN=pliG PE=4 SV=1	tr|Q8XDM8|Q8XDM8_ECO57		15 kDa		unknown	0	0	5	0
450	true	Empty	Flagellar biosynthesis protein FlhA OS=Escherichia coli O157:H7 OX=83334 GN=flhA_2 PE=3 SV=1	tr|Q8XCG9|Q8XCG9_ECO57		75 kDa		unknown	6	0	0	0
437	true	Empty	Ribulose-phosphate 3-epimerase OS=Escherichia coli O157:H7 OX=83334 GN=rpe PE=3 SV=1	sp|P0AG09|RPE_ECO57		25 kDa		unknown	0	0	6	0
531	true	Empty	Uncharacterized protein YggE OS=Escherichia coli O157:H7 OX=83334 GN=yggE PE=4 SV=1	sp|P0ADS7|YGGE_ECO57		27 kDa		unknown	0	0	5	0
464	true	Empty	Iron-sulfur cluster assembly scaffold protein IscU OS=Escherichia coli O157:H7 OX=83334 GN=iscU PE=1 SV=1	sp|P0ACD6|ISCU_ECO57		14 kDa		unknown	3	0	2	0
491	true	Empty	Uroporphyrinogen III methyltransferase OS=Escherichia coli O157:H7 OX=83334 GN=hemX PE=4 SV=1	tr|Q8XAP7|Q8XAP7_ECO57		43 kDa		unknown	2	0	2	3
484	true	Empty	Tryptophan--tRNA ligase OS=Escherichia coli O157:H7 OX=83334 GN=trpS PE=3 SV=1	sp|P67589|SYW_ECO57		37 kDa		unknown	2	0	3	2
477	true	Empty	Phosphoglucomutase OS=Escherichia coli O157:H7 OX=83334 GN=pgm PE=3 SV=1	tr|A0A0H3JCR2|A0A0H3JCR2_ECO57		58 kDa		unknown	0	0	4	2
459	true	Empty	ATP-dependent Clp protease proteolytic subunit OS=Escherichia coli O157:H7 OX=83334 GN=clpP PE=3 SV=1	sp|P0A6G9|CLPP_ECO57		23 kDa		unknown	0	0	4	2
489	true	Empty	Cell division protein ZapB OS=Escherichia coli O157:H7 OX=83334 GN=zapB PE=3 SV=1	sp|P0AF38|ZAPB_ECO57		10 kDa		unknown	2	0	3	0
481	true	Empty	Carbonic anhydrase OS=Escherichia coli O157:H7 OX=83334 GN=can PE=3 SV=1	tr|Q8X938|Q8X938_ECO57		25 kDa		unknown	3	0	3	0
494	true	Empty	Cell division protein DamX OS=Escherichia coli O157:H7 OX=83334 GN=damX PE=3 SV=1	sp|Q8X826|DAMX_ECO57		46 kDa		unknown	3	0	3	0
495	true	Empty	Adenosine deaminase OS=Escherichia coli O157:H7 OX=83334 GN=add PE=3 SV=1	sp|Q8X661|ADD_ECO57		36 kDa		unknown	0	0	2	0
547	true	Empty	Inositol-1-monophosphatase OS=Escherichia coli O157:H7 OX=83334 GN=suhB PE=3 SV=1	sp|P0ADG6|SUHB_ECO57		29 kDa		unknown	0	0	4	0
515	true	Empty	ATP-dependent RNA helicase RhlB OS=Escherichia coli O157:H7 OX=83334 GN=rhlB PE=3 SV=3	sp|Q8XAT4|RHLB_ECO57		47 kDa		unknown	3	0	3	0
514	true	Empty	ATP-dependent protease ATPase subunit HslU OS=Escherichia coli O157:H7 OX=83334 GN=hslU PE=1 SV=1	sp|P0A6H6|HSLU_ECO57		50 kDa		unknown	2	0	4	0
486	true	Empty	Alkyl hydroperoxide reductase OS=Escherichia coli O157:H7 OX=83334 GN=ahpF PE=4 SV=1	tr|Q8XBT4|Q8XBT4_ECO57		57 kDa		unknown	3	0	4	0
472	true	Empty	Cytoskeleton protein RodZ OS=Escherichia coli O157:H7 OX=83334 GN=rodZ PE=3 SV=1	sp|Q7ABM8|RODZ_ECO57		36 kDa		unknown	3	0	4	0
480	true	Empty	Ribonuclease E OS=Escherichia coli O157:H7 OX=83334 GN=rne PE=3 SV=1	tr|Q8X8J5|Q8X8J5_ECO57		118 kDa		unknown	3	0	4	0
460	true	Empty	Phosphopentomutase OS=Escherichia coli O157:H7 OX=83334 GN=deoB PE=3 SV=1	sp|P0A6K8|DEOB_ECO57		44 kDa		unknown	3	0	4	0
485	true	Empty	Cation/acetate symporter ActP OS=Escherichia coli O157:H7 OX=83334 GN=actP PE=3 SV=1	sp|Q8X5T7|ACTP_ECO57		59 kDa		unknown	3	0	3	0
475	true	Empty	Fructose-1,6-bisphosphatase class 1 OS=Escherichia coli O157:H7 OX=83334 GN=fbp PE=3 SV=1	sp|Q8XCF0|F16PA_ECO57		37 kDa		unknown	2	0	5	0
500	true	Empty	UPF0234 protein YajQ OS=Escherichia coli O157:H7 OX=83334 GN=yajQ PE=3 SV=2	sp|P0A8E9|YAJQ_ECO57		18 kDa		unknown	2	0	4	0
465	true	Empty	D-alanyl-D-alanine-carboxypeptidase/endopeptidase AmpH OS=Escherichia coli O157:H7 OX=83334 GN=ampH PE=3 SV=1	sp|P0AD71|AMPH_ECO57		42 kDa		unknown	2	0	5	0
462	true	Empty	Uncharacterized ABC transporter ATP-binding protein YbiT OS=Escherichia coli O157:H7 OX=83334 GN=ybiT PE=3 SV=1	sp|P0A9U5|YBIT_ECO57		60 kDa		unknown	2	0	5	0
497	true	Empty	Aminotransferase OS=Escherichia coli O157:H7 OX=83334 GN=tyrB PE=3 SV=1	tr|Q8X5V1|Q8X5V1_ECO57		44 kDa		unknown	0	0	3	0
478	true	Empty	Signal recognition particle receptor FtsY OS=Escherichia coli O157:H7 OX=83334 GN=ftsY PE=3 SV=1	tr|Q8X6R2|Q8X6R2_ECO57		55 kDa		unknown	0	0	5	0
488	true	Empty	Mannitol-1-phosphate 5-dehydrogenase OS=Escherichia coli O157:H7 OX=83334 GN=mtlD PE=3 SV=1	sp|Q8XDG9|MTLD_ECO57		41 kDa		unknown	0	0	5	0
471	true	Empty	PTS system glucose-specific EIICB component OS=Escherichia coli O157:H7 OX=83334 GN=ptsG PE=3 SV=1	sp|P69788|PTGCB_ECO57		51 kDa		unknown	0	0	6	0
527	true	Empty	Acetylglutamate kinase OS=Escherichia coli O157:H7 OX=83334 GN=argB PE=3 SV=1	sp|P0A6C9|ARGB_ECO57		27 kDa		unknown	0	0	2	0
536	true	Empty	NH(3)-dependent NAD(+) synthetase OS=Escherichia coli O157:H7 OX=83334 GN=nadE PE=3 SV=1	sp|Q8XDZ9|NADE_ECO57		31 kDa		unknown	0	0	5	0
526	true	Empty	Sulfite reductase [NADPH] hemoprotein beta-component OS=Escherichia coli O157:H7 OX=83334 GN=cysI PE=3 SV=3	sp|Q8X7U2|CYSI_ECO57		64 kDa		unknown	0	0	3	0
533	true	Empty	2-methylcitrate dehydratase OS=Escherichia coli O157:H7 OX=83334 GN=prpD PE=3 SV=3	sp|Q8X693|PRPD_ECO57		54 kDa		unknown	0	0	5	0
559	true	Empty	Fatty acid oxidation complex subunit alpha OS=Escherichia coli O157:H7 OX=83334 GN=fadJ PE=3 SV=1	sp|Q8XCP2|FADJ_ECO57		77 kDa		unknown	0	0	5	0
556	true	Empty	Ferric uptake regulation protein OS=Escherichia coli O157:H7 OX=83334 GN=fur PE=3 SV=1	sp|P0A9B1|FUR_ECO57		17 kDa		unknown	0	0	2	0
568	true	Empty	RNA polymerase-binding transcription factor DksA OS=Escherichia coli O157:H7 OX=83334 GN=dksA PE=3 SV=1	sp|P0ABS3|DKSA_ECO57		18 kDa		unknown	2	0	2	0
524	true	Empty	Flagellar protein FlhE OS=Escherichia coli O157:H7 OX=83334 GN=flhE PE=4 SV=2	tr|Q8XCH0|Q8XCH0_ECO57		14 kDa		unknown	2	2	2	0
508	true	Empty	Dihydroxy-acid dehydratase OS=Escherichia coli O157:H7 OX=83334 GN=ilvD PE=3 SV=3	sp|Q8XAV1|ILVD_ECO57		66 kDa		unknown	0	0	4	3
506	true	Empty	Uncharacterized protein YibN OS=Escherichia coli O157:H7 OX=83334 GN=yibN PE=3 SV=1	sp|P0AG29|YIBN_ECO57		16 kDa		unknown	2	0	3	0
518	true	Empty	Ribose-5-phosphate isomerase A OS=Escherichia coli O157:H7 OX=83334 GN=rpiA PE=3 SV=1	sp|P0A7Z2|RPIA_ECO57		23 kDa		unknown	0	0	3	0
505	true	Empty	Phage shock protein B OS=Escherichia coli O157:H7 OX=83334 GN=pspB PE=3 SV=1	sp|P0AFN1|PSPB_ECO57		9 kDa		unknown	0	0	3	0
546	true	Empty	Biotin carboxyl carrier protein of acetyl-CoA carboxylase OS=Escherichia coli O157:H7 OX=83334 GN=accB PE=3 SV=1	sp|P0ABE0|BCCP_ECO57		17 kDa		unknown	0	0	3	0
516	true	Empty	Cation efflux system protein CusF OS=Escherichia coli O157:H7 OX=83334 GN=cusF PE=3 SV=1	sp|Q8XBY2|CUSF_ECO57		12 kDa		unknown	2	0	3	0
525	true	Empty	Sodium/glutamate symporter OS=Escherichia coli O157:H7 OX=83334 GN=gltS PE=3 SV=1	tr|A0A0H3JQB0|A0A0H3JQB0_ECO57		42 kDa		unknown	0	0	3	0
555	true	Empty	Acetate kinase OS=Escherichia coli O157:H7 OX=83334 GN=ackA PE=3 SV=1	sp|P0A6A5|ACKA_ECO57		43 kDa		unknown	2	0	3	0
542	true	Empty	Glutamate synthase small subunit OS=Escherichia coli O157:H7 OX=83334 GN=gltD PE=4 SV=1	tr|Q8X9H5|Q8X9H5_ECO57		52 kDa		unknown	0	0	4	0
628	true	Empty	Acyl-coenzyme A dehydrogenase OS=Escherichia coli O157:H7 OX=83334 GN=fadE PE=3 SV=2	sp|Q8X7R2|FADE_ECO57		89 kDa		unknown	0	0	3	0
618	true	Empty	3-isopropylmalate dehydrogenase OS=Escherichia coli O157:H7 OX=83334 GN=leuB PE=3 SV=3	sp|Q8X9Z9|LEU3_ECO57		40 kDa		unknown	0	0	2	0
551	true	Empty	Phenylalanine--tRNA ligase alpha subunit OS=Escherichia coli O157:H7 OX=83334 GN=pheS PE=3 SV=1	sp|P67037|SYFA_ECO57		37 kDa		unknown	0	0	4	0
561	true	Empty	UPF0304 protein YfbU OS=Escherichia coli O157:H7 OX=83334 GN=yfbU PE=3 SV=2	sp|Q8XCV1|YFBU_ECO57		20 kDa		unknown	2	0	3	0
607	true	Empty	Ribose import permease protein RbsC OS=Escherichia coli O157:H7 OX=83334 GN=rbsC PE=3 SV=1	sp|P0AGI3|RBSC_ECO57		33 kDa		unknown	0	0	3	0
623	true	Empty	Asparagine synthetase B OS=Escherichia coli O157:H7 OX=83334 GN=asnB PE=4 SV=1	tr|Q8XBJ9|Q8XBJ9_ECO57		63 kDa		unknown	2	0	2	0
532	true	Empty	UTP--glucose-1-phosphate uridylyltransferase OS=Escherichia coli O157:H7 OX=83334 GN=galU PE=3 SV=2	sp|P0AEP5|GALU_ECO57		33 kDa		unknown	2	0	3	0
573	true	Empty	GTPase Der OS=Escherichia coli O157:H7 OX=83334 GN=der PE=3 SV=1	sp|P0A6P6|DER_ECO57		55 kDa		unknown	2	0	3	0
581	true	Empty	Ribonucleoside-diphosphate reductase OS=Escherichia coli O157:H7 OX=83334 GN=nrdA PE=3 SV=1	tr|Q8XE26|Q8XE26_ECO57		86 kDa		unknown	0	0	3	0
521	true	Empty	Glucokinase OS=Escherichia coli O157:H7 OX=83334 GN=glk PE=1 SV=1	sp|P0A6V9|GLK_ECO57		35 kDa		unknown	3	0	3	0
510	true	Empty	Oxidoreductase OS=Escherichia coli O157:H7 OX=83334 GN=yhhX PE=4 SV=1	tr|Q8X6V5|Q8X6V5_ECO57		39 kDa		unknown	2	0	4	0
498	true	Empty	GTP cyclohydrolase 1 OS=Escherichia coli O157:H7 OX=83334 GN=folE PE=3 SV=2	sp|P0A6T7|GCH1_ECO57		25 kDa		unknown	0	0	4	2
519	true	Empty	Transcription antitermination protein NusB OS=Escherichia coli O157:H7 OX=83334 GN=nusB PE=3 SV=1	sp|P0A782|NUSB_ECO57		16 kDa		unknown	3	0	3	0
499	true	Empty	Glycogen synthase OS=Escherichia coli O157:H7 OX=83334 GN=glgA PE=3 SV=1	sp|P0A6V0|GLGA_ECO57		53 kDa		unknown	2	0	4	0
509	true	Empty	Chromate reductase OS=Escherichia coli O157:H7 OX=83334 GN=nemA PE=4 SV=1	tr|Q8X630|Q8X630_ECO57		40 kDa		unknown	2	0	4	0
520	true	Empty	Oligopeptide ABC transporter ATPase OS=Escherichia coli O157:H7 OX=83334 GN=oppD PE=3 SV=1	tr|Q8X559|Q8X559_ECO57		37 kDa		unknown	2	0	3	0
544	true	Empty	Dihydropteridine reductase OS=Escherichia coli O157:H7 OX=83334 GN=nfsB PE=4 SV=1	tr|Q8XBX3|Q8XBX3_ECO57		24 kDa		unknown	0	0	4	0
513	true	Empty	Bifunctional aspartokinase/homoserine dehydrogenase OS=Escherichia coli O157:H7 OX=83334 GN=thrA PE=3 SV=1	tr|Q8XA84|Q8XA84_ECO57		89 kDa		unknown	0	0	5	0
529	true	Empty	Phospho-2-dehydro-3-deoxyheptonate aldolase, Phe-sensitive OS=Escherichia coli O157:H7 OX=83334 GN=aroG PE=3 SV=1	sp|P0AB92|AROG_ECO57		38 kDa		unknown	0	0	4	0
501	true	Empty	Regulator of ribonuclease activity A OS=Escherichia coli O157:H7 OX=83334 GN=rraA PE=3 SV=1	sp|P0A8R2|RRAA_ECO57		17 kDa		unknown	0	0	4	0
512	true	Empty	Acetolactate synthase OS=Escherichia coli O157:H7 OX=83334 GN=ECs_4744 PE=4 SV=1	tr|Q8X8P4|Q8X8P4_ECO57		33 kDa		unknown	0	0	4	0
539	true	Empty	ATP-dependent RNA helicase SrmB OS=Escherichia coli O157:H7 OX=83334 GN=srmB PE=3 SV=1	tr|A0A0H3JJG5|A0A0H3JJG5_ECO57		50 kDa		unknown	0	0	4	0
572	true	Empty	Ribosome modulation factor OS=Escherichia coli O157:H7 OX=83334 GN=rmf PE=3 SV=1	sp|P0AFW3|RMF_ECO57		7 kDa		unknown	0	0	3	0
502	true	Empty	Putative NAD(P)H nitroreductase YdjA OS=Escherichia coli O157:H7 OX=83334 GN=ydjA PE=3 SV=1	sp|P0ACY2|YDJA_ECO57		20 kDa		unknown	0	0	5	0
523	true	Empty	Arginine--tRNA ligase OS=Escherichia coli O157:H7 OX=83334 GN=argS PE=3 SV=1	sp|Q8XCH2|SYR_ECO57		65 kDa		unknown	0	0	4	0
507	true	Empty	Signal recognition particle protein OS=Escherichia coli O157:H7 OX=83334 GN=ffh PE=3 SV=1	sp|P0AGD9|SRP54_ECO57		50 kDa		unknown	0	0	4	0
504	true	Empty	Glycine betaine/proline betaine-binding periplasmic protein OS=Escherichia coli O157:H7 OX=83334 GN=proX PE=3 SV=1	sp|P0AFM3|PROX_ECO57		36 kDa		unknown	0	0	5	0
746	true	Empty	Multidrug resistance outer membrane protein MdtP OS=Escherichia coli O157:H7 OX=83334 GN=mdtP PE=3 SV=1	REV_sp|Q8X5R9|MDTP_ECO57		54 kDa		unknown	2	0	0	0
606	true	Empty	Ribonuclease I OS=Escherichia coli O157:H7 OX=83334 GN=rna PE=3 SV=1	tr|A0A0H3JCP7|A0A0H3JCP7_ECO57		30 kDa		unknown	0	0	3	0
522	true	Empty	Transketolase OS=Escherichia coli O157:H7 OX=83334 GN=tktB PE=3 SV=1	tr|A0A0H3JGU9|A0A0H3JGU9_ECO57		73 kDa	true	unknown	0	0	6	0
608	true	Empty	Osmotically-inducible lipoprotein B OS=Escherichia coli O157:H7 OX=83334 GN=osmB PE=3 SV=1	sp|P0ADA9|OSMB_ECO57		7 kDa		unknown	0	0	2	0
690	true	Empty	DNA-directed RNA polymerase subunit beta' OS=Escherichia coli O157:H7 OX=83334 GN=rpoC PE=1 SV=1	REV_sp|P0A8T8|RPOC_ECO57		155 kDa		unknown	0	0	3	0
576	true	Empty	Elongation factor 4 OS=Escherichia coli O157:H7 OX=83334 GN=lepA PE=3 SV=1	sp|P60787|LEPA_ECO57		67 kDa		unknown	0	0	4	0
580	true	Empty	Putative glucose-6-phosphate 1-epimerase OS=Escherichia coli O157:H7 OX=83334 GN=yeaD PE=3 SV=2	tr|Q8XDU6|Q8XDU6_ECO57		33 kDa		unknown	0	0	3	0
634	true	Empty	Phosphoglycerol transferase I OS=Escherichia coli O157:H7 OX=83334 GN=mdoB PE=3 SV=2	REV_sp|Q8XB59|OPGB_ECO57		86 kDa		unknown	0	0	0	3
537	true	Empty	Delta-aminolevulinic acid dehydratase OS=Escherichia coli O157:H7 OX=83334 GN=hemB PE=3 SV=2	tr|A0A0H3JFW2|A0A0H3JFW2_ECO57		36 kDa		unknown	0	0	5	0
646	true	Empty	NAD-dependent nucleotide-sugar epimerase OS=Escherichia coli O157:H7 OX=83334 GN=yfcH PE=4 SV=1	tr|Q8XCT2|Q8XCT2_ECO57		33 kDa		unknown	0	0	3	0
616	true	Empty	Glyoxalase OS=Escherichia coli O157:H7 OX=83334 GN=elbB PE=3 SV=2	tr|Q8X9I0|Q8X9I0_ECO57		23 kDa		unknown	0	0	4	0
538	true	Empty	Periplasmic M16 family zinc metalloendopeptidase OS=Escherichia coli O157:H7 OX=83334 GN=pqqL PE=3 SV=2	tr|A0A0H3JJF3|A0A0H3JJF3_ECO57		104 kDa		unknown	0	0	5	0
511	true	Empty	Flagellar hook protein FlgE OS=Escherichia coli O157:H7 OX=83334 GN=flgE PE=3 SV=1	tr|Q8X8L1|Q8X8L1_ECO57		42 kDa		unknown	5	0	0	0
567	true	Empty	ATP synthase subunit c OS=Escherichia coli O157:H7 OX=83334 GN=atpE PE=3 SV=1	sp|P68701|ATPL_ECO57		8 kDa		unknown	0	0	2	0
557	true	Empty	Glutaredoxin 4 OS=Escherichia coli O157:H7 OX=83334 GN=grxD PE=3 SV=1	sp|P0AC71|GLRX4_ECO57		13 kDa		unknown	0	0	2	2
558	true	Empty	FKBP-type peptidyl-prolyl cis-trans isomerase SlyD OS=Escherichia coli O157:H7 OX=83334 GN=slyD PE=3 SV=1	sp|P0A9L1|SLYD_ECO57		21 kDa		unknown	0	0	2	2
566	true	Empty	ATP-dependent protease subunit HslV OS=Escherichia coli O157:H7 OX=83334 GN=hslV PE=3 SV=2	sp|P0A7C0|HSLV_ECO57		19 kDa		unknown	2	0	2	0
603	true	Empty	Uridylate kinase OS=Escherichia coli O157:H7 OX=83334 GN=pyrH PE=3 SV=2	sp|P0A7F1|PYRH_ECO57		26 kDa		unknown	0	0	2	0
563	true	Empty	50S ribosomal protein L33 OS=Escherichia coli O157:H7 OX=83334 GN=rpmG PE=3 SV=2	sp|P0A7P1|RL33_ECO57		6 kDa		unknown	2	0	0	0
562	true	Empty	Uncharacterized protein OS=Escherichia coli O157:H7 OX=83334 GN=yacC PE=4 SV=2	tr|Q8X949|Q8X949_ECO57		11 kDa		unknown	0	0	2	0
564	true	Empty	Glutaredoxin 3 OS=Escherichia coli O157:H7 OX=83334 GN=grxC PE=3 SV=2	sp|P0AC64|GLRX3_ECO57		9 kDa		unknown	2	2	0	0
609	true	Empty	Uncharacterized lipoprotein YifL OS=Escherichia coli O157:H7 OX=83334 GN=yifL PE=3 SV=1	sp|P0ADN8|YIFL_ECO57 (+1)		7 kDa		unknown	0	0	2	0
583	true	Empty	Pyridoxine/pyridoxamine 5'-phosphate oxidase OS=Escherichia coli O157:H7 OX=83334 GN=pdxH PE=3 SV=1	sp|Q8X647|PDXH_ECO57		26 kDa		unknown	0	0	3	0
661	true	Empty	Sulfite reductase [NADPH] flavoprotein alpha-component OS=Escherichia coli O157:H7 OX=83334 GN=cysJ PE=3 SV=3	sp|Q8X7U1|CYSJ_ECO57		66 kDa		unknown	0	0	2	0
589	true	Empty	UPF0307 protein YjgA OS=Escherichia coli O157:H7 OX=83334 GN=yjgA PE=3 SV=1	sp|P0A8X1|YJGA_ECO57		21 kDa		unknown	0	0	3	0
598	true	Empty	FKBP-type 16 kDa peptidyl-prolyl cis-trans isomerase OS=Escherichia coli O157:H7 OX=83334 GN=fkpB PE=3 SV=2	sp|P0AEM2|FKBX_ECO57		16 kDa		unknown	2	0	2	0
629	true	Empty	ATP-dependent RNA helicase DbpA OS=Escherichia coli O157:H7 OX=83334 GN=dbpA PE=3 SV=1	tr|Q8X8Q4|Q8X8Q4_ECO57		49 kDa		unknown	0	0	2	0
612	true	Empty	50S ribosomal protein L34 OS=Escherichia coli O157:H7 OX=83334 GN=rpmH PE=3 SV=1	sp|P0A7P7|RL34_ECO57		5 kDa		unknown	0	0	2	0
631	true	Empty	Glycine cleavage system H protein OS=Escherichia coli O157:H7 OX=83334 GN=gcvH PE=3 SV=2	sp|P0A6U0|GCSH_ECO57		14 kDa		unknown	2	0	2	0
627	true	Empty	Uncharacterized protein OS=Escherichia coli O157:H7 OX=83334 GN=ybiJ PE=4 SV=1	tr|Q8X7X2|Q8X7X2_ECO57		9 kDa		unknown	0	0	2	0
630	true	Empty	Elongation factor P OS=Escherichia coli O157:H7 OX=83334 GN=efp PE=3 SV=2	sp|P0A6N6|EFP_ECO57		21 kDa		unknown	2	0	2	0
552	true	Empty	Oligopeptide transport system permease protein OppB OS=Escherichia coli O157:H7 OX=83334 GN=oppB PE=3 SV=1	sp|P0AFH4|OPPB_ECO57		33 kDa		unknown	3	0	2	0
530	true	Empty	Glutaredoxin 2 OS=Escherichia coli O157:H7 OX=83334 GN=grxB PE=3 SV=1	sp|P0AC61|GLRX2_ECO57		24 kDa		unknown	0	0	3	2
548	true	Empty	Ribosome-associated factor Y OS=Escherichia coli O157:H7 OX=83334 GN=yfiA PE=3 SV=2	sp|P0AD51|YFIA_ECO57		13 kDa		unknown	2	0	3	0
624	true	Empty	Anaerobic ribonucleoside-triphosphate reductase OS=Escherichia coli O157:H7 OX=83334 GN=nrdD PE=4 SV=1	tr|Q8XCE2|Q8XCE2_ECO57		80 kDa		unknown	0	0	3	0
569	true	Empty	Ribosomal protein S12 methylthiotransferase accessory factor OS=Escherichia coli O157:H7 OX=83334 GN=ycaO PE=4 SV=2	tr|Q8XEA9|Q8XEA9_ECO57		66 kDa		unknown	2	0	3	0
633	true	Empty	KHG/KDPG aldolase OS=Escherichia coli O157:H7 OX=83334 GN=eda PE=3 SV=1	sp|P0A957|ALKH_ECO57		22 kDa		unknown	0	0	2	0
622	true	Empty	Peptide chain release factor 2 OS=Escherichia coli O157:H7 OX=83334 GN=prfB PE=3 SV=1	sp|P66024|RF2_ECO57		41 kDa		unknown	0	0	2	0
600	true	Empty	NAD(P)H dehydrogenase (quinone) OS=Escherichia coli O157:H7 OX=83334 GN=Z1423/Z1504 PE=5 SV=3	sp|Q8X4B4|NQOR_ECO57		21 kDa		unknown	2	0	2	0
550	true	Empty	3-isopropylmalate dehydratase large subunit OS=Escherichia coli O157:H7 OX=83334 GN=leuC PE=3 SV=3	sp|Q8XA00|LEUC_ECO57		50 kDa		unknown	2	0	3	0
588	true	Empty	Protein YchN OS=Escherichia coli O157:H7 OX=83334 GN=ychN PE=3 SV=1	sp|P0AB53|YCHN_ECO57		13 kDa		unknown	0	0	3	0
632	true	Empty	Glycine--tRNA ligase alpha subunit OS=Escherichia coli O157:H7 OX=83334 GN=glyQ PE=3 SV=1	sp|P67026|SYGA_ECO57		35 kDa		unknown	3	0	0	0
560	true	Empty	UPF0265 protein YeeX OS=Escherichia coli O157:H7 OX=83334 GN=yeeX PE=3 SV=1	sp|P0A8M8|YEEX_ECO57		13 kDa		unknown	0	0	4	0
592	true	Empty	NADH-quinone oxidoreductase subunit I OS=Escherichia coli O157:H7 OX=83334 GN=nuoI PE=3 SV=1	sp|P0AFD8|NUOI_ECO57		21 kDa		unknown	0	0	3	0
528	true	Empty	Pyridoxine 5'-phosphate synthase OS=Escherichia coli O157:H7 OX=83334 GN=pdxJ PE=3 SV=2	sp|P0A795|PDXJ_ECO57		26 kDa		unknown	0	0	4	0
534	true	Empty	Gamma-aminobutyraldehyde dehydrogenase OS=Escherichia coli O157:H7 OX=83334 GN=patD PE=3 SV=1	sp|Q8X9W5|ABDH_ECO57		51 kDa		unknown	0	0	4	0
540	true	Empty	Adenylosuccinate lyase OS=Escherichia coli O157:H7 OX=83334 GN=purB PE=1 SV=1	tr|Q8X737|Q8X737_ECO57		52 kDa		unknown	0	0	4	0
543	true	Empty	L-threonine synthase OS=Escherichia coli O157:H7 OX=83334 GN=thrC PE=4 SV=1	tr|Q8XA80|Q8XA80_ECO57		47 kDa		unknown	0	0	4	0
549	true	Empty	Universal stress protein F OS=Escherichia coli O157:H7 OX=83334 GN=uspF PE=3 SV=1	sp|P0A4P7|USPF_ECO57		16 kDa		unknown	0	0	3	0
565	true	Empty	Ancillary SecYEG translocon subunit OS=Escherichia coli O157:H7 OX=83334 GN=yfgM PE=4 SV=1	tr|A0A0H3JJE5|A0A0H3JJE5_ECO57		22 kDa		unknown	0	0	4	0
571	true	Empty	Adenine phosphoribosyltransferase OS=Escherichia coli O157:H7 OX=83334 GN=apt PE=3 SV=1	sp|Q8XD48|APT_ECO57		20 kDa		unknown	0	0	3	0
570	true	Empty	Argininosuccinate lyase OS=Escherichia coli O157:H7 OX=83334 GN=argH PE=3 SV=1	sp|Q8X730|ARLY_ECO57		50 kDa		unknown	0	0	4	0
541	true	Empty	L,D-transpeptidase linking Lpp to murein OS=Escherichia coli O157:H7 OX=83334 GN=ldtA PE=4 SV=2	tr|Q8X8V1|Q8X8V1_ECO57		35 kDa	true	unknown	0	0	4	0
602	true	Empty	Lipoprotein OS=Escherichia coli O157:H7 OX=83334 GN=yceB PE=4 SV=1	tr|Q8X8N6|Q8X8N6_ECO57		20 kDa		unknown	0	0	2	0
554	true	Empty	UvrABC system protein A OS=Escherichia coli O157:H7 OX=83334 GN=uvrA PE=3 SV=1	sp|Q8X5U9|UVRA_ECO57		104 kDa		unknown	0	0	0	4
553	true	Empty	Transcriptional regulator BolA OS=Escherichia coli O157:H7 OX=83334 GN=bolA PE=3 SV=2	tr|Q8XE61|Q8XE61_ECO57		12 kDa		unknown	0	0	3	0
586	true	Empty	tRNA-modifying protein YgfZ OS=Escherichia coli O157:H7 OX=83334 GN=ygfZ PE=3 SV=3	sp|Q8XD41|YGFZ_ECO57		36 kDa		unknown	0	0	3	0
614	true	Empty	Bifunctional protein HldE OS=Escherichia coli O157:H7 OX=83334 GN=hldE PE=3 SV=1	sp|Q7AAQ7|HLDE_ECO57		51 kDa		unknown	0	0	3	0
545	true	Empty	Intermembrane phospholipid transport system binding protein MlaD OS=Escherichia coli O157:H7 OX=83334 GN=mlaD PE=3 SV=1	sp|P64605|MLAD_ECO57		20 kDa		unknown	0	0	3	0
643	true	Empty	Fermentative D-lactate dehydrogenase OS=Escherichia coli O157:H7 OX=83334 GN=ldhA PE=3 SV=1	tr|Q8X9Q7|Q8X9Q7_ECO57		37 kDa		unknown	0	0	3	0
585	true	Empty	Oxidoreductase UcpA OS=Escherichia coli O157:H7 OX=83334 GN=ucpA PE=3 SV=2	sp|Q8XBJ4|UCPA_ECO57		28 kDa		unknown	0	0	3	0
649	true	Empty	Dihydroxyacetone kinase OS=Escherichia coli O157:H7 OX=83334 GN=dhaK PE=4 SV=2	tr|Q8XDH4|Q8XDH4_ECO57		38 kDa		unknown	0	0	3	0
637	true	Empty	Uncharacterized tRNA/rRNA methyltransferase YfiF OS=Escherichia coli O157:H7 OX=83334 GN=yfiF PE=3 SV=1	sp|P0AGJ6|YFIF_ECO57		38 kDa		unknown	0	0	3	0
577	true	Empty	Acetylornithine/succinyldiaminopimelate aminotransferase OS=Escherichia coli O157:H7 OX=83334 GN=argD PE=3 SV=3	sp|Q8X4S6|ARGD_ECO57		44 kDa		unknown	0	0	5	0
582	true	Empty	Glutathione synthetase OS=Escherichia coli O157:H7 OX=83334 GN=gshB PE=3 SV=1	sp|P58578|GSHB_ECO57		35 kDa		unknown	0	0	4	0
535	true	Empty	2,5-diketo-D-gluconic acid reductase A OS=Escherichia coli O157:H7 OX=83334 GN=dkgA PE=3 SV=1	sp|Q8XBT6|DKGA_ECO57		31 kDa		unknown	0	0	5	0
597	true	Empty	Purine nucleoside phosphoramidase OS=Escherichia coli O157:H7 OX=83334 GN=hinT PE=3 SV=1	sp|P0ACE8|HINT_ECO57		13 kDa		unknown	0	0	2	0
599	true	Empty	Ribosome hibernation promoting factor OS=Escherichia coli O157:H7 OX=83334 GN=hpf PE=3 SV=1	sp|P0AFX2|HPF_ECO57		11 kDa		unknown	0	0	2	0
686	true	Empty	ATP-dependent Clp protease ATP-binding subunit ClpX OS=Escherichia coli O157:H7 OX=83334 GN=clpX PE=3 SV=2	sp|P0A6H3|CLPX_ECO57		46 kDa		unknown	0	0	2	0
595	true	Empty	Protein translocase subunit SecD OS=Escherichia coli O157:H7 OX=83334 GN=secD PE=3 SV=1	sp|P0AG91|SECD_ECO57		67 kDa		unknown	3	0	3	0
604	true	Empty	3-oxoacyl-[acyl-carrier-protein] synthase 3 OS=Escherichia coli O157:H7 OX=83334 GN=fabH PE=3 SV=1	sp|P0A6R2|FABH_ECO57		34 kDa		unknown	2	0	2	0
610	true	Empty	Transcriptional regulatory protein OmpR OS=Escherichia coli O157:H7 OX=83334 GN=ompR PE=3 SV=1	sp|P0AA18|OMPR_ECO57		27 kDa		unknown	2	0	2	0
611	true	Empty	Ribosome-binding factor A OS=Escherichia coli O157:H7 OX=83334 GN=rbfA PE=3 SV=2	sp|P0A7G4|RBFA_ECO57		15 kDa		unknown	2	0	2	0
615	true	Empty	50S ribosomal protein L32 OS=Escherichia coli O157:H7 OX=83334 GN=rpmF PE=3 SV=2	sp|P0A7N5|RL32_ECO57		6 kDa		unknown	2	0	2	0
621	true	Empty	Uridine kinase OS=Escherichia coli O157:H7 OX=83334 GN=udk PE=3 SV=1	sp|P0A8F6|URK_ECO57		24 kDa		unknown	2	0	2	0
625	true	Empty	Serine acetyltransferase OS=Escherichia coli O157:H7 OX=83334 GN=cysE PE=3 SV=1	sp|P0A9D6|CYSE_ECO57		29 kDa		unknown	2	0	2	0
596	true	Empty	D-amino acid dehydrogenase OS=Escherichia coli O157:H7 OX=83334 GN=dadA PE=2 SV=1	sp|P0A6J7|DADA_ECO57		48 kDa		unknown	2	0	2	0
601	true	Empty	Histidine biosynthesis bifunctional protein HisB OS=Escherichia coli O157:H7 OX=83334 GN=hisB PE=1 SV=1	sp|Q9S5G5|HIS7_ECO57		40 kDa		unknown	2	0	2	0
620	true	Empty	NADP-dependent 3-hydroxy acid dehydrogenase YdfG OS=Escherichia coli O157:H7 OX=83334 GN=ydfG PE=3 SV=1	sp|Q8X505|YDFG_ECO57		27 kDa		unknown	0	0	2	2
587	true	Empty	S-transferase OS=Escherichia coli O157:H7 OX=83334 GN=yghU PE=4 SV=2	tr|Q8XBW2|Q8XBW2_ECO57		32 kDa		unknown	0	0	3	0
617	true	Empty	RNA-binding protein YhbY OS=Escherichia coli O157:H7 OX=83334 GN=yhbY PE=4 SV=1	sp|P0AGK6|YHBY_ECO57		11 kDa		unknown	2	0	0	0
578	true	Empty	3'(2'),5'-bisphosphate nucleotidase CysQ OS=Escherichia coli O157:H7 OX=83334 GN=cysQ PE=3 SV=1	sp|Q8XCG6|CYSQ_ECO57		27 kDa		unknown	0	0	3	0
591	true	Empty	Oxidoreductase OS=Escherichia coli O157:H7 OX=83334 GN=ydgJ PE=4 SV=2	tr|Q8X660|Q8X660_ECO57		38 kDa		unknown	0	0	3	0
626	true	Empty	UDP-N-acetylglucosamine 1-carboxyvinyltransferase OS=Escherichia coli O157:H7 OX=83334 GN=murA PE=3 SV=1	sp|Q8X9J9|MURA_ECO57		45 kDa		unknown	3	0	0	0
594	true	Empty	Lipopolysaccharide export system ATP-binding protein LptB OS=Escherichia coli O157:H7 OX=83334 GN=lptB PE=3 SV=2	sp|P0A9V3|LPTB_ECO57		27 kDa		unknown	0	0	3	0
650	true	Empty	Hydrogen peroxide-inducible genes activator OS=Escherichia coli O157:H7 OX=83334 GN=oxyR PE=3 SV=1	sp|P0ACQ6|OXYR_ECO57		34 kDa		unknown	0	0	2	0
613	true	Empty	Acyl-[acyl-carrier-protein]--UDP-N-acetylglucosamine O-acyltransferase OS=Escherichia coli O157:H7 OX=83334 GN=lpxA PE=3 SV=1	sp|Q8X8X8|LPXA_ECO57		28 kDa		unknown	0	0	2	0
593	true	Empty	UDP-N-acetylmuramoyl-L-alanyl-D-glutamate--2,6-diaminopimelate ligase OS=Escherichia coli O157:H7 OX=83334 GN=murE PE=3 SV=3	sp|Q8X9Z2|MURE_ECO57		53 kDa		unknown	0	0	3	0
662	true	Empty	Acetolactate synthase 3 small subunit OS=Escherichia coli O157:H7 OX=83334 GN=ilvH PE=4 SV=1	tr|Q8X9Z5|Q8X9Z5_ECO57		18 kDa		unknown	0	0	3	0
734	true	Empty	50S ribosomal protein L27 OS=Escherichia coli O157:H7 OX=83334 GN=rpmA PE=3 SV=2	sp|P0A7M0|RL27_ECO57		9 kDa		unknown	2	0	0	0
641	true	Empty	3-isopropylmalate dehydratase small subunit OS=Escherichia coli O157:H7 OX=83334 GN=leuD PE=3 SV=3	sp|Q8XA01|LEUD_ECO57		23 kDa		unknown	0	0	3	0
727	true	Empty	ABC transporter periplasmic binding protein OS=Escherichia coli O157:H7 OX=83334 GN=osmF PE=4 SV=1	tr|Q8X669|Q8X669_ECO57		33 kDa		unknown	0	0	2	0
736	true	Empty	Ribosomal RNA large subunit methyltransferase K/L OS=Escherichia coli O157:H7 OX=83334 GN=rlmL PE=3 SV=1	sp|Q8XDB2|RLMKL_ECO57		79 kDa		unknown	0	0	2	0
644	true	Empty	Peroxiredoxin osmC OS=Escherichia coli O157:H7 OX=83334 GN=osmC PE=4 SV=1	tr|Q8XAT8|Q8XAT8_ECO57		15 kDa		unknown	0	0	3	0
724	true	Empty	Gamma-glutamyltranspeptidase OS=Escherichia coli O157:H7 OX=83334 GN=ggt PE=4 SV=1	tr|Q8X6U9|Q8X6U9_ECO57		62 kDa		unknown	0	0	2	0
735	true	Empty	RNA polymerase sigma factor RpoS OS=Escherichia coli O157:H7 OX=83334 GN=rpoS PE=3 SV=1	tr|Q7ABA5|Q7ABA5_ECO57		38 kDa	true	unknown	0	0	3	0
647	true	Empty	Glutathione S-transferase GstA OS=Escherichia coli O157:H7 OX=83334 GN=gstA PE=3 SV=1	sp|P0A9D3|GSTA_ECO57		23 kDa		unknown	0	0	3	0
664	true	Empty	Alpha-1,4 glucan phosphorylase OS=Escherichia coli O157:H7 OX=83334 GN=glgP PE=3 SV=1	tr|Q8X6Y1|Q8X6Y1_ECO57		93 kDa		unknown	0	0	3	0
744	true	Empty	ATP phosphoribosyltransferase OS=Escherichia coli O157:H7 OX=83334 GN=hisG PE=3 SV=1	sp|Q8X8T4|HIS1_ECO57		33 kDa		unknown	0	0	2	0
748	true	Empty	Glycerol-3-phosphate dehydrogenase OS=Escherichia coli O157:H7 OX=83334 GN=glpD PE=3 SV=1	tr|A0A0H3JI74|A0A0H3JI74_ECO57		57 kDa		unknown	0	0	2	0
670	true	Empty	Redox enzyme maturation protein OS=Escherichia coli O157:H7 OX=83334 GN=ycdY PE=4 SV=1	tr|Q8X9J5|Q8X9J5_ECO57		21 kDa		unknown	0	0	2	0
672	true	Empty	Curli production assembly/transport component CsgG OS=Escherichia coli O157:H7 OX=83334 GN=csgG PE=1 SV=1	sp|P0AEA4|CSGG_ECO57		31 kDa		unknown	0	0	3	0
642	true	Empty	Queuine tRNA-ribosyltransferase OS=Escherichia coli O157:H7 OX=83334 GN=tgt PE=3 SV=1	sp|P0A849|TGT_ECO57		43 kDa		unknown	0	0	3	0
663	true	Empty	Arsenate reductase OS=Escherichia coli O157:H7 OX=83334 GN=yfgD PE=3 SV=1	tr|Q8XAD1|Q8XAD1_ECO57		13 kDa		unknown	0	0	3	0
687	true	Empty	tRNA-2-methylthio-N(6)-dimethylallyladenosine synthase OS=Escherichia coli O157:H7 OX=83334 GN=miaB PE=3 SV=1	sp|P0AEI3|MIAB_ECO57		54 kDa		unknown	2	0	0	0
747	true	Empty	Glycerol-3-phosphate acyltransferase OS=Escherichia coli O157:H7 OX=83334 GN=plsB PE=3 SV=2	sp|P58130|PLSB_ECO57		91 kDa		unknown	0	0	2	0
636	true	Empty	Sodium/proline symporter OS=Escherichia coli O157:H7 OX=83334 GN=putP PE=3 SV=1	tr|Q8XAT3|Q8XAT3_ECO57		54 kDa		unknown	0	0	3	0
657	true	Empty	Ribosomal RNA small subunit methyltransferase B OS=Escherichia coli O157:H7 OX=83334 GN=rsmB PE=3 SV=1	sp|Q8XEE5|RSMB_ECO57		48 kDa		unknown	0	0	3	0
574	true	Empty	Transaldolase A OS=Escherichia coli O157:H7 OX=83334 GN=talA PE=3 SV=1	sp|P0A869|TALA_ECO57		36 kDa		unknown	0	0	4	0
575	true	Empty	Methionine aminopeptidase OS=Escherichia coli O157:H7 OX=83334 GN=map PE=3 SV=1	sp|P0AE20|MAP1_ECO57		29 kDa		unknown	0	0	4	0
579	true	Empty	Murein L,D-transpeptidase OS=Escherichia coli O157:H7 OX=83334 GN=ldtE PE=4 SV=1	tr|A0A0H3JFA8|A0A0H3JFA8_ECO57		36 kDa		unknown	0	0	4	0
584	true	Empty	Blue copper oxidase CueO OS=Escherichia coli O157:H7 OX=83334 GN=cueO PE=3 SV=1	sp|Q8X947|CUEO_ECO57		57 kDa		unknown	0	0	4	0
590	true	Empty	N-acetylmuramoyl-L-alanine amidase OS=Escherichia coli O157:H7 OX=83334 GN=amiC PE=4 SV=2	tr|A0A0H3JHY3|A0A0H3JHY3_ECO57		46 kDa		unknown	0	0	4	0
605	true	Empty	Protein GrpE OS=Escherichia coli O157:H7 OX=83334 GN=grpE PE=3 SV=1	sp|Q7ABI1|GRPE_ECO57		22 kDa		unknown	0	0	4	0
619	true	Empty	Glutamine--fructose-6-phosphate aminotransferase [isomerizing] OS=Escherichia coli O157:H7 OX=83334 GN=glmS PE=3 SV=3	sp|Q8XEG2|GLMS_ECO57		67 kDa		unknown	0	0	4	0
680	true	Empty	Cytosine/isoguanine deaminase OS=Escherichia coli O157:H7 OX=83334 GN=codA PE=4 SV=1	tr|Q8X690|Q8X690_ECO57		48 kDa		unknown	0	0	2	0
651	true	Empty	Regulator of sigma D OS=Escherichia coli O157:H7 OX=83334 GN=rsd PE=3 SV=1	sp|P0AFX5|RSD_ECO57		18 kDa		unknown	0	0	2	0
653	true	Empty	Probable transcriptional regulatory protein YebC OS=Escherichia coli O157:H7 OX=83334 GN=yebC PE=3 SV=1	sp|P67176|YEBC_ECO57		26 kDa		unknown	0	0	2	0
654	true	Empty	Uncharacterized protein OS=Escherichia coli O157:H7 OX=83334 GN=yebY PE=4 SV=1	tr|Q8XCL2|Q8XCL2_ECO57		12 kDa		unknown	0	0	2	0
669	true	Empty	Probable quinol monooxygenase YgiN OS=Escherichia coli O157:H7 OX=83334 GN=ygiN PE=3 SV=1	sp|P0ADU3|YGIN_ECO57		12 kDa		unknown	0	0	2	0
675	true	Empty	Putative carboxymethylenebutenolidase OS=Escherichia coli O157:H7 OX=83334 GN=ysgA PE=3 SV=1	sp|Q8X8L4|DLHH_ECO57		29 kDa		unknown	0	0	2	0
683	true	Empty	Uncharacterized protein OS=Escherichia coli O157:H7 OX=83334 GN=ycbL PE=4 SV=1	tr|Q8XDF4|Q8XDF4_ECO57		24 kDa		unknown	0	0	2	0
674	true	Empty	Ubiquinone/menaquinone biosynthesis C-methyltransferase UbiE OS=Escherichia coli O157:H7 OX=83334 GN=ubiE PE=3 SV=1	sp|P0A888|UBIE_ECO57		28 kDa		unknown	2	0	0	0
684	true	Empty	Succinylglutamate desuccinylase OS=Escherichia coli O157:H7 OX=83334 GN=astE PE=3 SV=1	sp|Q8XDZ0|ASTE_ECO57		36 kDa		unknown	0	0	2	0
659	true	Empty	Protein translocase subunit SecF OS=Escherichia coli O157:H7 OX=83334 GN=secF PE=3 SV=1	sp|P0AG95|SECF_ECO57		35 kDa		unknown	0	0	2	0
685	true	Empty	D-erythrose-4-phosphate dehydrogenase OS=Escherichia coli O157:H7 OX=83334 GN=epd PE=3 SV=2	sp|P0A9B8|E4PD_ECO57		37 kDa		unknown	0	2	0	0
689	true	Empty	Fatty acid oxidation complex subunit alpha OS=Escherichia coli O157:H7 OX=83334 GN=fadJ PE=3 SV=1	REV_sp|Q8XCP2|FADJ_ECO57		77 kDa		unknown	2	0	0	0
652	true	Empty	Glyoxylate/hydroxypyruvate reductase B OS=Escherichia coli O157:H7 OX=83334 GN=tkrA PE=3 SV=1	sp|P58220|GHRB_ECO57		35 kDa		unknown	0	0	2	0
688	true	Empty	Protease TldD OS=Escherichia coli O157:H7 OX=83334 GN=tldD PE=4 SV=1	tr|Q8X9D7|Q8X9D7_ECO57		51 kDa		unknown	2	0	0	0
678	true	Empty	5'-methylthioadenosine/S-adenosylhomocysteine nucleosidase OS=Escherichia coli O157:H7 OX=83334 GN=mtnN PE=1 SV=1	sp|P0AF14|MTNN_ECO57		24 kDa		unknown	0	0	2	0
667	true	Empty	NADH-quinone oxidoreductase subunit E OS=Escherichia coli O157:H7 OX=83334 GN=nuoE PE=4 SV=1	tr|Q8XCX0|Q8XCX0_ECO57		19 kDa		unknown	0	0	2	0
671	true	Empty	NADP(H)-dependent aldo-keto reductase OS=Escherichia coli O157:H7 OX=83334 GN=tas PE=4 SV=1	tr|Q8X4N8|Q8X4N8_ECO57		38 kDa		unknown	2	0	0	0
660	true	Empty	Universal stress protein E OS=Escherichia coli O157:H7 OX=83334 GN=uspE PE=3 SV=2	sp|P0AAC2|USPE_ECO57		36 kDa		unknown	0	0	2	0
694	true	Empty	UPF0482 protein YnfB OS=Escherichia coli O157:H7 OX=83334 GN=ynfB PE=3 SV=1	sp|Q8X7A0|YNFB_ECO57		13 kDa		unknown	0	0	2	0
714	true	Empty	Protein translocase subunit SecY OS=Escherichia coli O157:H7 OX=83334 GN=secY PE=3 SV=1	sp|P0AGA4|SECY_ECO57		49 kDa		unknown	0	0	2	0
692	true	Empty	HTH-type transcriptional regulator CysB OS=Escherichia coli O157:H7 OX=83334 GN=cysB PE=3 SV=1	sp|P0A9F5|CYSB_ECO57		36 kDa		unknown	0	0	2	0
699	true	Empty	Uncharacterized protein OS=Escherichia coli O157:H7 OX=83334 GN=yhhA PE=4 SV=1	tr|Q8X6U8|Q8X6U8_ECO57		17 kDa		unknown	0	0	2	0
743	true	Empty	Inner membrane protein OS=Escherichia coli O157:H7 OX=83334 GN=yccF PE=4 SV=1	tr|Q8XD93|Q8XD93_ECO57		16 kDa		unknown	0	0	2	0
706	true	Empty	Nucleoid occlusion factor SlmA OS=Escherichia coli O157:H7 OX=83334 GN=slmA PE=3 SV=2	sp|Q8X580|SLMA_ECO57		23 kDa		unknown	0	0	2	0
717	true	Empty	Iron-sulfur cluster insertion protein ErpA OS=Escherichia coli O157:H7 OX=83334 GN=erpA PE=3 SV=1	sp|P0ACC5|ERPA_ECO57		12 kDa		unknown	0	0	2	0
726	true	Empty	FAD-linked oxidoreductase OS=Escherichia coli O157:H7 OX=83334 GN=ydiJ PE=4 SV=1	tr|Q8X5Y8|Q8X5Y8_ECO57		113 kDa		unknown	0	0	2	0
749	true	Empty	Tryptophan synthase beta chain OS=Escherichia coli O157:H7 OX=83334 GN=trpB PE=3 SV=3	sp|Q8X7B6|TRPB_ECO57		43 kDa		unknown	0	0	2	0
720	true	Empty	Maltodextrin glucosidase OS=Escherichia coli O157:H7 OX=83334 GN=malZ PE=3 SV=1	tr|A0A0H3JFX7|A0A0H3JFX7_ECO57		69 kDa		unknown	0	0	2	0
750	true	Empty	Fumarate and nitrate reduction regulatory protein OS=Escherichia coli O157:H7 OX=83334 GN=fnr PE=3 SV=1	sp|P0A9E7|FNR_ECO57		28 kDa		unknown	2	0	0	0
703	true	Empty	Hydroxy-methylpyrimidine kinase and hydroxy-phosphomethylpyrimidine kinase OS=Escherichia coli O157:H7 OX=83334 GN=thiD PE=4 SV=1	tr|Q8X7G5|Q8X7G5_ECO57		29 kDa		unknown	0	0	2	0
700	true	Empty	Inhibitor of the cpx response periplasmic adaptor protein OS=Escherichia coli O157:H7 OX=83334 GN=cpxP PE=4 SV=2	tr|Q8X7B0|Q8X7B0_ECO57		19 kDa		unknown	0	0	2	0
731	true	Empty	Phosphoribosylformylglycinamidine synthase OS=Escherichia coli O157:H7 OX=83334 GN=purL PE=3 SV=3	sp|Q8XA46|PUR4_ECO57		141 kDa		unknown	0	0	2	0
698	true	Empty	Uncharacterized protein OS=Escherichia coli O157:H7 OX=83334 GN=yebT PE=4 SV=2	tr|A0A0H3JKH3|A0A0H3JKH3_ECO57		95 kDa		unknown	0	0	2	0
695	true	Empty	Deoxyribose-phosphate aldolase OS=Escherichia coli O157:H7 OX=83334 GN=deoC PE=3 SV=1	sp|Q8XB36|DEOC_ECO57		28 kDa		unknown	0	0	2	0
711	true	Empty	Chromosomal replication initiator protein DnaA OS=Escherichia coli O157:H7 OX=83334 GN=dnaA PE=3 SV=1	sp|Q8XBZ3|DNAA_ECO57		53 kDa		unknown	0	0	2	0
751	true	Empty	Probable Fe(2+)-trafficking protein OS=Escherichia coli O157:H7 OX=83334 GN=yggX PE=3 SV=2	sp|P0A8P4|FETP_ECO57		11 kDa		unknown	0	0	2	0
730	true	Empty	Periplasmic nitrate reductase OS=Escherichia coli O157:H7 OX=83334 GN=napA PE=3 SV=3	sp|Q8XE47|NAPA_ECO57		93 kDa		unknown	0	0	2	0
635	true	Empty	D-alanyl-D-alanine carboxypeptidase penicillin-binding protein 6a OS=Escherichia coli O157:H7 OX=83334 GN=dacC PE=3 SV=1	tr|Q8X6U3|Q8X6U3_ECO57		44 kDa		unknown	0	0	3	0
638	true	Empty	Phosphoglucosamine mutase OS=Escherichia coli O157:H7 OX=83334 GN=glmM PE=3 SV=1	sp|Q8X9L2|GLMM_ECO57		48 kDa		unknown	0	0	3	0
639	true	Empty	Thiamine/thiamine pyrophosphate/thiamine monophosphate ABC transporter periplasmic binding protein OS=Escherichia coli O157:H7 OX=83334 GN=thiB PE=4 SV=1	tr|Q8XA04|Q8XA04_ECO57		36 kDa		unknown	0	0	3	0
640	true	Empty	Uncharacterized protein YjcO OS=Escherichia coli O157:H7 OX=83334 GN=yjcO PE=3 SV=1	sp|P0AF57|YJCO_ECO57		25 kDa		unknown	0	0	3	0
645	true	Empty	N-acetylmuramoyl-l-alanine amidase I OS=Escherichia coli O157:H7 OX=83334 GN=amiA PE=4 SV=1	tr|A0A0H3JHD7|A0A0H3JHD7_ECO57		31 kDa		unknown	0	0	3	0
648	true	Empty	KDG regulon transcriptional repressor OS=Escherichia coli O157:H7 OX=83334 GN=kdgR PE=4 SV=3	tr|Q8XCN4|Q8XCN4_ECO57		30 kDa		unknown	0	0	3	0
655	true	Empty	Exodeoxyribonuclease 7 small subunit OS=Escherichia coli O157:H7 OX=83334 GN=xseB PE=3 SV=2	sp|P0A8H1|EX7S_ECO57		9 kDa		unknown	0	0	3	0
656	true	Empty	Trehalose-specific PTS enzyme IIB and IIC component OS=Escherichia coli O157:H7 OX=83334 GN=treB PE=4 SV=1	tr|A0A0H3JMR3|A0A0H3JMR3_ECO57		51 kDa		unknown	3	0	0	0
658	true	Empty	Aerobic C4-dicarboxylate transport protein OS=Escherichia coli O157:H7 OX=83334 GN=dctA PE=3 SV=1	sp|Q8X5M2|DCTA_ECO57		45 kDa		unknown	0	0	2	0
665	true	Empty	Paraquat-inducible protein B OS=Escherichia coli O157:H7 OX=83334 GN=pqiB PE=4 SV=1	tr|Q8XDA7|Q8XDA7_ECO57		60 kDa		unknown	0	0	3	0
666	true	Empty	Phosphoribosylaminoimidazole-succinocarboxamide synthase OS=Escherichia coli O157:H7 OX=83334 GN=purC PE=3 SV=1	sp|P0A7D9|PUR7_ECO57		27 kDa		unknown	0	0	3	0
668	true	Empty	Probable ketoamine kinase YniA OS=Escherichia coli O157:H7 OX=83334 GN=yniA PE=3 SV=1	sp|P58065|KT3K_ECO57		32 kDa		unknown	0	0	2	0
673	true	Empty	Dihydroorotate dehydrogenase (quinone) OS=Escherichia coli O157:H7 OX=83334 GN=pyrD PE=3 SV=1	sp|P0A7E2|PYRD_ECO57		37 kDa		unknown	0	0	0	2
676	true	Empty	Pyrimidine monooxygenase RutA OS=Escherichia coli O157:H7 OX=83334 GN=rutA PE=3 SV=3	sp|Q8XAU1|RUTA_ECO57		42 kDa		unknown	0	0	0	2
677	true	Empty	Aerobic respiration control sensor protein ArcB OS=Escherichia coli O157:H7 OX=83334 GN=arcB PE=3 SV=1	sp|P58363|ARCB_ECO57		88 kDa		unknown	0	0	2	0
679	true	Empty	Ribonucleoside-diphosphate reductase OS=Escherichia coli O157:H7 OX=83334 GN=nrdE PE=3 SV=1	tr|Q8X917|Q8X917_ECO57		80 kDa		unknown	0	0	0	2
681	true	Empty	Universal stress protein G OS=Escherichia coli O157:H7 OX=83334 GN=uspG PE=3 SV=1	sp|Q8XBT3|USPG_ECO57		16 kDa		unknown	0	0	2	0
682	true	Empty	3-methyl-2-oxobutanoate hydroxymethyltransferase OS=Escherichia coli O157:H7 OX=83334 GN=panB PE=3 SV=1	sp|Q8X929|PANB_ECO57		28 kDa		unknown	0	0	3	0
739	true	Empty	Bifunctional chorismate mutase/prephenate dehydratase OS=Escherichia coli O157:H7 OX=83334 GN=pheA PE=3 SV=1	sp|P0A9J9|CMPDT_ECO57		43 kDa		unknown	0	0	2	0
691	true	Empty	Peptide deformylase OS=Escherichia coli O157:H7 OX=83334 GN=def PE=3 SV=2	sp|P0A6K5|DEF_ECO57		19 kDa		unknown	0	0	2	0
693	true	Empty	Low specificity L-threonine aldolase OS=Escherichia coli O157:H7 OX=83334 GN=ltaE PE=3 SV=1	sp|P58319|LTAE_ECO57		36 kDa		unknown	0	0	2	0
696	true	Empty	Hydrogen peroxide resistance OB fold protein OS=Escherichia coli O157:H7 OX=83334 GN=ydeI PE=4 SV=1	tr|A0A0H3JEU6|A0A0H3JEU6_ECO57		14 kDa		unknown	0	0	2	0
697	true	Empty	ABC transporter periplasmic binding protein OS=Escherichia coli O157:H7 OX=83334 GN=ynjB PE=4 SV=2	tr|A0A0H3JFQ4|A0A0H3JFQ4_ECO57		43 kDa		unknown	0	0	2	0
701	true	Empty	O-antigen chain length determinant protein OS=Escherichia coli O157:H7 OX=83334 GN=wzzB PE=1 SV=2	tr|Q8X8S6|Q8X8S6_ECO57		36 kDa		unknown	0	0	2	0
702	true	Empty	Vitamin B12-binding protein OS=Escherichia coli O157:H7 OX=83334 GN=btuF PE=3 SV=1	sp|Q8X8Z0|BTUF_ECO57		29 kDa		unknown	0	0	2	0
704	true	Empty	HTH-type transcriptional repressor PurR OS=Escherichia coli O157:H7 OX=83334 GN=purR PE=3 SV=2	sp|P0ACP8|PURR_ECO57		38 kDa		unknown	0	0	2	0
705	true	Empty	Gamma-glutamyl phosphate reductase OS=Escherichia coli O157:H7 OX=83334 GN=proA PE=3 SV=1	sp|Q8X7N4|PROA_ECO57		45 kDa		unknown	0	0	2	0
707	true	Empty	Phosphatidylserine decarboxylase proenzyme OS=Escherichia coli O157:H7 OX=83334 GN=psd PE=3 SV=1	sp|P0A8K3|PSD_ECO57		36 kDa		unknown	0	0	2	0
708	true	Empty	Phage shock protein C OS=Escherichia coli O157:H7 OX=83334 GN=pspC PE=3 SV=1	sp|P0AFN4|PSPC_ECO57		14 kDa		unknown	0	0	2	0
709	true	Empty	Phage shock protein D OS=Escherichia coli O157:H7 OX=83334 GN=pspD PE=3 SV=1	sp|P0AFV9|PSPD_ECO57		8 kDa		unknown	0	0	2	0
710	true	Empty	6-phosphogluconolactonase OS=Escherichia coli O157:H7 OX=83334 GN=pgl PE=3 SV=1	sp|Q8X926|6PGL_ECO57		36 kDa		unknown	0	0	2	0
712	true	Empty	LPS heptose I phosphoethanolamine transferase OS=Escherichia coli O157:H7 OX=83334 GN=eptC PE=4 SV=1	tr|A0A0H3JM35|A0A0H3JM35_ECO57		67 kDa		unknown	0	0	2	0
713	true	Empty	DNA-binding transcriptional regulator NtrC OS=Escherichia coli O157:H7 OX=83334 GN=glnG PE=3 SV=1	sp|P0AFB9|NTRC_ECO57		52 kDa		unknown	0	0	2	0
715	true	Empty	3-phosphoshikimate 1-carboxyvinyltransferase OS=Escherichia coli O157:H7 OX=83334 GN=aroA PE=3 SV=1	sp|P0A6D4|AROA_ECO57		46 kDa		unknown	2	0	0	0
716	true	Empty	Formate-dependent phosphoribosylglycinamide formyltransferase OS=Escherichia coli O157:H7 OX=83334 GN=purT PE=3 SV=1	sp|Q8XCJ9|PURT_ECO57		42 kDa		unknown	0	0	2	0
718	true	Empty	Aspartate 1-decarboxylase OS=Escherichia coli O157:H7 OX=83334 GN=panD PE=3 SV=1	sp|P0A792|PAND_ECO57		14 kDa		unknown	0	0	2	0
719	true	Empty	PTS system mannose-specific EIIC component OS=Escherichia coli O157:H7 OX=83334 GN=manY PE=3 SV=1	sp|P69803|PTNC_ECO57		28 kDa		unknown	0	0	2	0
721	true	Empty	Peptidyl-prolyl cis-trans isomerase C OS=Escherichia coli O157:H7 OX=83334 GN=ppiC PE=3 SV=2	sp|P0A9L7|PPIC_ECO57		10 kDa		unknown	0	0	2	0
722	true	Empty	Cell division protein ZapA OS=Escherichia coli O157:H7 OX=83334 GN=zapA PE=3 SV=1	sp|P0ADS4|ZAPA_ECO57		13 kDa		unknown	0	0	2	0
723	true	Empty	3-deoxy-manno-octulosonate cytidylyltransferase OS=Escherichia coli O157:H7 OX=83334 GN=kdsB PE=3 SV=3	sp|Q8XDG6|KDSB_ECO57		28 kDa		unknown	0	0	2	0
725	true	Empty	Uncharacterized protein OS=Escherichia coli O157:H7 OX=83334 GN=ycfL PE=4 SV=1	tr|Q8X8G7|Q8X8G7_ECO57		14 kDa		unknown	0	0	2	0
728	true	Empty	Methyl-galactoside transporter subunit OS=Escherichia coli O157:H7 OX=83334 GN=mglC PE=3 SV=1	tr|A0A0H3JH03|A0A0H3JH03_ECO57		36 kDa		unknown	0	0	2	0
729	true	Empty	Protease 4 OS=Escherichia coli O157:H7 OX=83334 GN=sppA PE=3 SV=3	tr|Q8XDW5|Q8XDW5_ECO57		67 kDa		unknown	0	0	2	0
732	true	Empty	Molybdopterin synthase sulfurtransferase OS=Escherichia coli O157:H7 OX=83334 GN=ynjE PE=4 SV=2	tr|Q8XDX3|Q8XDX3_ECO57		48 kDa		unknown	0	0	2	0
733	true	Empty	Thiosulfate:cyanide sulfurtransferase OS=Escherichia coli O157:H7 OX=83334 GN=pspE PE=4 SV=1	tr|Q8X8I3|Q8X8I3_ECO57		12 kDa		unknown	0	0	2	0
737	true	Empty	Lipoprotein-releasing system ATP-binding protein LolD OS=Escherichia coli O157:H7 OX=83334 GN=lolD PE=3 SV=2	sp|Q8X8E3|LOLD_ECO57		25 kDa		unknown	0	0	2	0
738	true	Empty	Coenzyme A biosynthesis bifunctional protein CoaBC OS=Escherichia coli O157:H7 OX=83334 GN=dfp PE=3 SV=2	tr|Q8XDA2|Q8XDA2_ECO57		43 kDa		unknown	0	0	2	0
740	true	Empty	Uncharacterized protein OS=Escherichia coli O157:H7 OX=83334 GN=yfeK PE=4 SV=1	tr|Q8XBK8|Q8XBK8_ECO57		12 kDa		unknown	0	0	2	0
741	true	Empty	Ribonuclease R OS=Escherichia coli O157:H7 OX=83334 GN=rnr PE=3 SV=2	tr|Q8XDL9|Q8XDL9_ECO57		92 kDa		unknown	0	0	2	0
742	true	Empty	33 kDa chaperonin OS=Escherichia coli O157:H7 OX=83334 GN=hslO PE=3 SV=1	sp|P0A6Y7|HSLO_ECO57		33 kDa		unknown	0	0	2	0
745	true	Empty	AMP nucleosidase OS=Escherichia coli O157:H7 OX=83334 GN=amn PE=3 SV=1	sp|P0AE13|AMN_ECO57		54 kDa		unknown	0	0	2	0
752	true	Empty	Penicillin-binding protein 1B OS=Escherichia coli O157:H7 OX=83334 GN=mrcB PE=3 SV=1	tr|Q8X903|Q8X903_ECO57		94 kDa		unknown	0	0	2	0
753	true	Empty	Peptide chain release factor 3 OS=Escherichia coli O157:H7 OX=83334 GN=prfC PE=3 SV=2	sp|P0A7I6|RF3_ECO57		60 kDa		unknown	0	0	2	0
754	true	Empty	Histidine kinase OS=Escherichia coli O157:H7 OX=83334 GN=ECs_5074 PE=4 SV=1	tr|Q8X5Q3|Q8X5Q3_ECO57		83 kDa		unknown	0	0	0	2
755	true	Empty	Chromosomal replication initiator protein DnaA OS=Escherichia coli O157:H7 OX=83334 GN=dnaA PE=3 SV=1	REV_sp|Q8XBZ3|DNAA_ECO57		53 kDa		unknown	0	2	0	0
756	true	Empty	Uronate isomerase OS=Escherichia coli O157:H7 OX=83334 GN=uxaC PE=3 SV=1	sp|Q8XAI7|UXAC_ECO57		54 kDa		unknown	0	0	2	0
757	true	Empty	Exoribonuclease 2 OS=Escherichia coli O157:H7 OX=83334 GN=rnb PE=3 SV=1	sp|Q8X7D6|RNB_ECO57		72 kDa		unknown	2	0	0	0
197.2	true	Empty	Cold shock-like protein CspG OS=Escherichia coli O157:H7 OX=83334 GN=cspG PE=3 SV=1	sp|P0A980|CSPG_ECO57		8 kDa	true	unknown	4	0	0	0
