# Supplementary material for: Extracellular Vesicle-Contained microRNA of C. elegans as a Tool to Decipher the Molecular Basis of Nematode Parasitism
Source: Front Cell Infect Microbiol. 2020 May 25;10:217. doi: 10.3389/fcimb.2020.00217 (PMC7261840; doi:10.3389/fcimb.2020.00217)
Supplement: Supplementary file 3 [file Table_3.XLSX]

## Sheet: Tabelle1
Supplementary Table S3. miRNA expression in EV-enriched preparations of C.elegans cultures
Item	Description
Pre-miRNA Index	Pre-miRNA Cluster Index
miRNA_Index	mature miRNA
miR_name	The miR_name is composed of the 1st known miR name in a cluster, a underscore, and a matching annotation: such as
	L-n means the miRNA_seq (detected) is n base less than known rep_miRSeq in the left side;
	R-n means the miRNA_seq (detected) is n base less than known rep_miRSeq in the right side;
	L+n means the miRNA_seq (detected) is n base more than known rep_miRSeq in the left side;
	R+n means the miRNA_seq (detected) is n base more than known rep_miRSeq in the right side;
	2ss5TC13TA means 2 substitution (ss), which are T->C at position 5 and T->A at position 13
	if there is no matching annotation, the miRNA_seq (detected) is exactly same as known rep_miRSeq.
	New discovered 5p/3p sequence has been annotated as p3/p5: which is directly differentiate with the reported sequences,
miR_seq	is a read at 5' or 3' of maximum mapped score in each cluster.
len	miR_seq length
genome ID	Reference Genome Information
strand	strand "+" or "-"
start	pre-miRNA start position
end	Pre-miRNA end position
pre-miRNA_seq	pre-miRNA sequence
#mir/MIR	mapped mir numbers in miRbase, the number in this item eaquals to the sum of mirIDs
mirIDs	is all mirID in a cluster, seprated by ,
rep_mirID	is the representative known mirID
rep_mirSeq	is the representative known mir sequence
rep_miRID	is the representative known miRID
rep_miRSeq	is the representative known miR sequence
type	is 5' or 3', which means the cluster appears at 5' or 3' end
Sequence in miRbase	New, miRNA identified in this study and not reported in miRBase,mainly for new reported 5p or 3p sequence; Diff, confirming miRNA sequences in miRBase, but different sequences are reported in our study; and Yes, confirming miRNA sequences in miRBase.
	gp2a:Reads were mapped to miRNAs/pre-miRNAs of selected species in miRbase and the mapped pre-miRNAs were not further mapped to genome, but the reads (and of course the miRNAs of the pre-miRNAs) were mapped to genome. The extended genome sequences from the genome loci may form hairpins.
	gp2b:Reads were mapped to miRNAs/pre-miRNAs of selected species in miRbase and the mapped pre-miRNAs were not further mapped to genome, but the reads (and of course the miRNAs of the pre-miRNAs) were mapped to genome. The extended genome sequences from the genome loci may not form hairpins.
	gp1:Reads were mapped to miRNAs/pre-miRNAs of specific species in miRbase and the pre-miRNAs were further mapped to genome & EST.
	gp3:Reads were mapped to miRNAs/pre-miRNAs of selected species in miRbase and the mapped pre-miRNAs were not further mapped to genome, and the reads were not mapped to genome, either. but the reads were mapped to the miRNAS(Matures)
	gp4:Reads were not mapped to pre-miRNAs of selected species in miRbase. But the reads were mapped to genome & the extended genome sequences from genome may form hairpins.
SS	Secondary Structure
	Criteria:
	1.number of nucleotides in one bulge in stem : <= 12
	2.number of base pairs in the stem region of the predicted hairpin : >= 16
	3.cutoff of free energy : kCal/mol <= -15
	4.length of hairpin : up and down stems + terminal loop >= 50
	5.length of hairpin loop : <= 20
	6.number of nucleotides in one bulge in mature region : <= 8
	7.number of biased errors in one bulge in mature region : <= 4
	8.number of biased bulges in mature region : <= 2
	9.number of errors in mature region : <= 7
	10.number of base pairs in the mature region of the predicted hairpin : >= 12
	11.percent of mature in stem : >= 80
hairpinLen	pre-miRNA length
CG%	GC Content
dG	Free energy
raw	Raw data; from #reads(all),is the number of reads for isoform at 5' or 3' end.
norm	Normalized data
Expression Level	High:The number of reads in the following reported miRNAs is higher than the average copy of the data set.Medium:The number of reads in the following reported miRNAs is higher than 10 and less than average copy of the data set.Low:The number of reads in the following reported miRNAs is less than 10
Summary of known and predicted miRNA in this study.
Pre-miRNA Index	miRNA_Index	miR_name (according to miRBase v 22)	miR_name (MirGeneDB v 2.0)	miR_seq	len	genomeID	strand	start	end	pre-miRNA_seq	#mir/MIR	mirIDs,	rep_mirID	rep_mirSeq	rep_miRID	rep_miRSeq	type	Sequence in miRbase	group	SS	hairpinLen	CG%	dG	Celegans_5h(raw)	Celegans_24h(raw)	Celegans_5h(norm)	Celegans_24h(norm)	Expression level
1	1	cel-miR-1-3p_R+1	cel-miR-1_3p	TGGAATGTAAAGAAGTATGTAC	22	I	-	6172662	6172757	aaagtgaccgtaccgagctgcatacttccttacatgcccatactatatcataaatggataTGGAATGTAAAGAAGTATGTAGaacggggtggtagt	3	cel-mir-1,cbn-mir-1-1,cbn-mir-1-2,	cel-mir-1	aaagtgaccgtaccgagctgCATACTTCCTTACATGCCCATActatatcataaatggataTGGAATGTAAAGAAGTATGTAgaacggggtggtagt	cel-miR-1-3p	TGGAATGTAAAGAAGTATGTA	3'	Diff	gp1	......((((..(((..(((((((((((.((((((..(((((((((.......)))).))))).)))))).)))))))))))..)))..))))...	87	40.6	-41.4	232	281	211.869	307.694	middle
2	2	cel-miR-2-3p	cel-miR-2-o10_3p	TATCACAGCCAGCTTTGATGTGC	23	I	-	9372768	9372865	taaacagtatacagaaagccatcaaagcggtggttgatgtgttgcaaattatgactttcaTATCACAGCCAGCTTTGATGTGCtgcctgttgcactgt	1	cel-mir-2,	cel-mir-2	taaacagtatacagaaagcCATCAAAGCGGTGGTTGATGTGttgcaaattatgactttcaTATCACAGCCAGCTTTGATGTGCtgcctgttgcactgt	cel-miR-2-3p	TATCACAGCCAGCTTTGATGTGC	3'	Yes	gp1	...(((((..((((..(((((((((((((((...(((((((...((.....)).....)))))))..))).))))))))).)))..))))...)))))	95	41.8	-38.2	1461	174	1334.23	190.529	high
3	3	cel-lin-4-5p	cel-miR-10-P3e_5p	TCCCTGAGACCTCAAGTGTGA	21	II	+	5902254	5902347	atgcttccggcctgtTCCCTGAGACCTCAAGTGTGAgtgtactattgatgcttcacacctgggctctccgggtaccaggacggtttgagcagat	2	cel-lin-4,cbr-lin-4,	cel-lin-4	atgcttccggcctgtTCCCTGAGACCTCAAGTGTGAgtgtactattgatgcttcACACCTGGGCTCTCCGGGTACCaggacggtttgagcagat	cel-lin-4-5p	TCCCTGAGACCTCAAGTGTGA	5'	Yes	gp1	.((((((((.((((..(((.((((.((((.(((((((.(((.......)))))))))).)))).)))).)))...)))).)))...)))))...	90	54.3	-40.9	7611	808	6950.58	884.756	high
4	4	cel-let-7-5p_1ss12GA	cel-let-7-P5_5p	TGAGGTAGTAGATTGTATAGTT	22	X	-	14744173	14744271	tacactgtggatccggTGAGGTAGTAGGTTGTATAGTTtggaatattaccaccggtgaactatgcaattttctaccttaccggagacagaactcttcga	1	cel-let-7,	cel-let-7	tacactgtggatccggTGAGGTAGTAGGTTGTATAGTTtggaatattaccaccggtgaaCTATGCAATTTTCTACCTTACCggagacagaactcttcga	cel-let-7-5p	TGAGGTAGTAGGTTGTATAGTT	5'	Diff	gp1	.......((..(((((((((((((.(..(((((((((((((..........))...)))))))))))..).)))))))))))))..))...........	81	43.4	-40	20028	15205	18290.1	16649.4	high
5	5	cel-miR-34-5p_R-1	cel-miR-34_5p*	AGGCAGTGTGGTTAGCTGGTT	21	X	-	2969752	2969848	cggacaatgctcgagAGGCAGTGTGGTTAGCTGGTTgcatatttccttgacaACGGCTACCTTCACTGCCACCCcgaacatgtcgtccatctttgaa	3	cel-mir-34,crm-mir-34,cbn-mir-34,	cel-mir-34	cggacaatgctcgagAGGCAGTGTGGTTAGCTGGTTGcatatttccttgacaACGGCTACCTTCACTGCCACCCcgaacatgtcgtccatctttgaa	cel-miR-34-5p	AGGCAGTGTGGTTAGCTGGTTG	5'	Diff	gp1	.((((.(((.(((...(((((((.(((.(((((.(((((........)).)))))))))))..)))))))....))).)))...)))).........	87	51.5	-35	16	83	14.6117	90.8846	middle
5	6	cel-miR-34-3p	cel-miR-34_3p	ACGGCTACCTTCACTGCCACCC	22	X	-	2969752	2969848	cggacaatgctcgagAGGCAGTGTGGTTAGCTGGTTgcatatttccttgacaACGGCTACCTTCACTGCCACCCcgaacatgtcgtccatctttgaa	3	cel-mir-34,crm-mir-34,cbn-mir-34,	cel-mir-34	cggacaatgctcgagAGGCAGTGTGGTTAGCTGGTTGcatatttccttgacaACGGCTACCTTCACTGCCACCCcgaacatgtcgtccatctttgaa	cel-miR-34-3p	ACGGCTACCTTCACTGCCACCC	3'	Yes	gp1	.((((.(((.(((...(((((((.(((.(((((.(((((........)).)))))))))))..)))))))....))).)))...)))).........	87	51.5	-35	19	61	17.3513	66.7947	middle
6	7	cel-miR-35-3p	cel-miR-36-P1_3p	TCACCGGGTGGAAACTAGCAGT	22	II	+	11537608	11537704	tctcggatcagatcgagccattgctggtttcttccacagtggtactttccattagaactaTCACCGGGTGGAAACTAGCAGTggctcgatcttttcc	1	cel-mir-35,	cel-mir-35	tctcggatcagatcgagccatTGCTGGTTTCTTCCACAGTGGTActttccattagaactaTCACCGGGTGGAAACTAGCAGTggctcgatcttttcc	cel-miR-35-3p	TCACCGGGTGGAAACTAGCAGT	3'	Yes	gp1	....(((..((((((((((((((((((((((..((...((((((.(((......))).))))))..))..))))))))))))))))))))))..)))	93	48.5	-54	20194	3941	18441.7	4315.38	high
7	8	cel-miR-36-3p_1ss22GT	cel-miR-36-P2_3p	TCACCGGGTGAAAATTCGCATT	22	II	+	11537713	11537809	caccgctgtcggggaaccgcgccaattttcgcttcagtgctagaccatccaaagtgtctaTCACCGGGTGAAAATTCGCATGggtccccgacgcgga	1	cel-mir-36,	cel-mir-36	caccgctgtcggggaaccgCGCCAATTTTCGCTTCAGTGCTAgaccatccaaagtgtctaTCACCGGGTGAAAATTCGCATGggtccccgacgcgga	cel-miR-36-3p	TCACCGGGTGAAAATTCGCATG	3'	Diff	gp1	..((((.((((((((.((..((.((((((((((.(.(((.(((((..........))))).))).))))))))))).))..)).)))))))))))).	94	57.7	-48.1	597	511	545.197	559.543	middle
8	9	cel-miR-37-3p	cel-miR-36-P3_3p	TCACCGGGTGAACACTTGCAGT	22	II	+	11537833	11537930	ttctagaaacccttggaccagtgtgggtgtccgttgcggtgctacattctctaatctgtaTCACCGGGTGAACACTTGCAGTggtcctcgtggtttct	1	cel-mir-37,	cel-mir-37	ttctagaaacccttggaccagTGTGGGTGTCCGTTGCGGTGCTAcattctctaatctgtaTCACCGGGTGAACACTTGCAGTggtcctcgtggtttct	cel-miR-37-3p	TCACCGGGTGAACACTTGCAGT	3'	Yes	gp1	....(((((((...((((((.((..(((((.((...(((((.((((..........)))).)))))..)).)))))..)).))))))....)))))))	94	51	-43.4	9212	2278	8412.66	2494.4	high
9	10	cel-miR-38-3p	cel-miR-36-P4_3p	TCACCGGGAGAAAAACTGGAGT	22	II	+	11537933	11538027	gtgagccaggtcctgttccggttttttccgtggtgataacgcatccaaaagtctctaTCACCGGGAGAAAAACTGGAGTaggacctgtgactcat	1	cel-mir-38,	cel-mir-38	gtgagccaggtcctgtTCCGGTTTTTTCCGTGGTGATAacgcatccaaaagtctctaTCACCGGGAGAAAAACTGGAGTaggacctgtgactcat	cel-miR-38-3p	TCACCGGGAGAAAAACTGGAGT	3'	Yes	gp1	(((((.((((((((..(((((((((((((.((((((((..((........))...)))))))))))).)))))))))..))))))))...)))))	95	49.5	-47.2	251	649	229.22	710.652	middle
10	11	cel-miR-39-3p	cel-miR-36-P5_3p	TCACCGGGTGTAAATCAGCTTG	22	II	+	11538089	11538175	tataccgagagcccagctgatttcgtcttggtaataagctcgtcattgagattaTCACCGGGTGTAAATCAGCTTGgctctggtgtc	1	cel-mir-39,	cel-mir-39	tataccgagagcccAGCTGATTTCGTCTTGGTAATAagctcgtcattgagattaTCACCGGGTGTAAATCAGCTTGgctctggtgtc	cel-miR-39-3p	TCACCGGGTGTAAATCAGCTTG	3'	Yes	gp1	.(((((.((((((.(((((((((((.(..(((.((((.((((....)))).)))).)))..))).))))))))).))))))))))).	85	47.1	-42.1	71	175	64.8392	191.624	middle
11	12	cel-miR-40-3p	cel-miR-36-P6_3p	TCACCGGGTGTACATCAGCTAA	22	II	+	11538184	11538275	tcctgtccgcacctcagtggatgtatgccatgatgataagatatcagaaatcctaTCACCGGGTGTACATCAGCTAAggtgcgggtacaggt	1	cel-mir-40,	cel-mir-40	tcctgtccgcacctcAGTGGATGTATGCCATGATGATAagatatcagaaatcctaTCACCGGGTGTACATCAGCTAAggtgcgggtacaggt	cel-miR-40-3p	TCACCGGGTGTACATCAGCTAA	3'	Yes	gp1	.(((((((((((((.((..((((((..((.((.(((((.(((.......))).))))).))))..))))))..)).))))))))..))))).	90	48.9	-45.5	4507	1413	4115.92	1547.23	high
12	13	cel-miR-41-3p	cel-miR-36-P7_3p	TCACCGGGTGAAAAATCACCTA	22	II	+	11538308	11538404	gggtcccagagaccttggtggtttttctctgcagtgatagatacttctaacaactcgctaTCACCGGGTGAAAAATCACCTAggtctggagcctcct	1	cel-mir-41,	cel-mir-41	gggtcccagagaccttGGTGGTTTTTCTCTGCAGTGATAgatacttctaacaactcgctaTCACCGGGTGAAAAATCACCTAggtctggagcctcct	cel-miR-41-3p	TCACCGGGTGAAAAATCACCTA	3'	Yes	gp1	((.(((...((((((.(((((((((((((((..(((((((.................))))))))))).))))))))))).))))))))).))....	93	49.5	-40.9	28	77	25.5704	84.3146	middle
13	14	cel-miR-42-3p	cel-miR-36-P8_3p	TCACCGGGTTAACATCTACAGA	22	II	+	11889811	11889905	ttcgcggacctttgtgggtgtttgctttttcggtgaagttgtcttccgtagcttcttctTCACCGGGTTAACATCTACAGAggtccaaaaagggg	1	cel-mir-42,	cel-mir-42	ttcgcggacctttGTGGGTGTTTGCTTTTTCGGTGAAGttgtcttccgtagcttcttctTCACCGGGTTAACATCTACAGAggtccaaaaagggg	cel-miR-42-3p	TCACCGGGTTAACATCTACAGA	3'	Yes	gp1	.....(((((((((((((((((..((....((((((((..((........)).....))))))))))..))))))))))))))))).........	81	48.4	-40.7	987	18	901.357	19.7099	middle
14	15	cel-miR-44-3p	cel-miR-279-o8_3p	TGACTAGAGACACATTCAGCT	21	II	-	11880944	11881039	caccatgtgccacgCTGGATGTGCTCGTTAGTCATAatatcctccacaaagcaaggactaTGACTAGAGACACATTCAGCTtggcgccgaatgcat	3	cel-mir-45,cbr-mir-45-1,cbr-mir-45-2,	cel-mir-45	caccatgtgccacgCTGGATGTGCTCGTTAGTCATAatatcctccacaaagcaaggactaTGACTAGAGACACATTCAGCTtggcgccgaatgcat	cel-miR-44-3p	TGACTAGAGACACATTCAGCT	3'	Yes	gp1	......((((((.(((((((((((((..((((((((...((((..........)))).))))))))))).)))))))))).)))))).........	81	49	-41	285.5	390	260.727	427.048	middle
14	16	cel-miR-45-5p	cel-miR-279-o8_5p*	CTGGATGTGCTCGTTAGTCATA	22	II	-	11880944	11881039	caccatgtgccacgCTGGATGTGCTCGTTAGTCATAatatcctccacaaagcaaggactaTGACTAGAGACACATTCAGCTtggcgccgaatgcat	3	cel-mir-45,cbr-mir-45-1,cbr-mir-45-2,	cel-mir-45	caccatgtgccacgCTGGATGTGCTCGTTAGTCATAatatcctccacaaagcaaggactaTGACTAGAGACACATTCAGCTtggcgccgaatgcat	cel-miR-45-5p	CTGGATGTGCTCGTTAGTCATA	5'	Yes	gp1	......((((((.(((((((((((((..((((((((...((((..........)))).))))))))))).)))))))))).)))))).........	81	49	-41	20	0	18.2646	0	middle
15	17	cel-miR-44-3p	cel-miR-279-o8_3p	TGACTAGAGACACATTCAGCT	21	II	+	11890023	11890118	gagaaaatggccaatctggatgtgctcgttggtcatagacgtcaacacgaactgttcataTGACTAGAGACACATTCAGCTtggcctgcttctcta	1	cel-mir-44,	cel-mir-44	gagaaaatggccaatCTGGATGTGCTCGTTGGTCATAgacgtcaacacgaactgttcataTGACTAGAGACACATTCAGCTtggcctgcttctcta	cel-miR-44-3p	TGACTAGAGACACATTCAGCT	3'	Yes	gp1	(((((...((((((.((((((((((((..((((((((((((((.....))..))))..))))))))))).))))))))).))))))...)))))..	94	45.8	-42	285.5	390	260.727	427.048	middle
16	19	cel-miR-46-3p	cel-miR-281-P3_3p	TGTCATGGAGTCGCTCTCTTCA	22	III	+	13660515	13660611	ctgaggtgaagctgAAGAGAGCCGTCTATTGACAGTtcaagaccacgagtcgttgtgtgcTGTCATGGAGTCGCTCTCTTCAgatgatccggtcaat	1	cel-mir-46,	cel-mir-46	ctgaggtgaagctgAAGAGAGCCGTCTATTGACAGTtcaagaccacgagtcgttgtgtgcTGTCATGGAGTCGCTCTCTTCAgatgatccggtcaat	cel-miR-46-3p	TGTCATGGAGTCGCTCTCTTCA	3'	Yes	gp1	.(((((.....(((((((((((..(((((.((((((.((((((.....))).)))...)))))))))))...))))))))))).....))..)))..	94	50.5	-37.4	538	307	491.317	336.164	middle
16	18	cel-miR-46-5p	cel-mir-281-P3_5p*	AAGAGAGCCGTCTATTGACAGT	22	III	+	13660515	13660611	ctgaggtgaagctgAAGAGAGCCGTCTATTGACAGTtcaagaccacgagtcgttgtgtgcTGTCATGGAGTCGCTCTCTTCAgatgatccggtcaat	1	cel-mir-46,	cel-mir-46	ctgaggtgaagctgAAGAGAGCCGTCTATTGACAGTtcaagaccacgagtcgttgtgtgcTGTCATGGAGTCGCTCTCTTCAgatgatccggtcaat	cel-miR-46-5p	AAGAGAGCCGTCTATTGACAGT	5'	Yes	gp1	.(((((.....(((((((((((..(((((.((((((.((((((.....))).)))...)))))))))))...))))))))))).....))..)))..	94	50.5	-37.4	38	0	34.7027	0	middle
17	21	cel-miR-47-3p	cel-miR-281-P4_3p	TGTCATGGAGGCGCTCTCTTCA	22	X	+	13921250	13921346	gagagccgactgaaactgAAGAGAGCAGTCTATTGACAgtcggttactcgaaatctttacTGTCATGGAGGCGCTCTCTTCAgatgatgtctggccc	1	cel-mir-47,	cel-mir-47	gagagccgactgaaactgAAGAGAGCAGTCTATTGACAGTcggttactcgaaatctttacTGTCATGGAGGCGCTCTCTTCAgatgatgtctggccc	cel-miR-47-3p	TGTCATGGAGGCGCTCTCTTCA	3'	Yes	gp1	....((((((.....(((((((((((.((((..(((((((.((((......))))...)))))))...))))))))))))))).....))).)))..	91	49.5	-42.5	459	286	419.172	313.169	middle
17	20	cel-miR-47-5p_R-2	cel-miR-281-P4_5p*	AAGAGAGCAGTCTATTGACA	20	X	+	13921250	13921346	gagagccgactgaaactgAAGAGAGCAGTCTATTGACAgtcggttactcgaaatctttacTGTCATGGAGGCGCTCTCTTCAgatgatgtctggccc	1	cel-mir-47,	cel-mir-47	gagagccgactgaaactgAAGAGAGCAGTCTATTGACAGTcggttactcgaaatctttacTGTCATGGAGGCGCTCTCTTCAgatgatgtctggccc	cel-miR-47-5p	AAGAGAGCAGTCTATTGACAGT	5'	Diff	gp1	....((((((.....(((((((((((.((((..(((((((.((((......))))...)))))))...))))))))))))))).....))).)))..	91	49.5	-42.5	27	0	24.6572	0	middle
18	22	cel-miR-48-5p	cel-let-7-P6_5p	TGAGGTAGGCTCAGTAGATGCGA	23	V	-	14364412	14364509	aaactcccgggaactTGAGGTAGGCTCAGTAGATGCGAattgaacggtatctcacatccaccagcctagctcgcattcccagagtttacggtattgtt	1	cel-mir-48,	cel-mir-48	aaactcccgggaactTGAGGTAGGCTCAGTAGATGCGAattgaacggtatctcACATCCACCAGCCTAGCTCGCAttcccagagtttacggtattgtt	cel-miR-48-5p	TGAGGTAGGCTCAGTAGATGCGA	5'	Yes	gp1	((((((..(((((..((((.((((((..((.((((.((..((.....))..)).)))).)).)))))).))))..))))).))))))...........	87	49	-34.5	48	120	43.835	131.399	middle
19	23	cel-miR-49-3p	cel-miR-29-P2_3p	AAGCACCACGAGAAGCTGCAGA	22	X	+	9989282	9989378	ttttgaaaaagaccaccgtccgcagtttgttgtgatgtgctccaagcaatcatgagtctgAAGCACCACGAGAAGCTGCAGAtggaggttctgattt	1	cel-mir-49,	cel-mir-49	ttttgaaaaagaccaccgtcCGCAGTTTGTTGTGATGTGCTCCaagcaatcatgagtctgAAGCACCACGAGAAGCTGCAGAtggaggttctgattt	cel-miR-49-3p	AAGCACCACGAGAAGCTGCAGA	3'	Yes	gp1	..........((((.(((((.(((((((.(((((..(((((.((..(........)..)).)))))))))).))))))).))))).)))).......	80	46.4	-38.8	2742	301	2504.07	329.594	high
20	24	cel-miR-50-5p_R-4	cel-miR-190_5p	TGATATGTCTGGTATTCTTG	20	I	+	1738635	1738733	ctgcccgccggccgcTGATATGTCTGGTATTCTTGggtttgaacttccagcgttgaacccgcatattagacgtatcgacggccggcggggcaggtaatg	1	cel-mir-50,	cel-mir-50	ctgcccgccggccgcTGATATGTCTGGTATTCTTGGGTTtgaacttccagcgttgaaCCCGCATATTAGACGTATCGACggccggcggggcaggtaatg	cel-miR-50-5p	TGATATGTCTGGTATTCTTGGGTT	5'	Diff	gp1	((((((((((((((..(((((((((..(((...(((((((.(((.......)))))))))).)))..)))))))))..))))))))))).)))......	93	57.6	-57.6	61	0	55.7069	0	middle
21	25	cel-miR-51-5p	cel-miR-10-P2l_5p	TACCCGTAGCTCCTATCCATGTT	23	IV	-	11026013	11026112	gtccgaaaagtccgtcTACCCGTAGCTCCTATCCATGTTactggtcaaaaagtgaacatggaagcaggtacaggtgcacggcgagtagggtcatgaagct	3	cel-mir-51,crm-mir-51-1,crm-mir-51-2,	cel-mir-51	gtccgaaaagtccgtcTACCCGTAGCTCCTATCCATGTTactggtcaaaaagtgaaCATGGAAGCAGGTACAGGTGCAcggcgagtagggtcatgaagct	cel-miR-51-5p	TACCCGTAGCTCCTATCCATGTT	5'	Yes	gp1	.(((.....(.((((..(((.(((.((.((.(((((((((((........)))).))))))))).)).))).)))..))))).....)))..........	89	51	-31.5	12034	3584	10989.8	3924.46	high
22	26	cel-miR-52-5p	cel-miR-52-P1_5p	CACCCGTACATATGTTTCCGTGCT	24	IV	+	14034008	14034107	tccaactctaacagtcCACCCGTACATATGTTTCCGTGCTtgacagcgaagctcaatcacgttacaatgaaagggtagccggttattgaagttgggtctt	1	cel-mir-52,	cel-mir-52	tccaactctaacagtcCACCCGTACATATGTTTCCGTGCTtgacagcgaagctcaatCACGTTACAATGAAAGGGTAGCcggttattgaagttgggtctt	cel-miR-52-5p	CACCCGTACATATGTTTCCGTGCT	5'	Yes	gp1	((((((((((((.....((((...(((.(((...((((.((((..((...)))))).))))..))))))...)))).....))))..).)))))))....	96	46	-25.4	19305.5	1741	17630.3	1906.39	high
23	27	cel-miR-53-5p	cel-miR-52-P2_5p	CACCCGTACATTTGTTTCCGTGCT	24	IV	-	11027593	11027691	ccgattctgacagtcCACCCGTACATTTGTTTCCGTGCTtgacttcaaagctcaatcacggcacaatatatgggtcgccagtcattgtagtcggaattt	1	cel-mir-53,	cel-mir-53	ccgattctgacagtcCACCCGTACATTTGTTTCCGTGCTtgacttcaaagctcaatCACGGCACAATATATGGGTCGCcagtcattgtagtcggaattt	cel-miR-53-5p	CACCCGTACATTTGTTTCCGTGCT	5'	Yes	gp1	((((((.((((.....(((((((...((((..(((((.((((((....)).)))).))))).))))..))))))).....))))....)))))).....	94	46.5	-31.6	1432.5	186	1308.2	203.669	high
24	29	cel-miR-54-3p	cel-miR-54-P1_3p	TACCCGTAATCTTCATAATCCGAG	24	X	-	13144996	13145094	gtgagtcgcgctctgactAGGATATGAGACGACGAGAACAttgcttttttaaaagacttgTACCCGTAATCTTCATAATCCGAGtcagggctagctgac	1	cel-mir-54,	cel-mir-54	gtgagtcgcgctctgactAGGATATGAGACGACGAGAACAttgcttttttaaaagacttgTACCCGTAATCTTCATAATCCGAGtcagggctagctgac	cel-miR-54-3p	TACCCGTAATCTTCATAATCCGAG	3'	Yes	gp1	((.(((...(((((((((.((((((((((..(((...(((...((((....))))...)))...)))..)).)))).)))).)))))))))..))).))	99	45.5	-34	613	115	559.809	125.924	middle
24	28	cel-miR-54-5p_1ss22AT	cel-miR-54-P1_5p*	AGGATATGAGACGACGAGAACT	22	X	-	13144996	13145094	gtgagtcgcgctctgactAGGATATGAGACGACGAGAACAttgcttttttaaaagacttgTACCCGTAATCTTCATAATCCGAGtcagggctagctgac	1	cel-mir-54,	cel-mir-54	gtgagtcgcgctctgactAGGATATGAGACGACGAGAACAttgcttttttaaaagacttgTACCCGTAATCTTCATAATCCGAGtcagggctagctgac	cel-miR-54-5p	AGGATATGAGACGACGAGAACA	5'	Diff	gp1	((.(((...(((((((((.((((((((((..(((...(((...((((....))))...)))...)))..)).)))).)))).)))))))))..))).))	99	45.5	-34	45	0	41.0953	0	middle
25	31	cel-miR-55-3p	cel-miR-54-P2_3p	TACCCGTATAAGTTTCTGCTGAG	23	X	-	13144827	13144924	agatttggaacttaatgggactCGGCAGAAACCTATCGGTtatactttttggatatgctaTACCCGTATAAGTTTCTGCTGAGccccttattcctgtt	1	cel-mir-55,	cel-mir-55	agatttggaacttaatgggactCGGCAGAAACCTATCGGTTATActttttggatatgctaTACCCGTATAAGTTTCTGCTGAGccccttattcctgtt	cel-miR-55-3p	TACCCGTATAAGTTTCTGCTGAG	3'	Yes	gp1	......((((..(((.(((.((((((((((((.((((((.((((..............)))).))).))).))))))))))))))).)))))))....	88	40.8	-34.8	4417	2321	4033.73	2541.48	high
25	30	cel-miR-55-5p_R-4	cel-miR-54-P2_5p*	CGGCAGAAACCTATCGGT	18	X	-	13144827	13144924	agatttggaacttaatgggactCGGCAGAAACCTATCGGTtatactttttggatatgctaTACCCGTATAAGTTTCTGCTGAGccccttattcctgtt	1	cel-mir-55,	cel-mir-55	agatttggaacttaatgggactCGGCAGAAACCTATCGGTTATActttttggatatgctaTACCCGTATAAGTTTCTGCTGAGccccttattcctgtt	cel-miR-55-5p	CGGCAGAAACCTATCGGTTATA	5'	Diff	gp1	......((((..(((.(((.((((((((((((.((((((.((((..............)))).))).))).))))))))))))))).)))))))....	88	40.8	-34.8	53	0	48.4011	0	middle
26	32	cel-miR-56-3p	cel-miR-54-P3_3p	TACCCGTAATGTTTCCGCTGAG	22	X	-	13144691	13144787	gagccagtgtctgttcttggcggatccattttgggttgtacctcatcctaaatttgacggTACCCGTAATGTTTCCGCTGAGaaccgactgtgcacc	1	cel-mir-56,	cel-mir-56	gagccagtgtctgttctTGGCGGATCCATTTTGGGTTGTACCtcatcctaaatttgacggTACCCGTAATGTTTCCGCTGAGaaccgactgtgcacc	cel-miR-56-3p	TACCCGTAATGTTTCCGCTGAG	3'	Yes	gp1	..((((..(((.(((((..(((((..((((..((((...((((((.........))).)))))))..))))..)))))..))))).))))).))...	92	50.5	-40.3	26619	7667	24309.2	8395.33	high
27	33	cel-miR-57-5p	cel-miR-10-P1-5p	TACCCTGTAGATCGAGCTGTGTGT	24	II	-	7850499	7850597	atcgacatgctcgtcTACCCTGTAGATCGAGCTGTGTGTttgaaacaatcatacacgagctagactacaaggtgcacgaacaaaccgaagatttatgaa	1	cel-mir-57,	cel-mir-57	atcgacatgctcgtcTACCCTGTAGATCGAGCTGTGTGTttgaaacaatcatacACGAGCTAGACTACAAGGTGCAcgaacaaaccgaagatttatgaa	cel-miR-57-5p	TACCCTGTAGATCGAGCTGTGTGT	5'	Yes	gp1	.(((...((.((((..(((.(((((.((.((((.(((((.(((.....))).))))))))).))))))).)))..)))).))...)))...........	87	43.4	-30.7	754	470	688.574	514.648	middle
28	35	cel-miR-58a-3p	cel-bantam-P1_3p	TGAGATCGTTCAGTACGGCAAT	22	IV	+	3233254	3233350	gctcgtcatatccatTGCCCTACTCTTCGCATCTCATCacttcgtccaataccatagggaTGAGATCGTTCAGTACGGCAATggactgagctagagt	3	cel-mir-58a,cbn-mir-58a-2,cbn-mir-58a-1,	cel-mir-58a	gctcgtcatatccatTGCCCTACTCTTCGCATCTCATCacttcgtccaataccatagggaTGAGATCGTTCAGTACGGCAATggactgagctagagt	cel-miR-58a-3p	TGAGATCGTTCAGTACGGCAAT	3'	Yes	gp1	(((((.....(((((((((.((((...((.((((((((.((..((.....))...)).))))))))))...)))).))))))))).)))))......	91	48.5	-36.8	562	591	513.234	647.142	middle
28	34	cel-miR-58a-5p_1ss23CT	cel-bantam-P1_5p*	TGCCCTACTCTTCGCATCTCATT	23	IV	+	3233254	3233350	gctcgtcatatccatTGCCCTACTCTTCGCATCTCATCacttcgtccaataccatagggaTGAGATCGTTCAGTACGGCAATggactgagctagagt	3	cel-mir-58a,cbn-mir-58a-2,cbn-mir-58a-1,	cel-mir-58a	gctcgtcatatccatTGCCCTACTCTTCGCATCTCATCacttcgtccaataccatagggaTGAGATCGTTCAGTACGGCAATggactgagctagagt	cel-miR-58a-5p	TGCCCTACTCTTCGCATCTCATC	5'	Diff	gp1	(((((.....(((((((((.((((...((.((((((((.((..((.....))...)).))))))))))...)))).))))))))).)))))......	91	48.5	-36.8	10	0	9.13229	0	low
29	37	cel-miR-61-3p	cel-miR-279-o9_3p	TGACTAGAACCGTTACTCATC	21	V	-	11770060	11770156	ttccattatcgctgaacctcgagaTGGGTTACGGGGCTTAGTCCTTcctccgtatggcaaTGACTAGAACCGTTACTCATCtcgaggtttcggtgat	1	cel-mir-61,	cel-mir-61	ttccattatcgctgaacctcgagaTGGGTTACGGGGCTTAGTCCTTcctccgtatggcaaTGACTAGAACCGTTACTCATCtcgaggtttcggtgat	cel-miR-61-3p	TGACTAGAACCGTTACTCATC	3'	Yes	gp1	.......((((((((((((((((((((((.((((..((.((((.((((.......)).)).))))))..)))).))))))))))))))).)))))))	90	49.5	-50.5	151	136	137.898	148.919	middle
29	36	cel-miR-61-5p	cel-miR-279-o9_5p*	TGGGTTACGGGGCTTAGTCCTT	22	V	-	11770060	11770156	ttccattatcgctgaacctcgagaTGGGTTACGGGGCTTAGTCCTTcctccgtatggcaaTGACTAGAACCGTTACTCATCtcgaggtttcggtgat	1	cel-mir-61,	cel-mir-61	ttccattatcgctgaacctcgagaTGGGTTACGGGGCTTAGTCCTTcctccgtatggcaaTGACTAGAACCGTTACTCATCtcgaggtttcggtgat	cel-miR-61-5p	TGGGTTACGGGGCTTAGTCCTT	5'	Yes	gp1	.......((((((((((((((((((((((.((((..((.((((.((((.......)).)).))))))..)))).))))))))))))))).)))))))	90	49.5	-50.5	21	0	19.1778	0	middle
30	38	cel-miR-63-3p_R-6	cel-miR-63_3p	TATGACACTGAAGCGAGT	18	X	-	17598765	17598868	tcaacaagcagacacaatttctaactcgtcggtagtcatcgttctagctgaaaaggacacTATGACACTGAAGCGAGTtggaaatagtggttctacttgagcaa	2	cel-mir-63,cbn-mir-63,	cel-mir-63	tcaacaagcagacacaattTCTAACTCGTCGGTAGTCATCGTtctagctgaaaaggacacTATGACACTGAAGCGAGTTGGAAAtagtggttctacttgagcaa	cel-miR-63-3p	TATGACACTGAAGCGAGTTGGAAA	3'	Diff	gp1	....((((.((((((.(((((((((((((((((.(((((.(((((........)))))...)))))))))..))))))))))))).)))..))).)))).....	95	42.3	-37.5	25	0	22.8307	0	middle
31	39	cel-miR-64-5p	cel-miR-65-P2_5p	TATGACACTGAAGCGTTACCGAA	23	III	+	2172848	2172957	ctccccgctgacctcgccgaaTATGACACTGAAGCGTTACCGAAccgttttcccacacctggattcggtgcaacgatcagtggcatgctcggctagcgccagttaagtat	1	cel-mir-64,	cel-mir-64	ctccccgctgacctcgccgaaTATGACACTGAAGCGTTACCGAAccgttttcccacacctggattcgGTGCAACGATCAGTGGCATGCtcggctagcgccagttaagtat	cel-miR-64-5p	TATGACACTGAAGCGTTACCGAA	5'	Yes	gp1	......((((..((.(((((..(((.((((((..(((((((((((((............))).)))))))..))).)))))).)))..))))).))...)))).......	97	55.5	-36.9	157	152	143.377	166.439	middle
32	40	cel-miR-65-5p	cel-miR-65-P1_5p	TATGACACTGAAGCGTAACCGAA	23	III	+	2173002	2173101	atggagccttcgccgatTATGACACTGAAGCGTAACCGAAcaccatattttgagattctgctacgcgcagtgccatgctcggcgcgttggctccattaaa	1	cel-mir-65,	cel-mir-65	atggagccttcgccgatTATGACACTGAAGCGTAACCGAAcaccatattttgagattCTGCTACGCGCAGTGCCATGCtcggcgcgttggctccattaaa	cel-miR-65-5p	TATGACACTGAAGCGTAACCGAA	5'	Yes	gp1	((((((((..((((((..(((.(((((..(((((...(((...((.....))...)))...))))).))))).)))..))))))....))))))))....	96	51	-41.4	132	240	120.546	262.799	middle
33	41	cel-miR-66-5p	cel-miR-65-P3_5p	CATGACACTGATTAGGGATGTGA	23	III	+	2173108	2173206	ccacaaaaatgccataCATGACACTGATTAGGGATGTGAtgaatgttaagatcccgatcaaattcctaacggtgtcaaacatggcgtatgtggttgtag	1	cel-mir-66,	cel-mir-66	ccacaaaaatgccataCATGACACTGATTAGGGATGTGAtgaatgttaagatcccgatcAAATTCCTAACGGTGTCAAACatggcgtatgtggttgtag	cel-miR-66-5p	CATGACACTGATTAGGGATGTGA	5'	Yes	gp1	(((((...(((((((...((((((((.((((((((.((((................)))).))))))))))))))))...))))))).)))))......	93	41.4	-37.5	199	116	181.732	127.019	middle
34	42	cel-miR-70-3p	cel-miR-70_3p	TAATACGTCGTTGGTGTTTCCAT	23	V	-	6665536	6665635	tcaaaataaaacgatgaaaactatcgaaatactatcgacgaataacacttatgaagaaatgTAATACGTCGTTGGTGTTTCCATagtttgaattgtttat	1	cel-mir-70,	cel-mir-70	tcaaaataaaacgatgaaaactatCGAAATACTATCGACGAATAACActtatgaagaaatgTAATACGTCGTTGGTGTTTCCATagtttgaattgtttat	cel-miR-70-3p	TAATACGTCGTTGGTGTTTCCAT	3'	Yes	gp1	........(((((((..(((((((.(((((((((.(((((.((.(((.((......)).))).)).))))).))))))))).)))))))..)))))))..	90	29	-32.3	233	0	212.782	0	middle
35	43	cel-miR-71-5p	cel-miR-71_5p	TGAAAGACATGGGTAGTGAGACG	23	I	-	9379927	9380020	gtctgctctgaacgaTGAAAGACATGGGTAGTGAGACGtcggagcctcgtcgTATCACTATTCTGTTTTTCGCCgtcgggatcgtgacctggaa	2	cel-mir-71,cbr-mir-71,	cel-mir-71	gtctgctctgaacgaTGAAAGACATGGGTAGTGAGACGtcggagcctcgtcgTATCACTATTCTGTTTTTCGCcgtcgggatcgtgacctggaa	cel-miR-71-5p	TGAAAGACATGGGTAGTGAGACG	5'	Yes	gp1	(((((.(((..(((..((((((((.(..((((((.(((.(((....))).))).))))))..)))))))))..)))..))).)).)))......	88	52.1	-35.8	803	419	733.323	458.803	middle
35	44	cel-miR-71-3p_R+1	cel-miR-71_3p*	TATCACTATTCTGTTTTTCGCC	22	I	-	9379927	9380020	gtctgctctgaacgaTGAAAGACATGGGTAGTGAGACGtcggagcctcgtcgTATCACTATTCTGTTTTTCGCCgtcgggatcgtgacctggaa	2	cel-mir-71,cbr-mir-71,	cel-mir-71	gtctgctctgaacgaTGAAAGACATGGGTAGTGAGACGtcggagcctcgtcgTATCACTATTCTGTTTTTCGCcgtcgggatcgtgacctggaa	cel-miR-71-3p	TATCACTATTCTGTTTTTCGC	3'	Diff	gp1	(((((.(((..(((..((((((((.(..((((((.(((.(((....))).))).))))))..)))))))))..)))..))).)).)))......	88	52.1	-35.8	89	84	81.2773	91.9796	middle
36	45	cel-miR-72-5p_R-2	cel-miR-31_5p	AGGCAAGATGTTGGCATAGCT	21	II	+	2452838	2452936	aggtcccgtcagagctAGGCAAGATGTTGGCATAGCTgaatgatcgctataacaactatcAGCTTCGCCACATTCTGCCACGcactgatgtgaggacct	1	cel-mir-72,	cel-mir-72	aggtcccgtcagagctAGGCAAGATGTTGGCATAGCTGAatgatcgctataacaactatcAGCTTCGCCACATTCTGCCACGcactgatgtgaggacct	cel-miR-72-5p	AGGCAAGATGTTGGCATAGCTGA	5'	Diff	gp1	((((((((((((.((..((((..((((.(((..((((((...................))))))..)))))))..))))..)).))))))...))))))	99	50.5	-43.2	2568	466	2345.17	510.268	high
36	46	cel-miR-72-3p	cel-miR-31_3p*	AGCTTCGCCACATTCTGCCACG	22	II	+	2452838	2452936	aggtcccgtcagagctAGGCAAGATGTTGGCATAGCTgaatgatcgctataacaactatcAGCTTCGCCACATTCTGCCACGcactgatgtgaggacct	1	cel-mir-72,	cel-mir-72	aggtcccgtcagagctAGGCAAGATGTTGGCATAGCTGAatgatcgctataacaactatcAGCTTCGCCACATTCTGCCACGcactgatgtgaggacct	cel-miR-72-3p	AGCTTCGCCACATTCTGCCACG	3'	Yes	gp1	((((((((((((.((..((((..((((.(((..((((((...................))))))..)))))))..))))..)).))))))...))))))	99	50.5	-43.2	54	0	49.3143	0	middle
37	47	cel-miR-73-3p	cel-miR-73-P1_3p	TGGCAAGATGTAGGCAGTTCAGT	23	X	+	2368765	2368863	cagtgagagtcccacacacgactggacttccatatcgagccacagctatcaacgaatttgcTGGCAAGATGTAGGCAGTTCAGTtgtgcgtttatggag	1	cel-mir-73,	cel-mir-73	cagtgagagtcccacacacgacTGGACTTCCATATCGAGCCACAGCtatcaacgaatttgcTGGCAAGATGTAGGCAGTTCAGTtgtgcgtttatggag	cel-miR-73-3p	TGGCAAGATGTAGGCAGTTCAGT	3'	Yes	gp1	.........(((.((.((((((((((((.(((((((..((((..((.............))))))..))))).)).)))))))))))).))....))).	89	49.5	-35.3	198	93	180.819	101.835	middle
38	48	cel-miR-74-3p	cel-miR-73-P2_3p	TGGCAAGAAATGGCAGTCTACA	22	X	+	2369043	2369139	aaatggttcaaaaaacgttcgggcttccatctctttcccagcctacatctcaacctgggcTGGCAAGAAATGGCAGTCTACAcgtttttcaaccaaa	1	cel-mir-74,	cel-mir-74	aaatggttcaaaaaacgttCGGGCTTCCATCTCTTTCCCAGCctacatctcaacctgggcTGGCAAGAAATGGCAGTCTACAcgtttttcaaccaaa	cel-miR-74-3p	TGGCAAGAAATGGCAGTCTACA	3'	Yes	gp1	...(((((..((((((((..(((((.((((.((((..((((((((..........)))))))).)))).)))).)))))..)))))))).)))))..	92	45.4	-38.3	0	38	0	41.6098	middle
39	49	cel-miR-77-3p_R-1	cel-miR-77_3p	TTCATCAGGCCATAGCTGTCC	21	II	+	12519268	12519367	gcatctgccaaaccgcccgtttggatggttgtgctctgaggaaatacgcacagaatgtcatTTCATCAGGCCATAGCTGTCCaaattggtatagagtttg	1	cel-mir-77,	cel-mir-77	gcatctgccaaaccgcccgtttgGATGGTTGTGCTCTGAGGAAATacgcacagaatgtcatTTCATCAGGCCATAGCTGTCCAaattggtatagagtttg	cel-miR-77-3p	TTCATCAGGCCATAGCTGTCCA	3'	Diff	gp1	........(((((.(((..((((((..((((((..((((.(((((..(((.....))).))))).))))..))))))..))))))..))).....)))))	92	47	-33.8	1111	265	1014.6	290.174	middle
40	50	cel-miR-79-3p	miR-9-P18_3p	ATAAAGCTAGGTTACCAAAGCT	22	I	+	9332946	9333043	tagtagacattctccgatctttggtgattcagcttcaatgattggctacaggtttctttcATAAAGCTAGGTTACCAAAGCTcggcgtcttgatctac	1	cel-mir-79,	cel-mir-79	tagtagacattctccgatCTTTGGTGATTCAGCTTCAATGAttggctacaggtttctttcATAAAGCTAGGTTACCAAAGCTcggcgtcttgatctac	cel-miR-79-3p	ATAAAGCTAGGTTACCAAAGCT	3'	Yes	gp1	..(((((((....((((.((((((((((..(((((..((((..(((.....))..)..)))).)))))..)))))))))).)))).....)).)))))	96	41.8	-33.8	63	53	57.5334	58.0348	middle
41	51	cel-miR-80-3p	cel-bantam-P2_3p	TGAGATCATTAGTTGAAAGCCGA	23	III	-	8865268	8865367	atggacactcgttcgctcagctttcgacatgattctgaacaatccgcaagcccatgttgtTGAGATCATTAGTTGAAAGCCGAatgatcagagatatcca	4	cel-mir-80,crm-mir-80,cbn-mir-80,cbr-mir-80,	cel-mir-80	atggacactcgttcgctcAGCTTTCGACATGATTCTGAACaatccgcaagcccatgttgtTGAGATCATTAGTTGAAAGCCGAatgatcagagatatc	cel-miR-80-3p	TGAGATCATTAGTTGAAAGCCGA	3'	Yes	gp1	.((((..(((..((..((.((((((((((((((.((.((((((............)))))).)))))))..))))))))).))..))...)))...))))	99	44	-31.5	33244	5990	30359.4	6559.02	high
42	52	cel-miR-81-3p	cel-bantam-P3_3p	TGAGATCATCGTGAAAGCTAGT	22	X	+	2431072	2431179	atcagtgccatcgtgcccaacagtcggttttcaccgtgatctgagagcaatccaaaaatgcttttcTGAGATCATCGTGAAAGCTAGTtgttggtctacgggcttttg	1	cel-mir-81,	cel-mir-81	atcagtgccatcgtgcccaacagtCGGTTTTCACCGTGATCTGAGAgcaatccaaaaatgcttttcTGAGATCATCGTGAAAGCTAGTtgttggtctacgggcttttg	cel-miR-81-3p	TGAGATCATCGTGAAAGCTAGT	3'	Yes	gp1	......(((..((((.(((((((..(((((((((..((((((.((((((.........)))...))).))))))..)))))))))..)))))))..))))))).....	97	46.3	-42.5	559	455.5	510.495	498.77	middle
43	53	cel-miR-82-3p	cel-bantam-P4_3p	TGAGATCATCGTGAAAGCCAGT	22	X	-	2435258	2435354	gaaataggttcttttagcaaccggttttctctgtgatctacagaatgacagctaatcgtcTGAGATCATCGTGAAAGCCAGTtgtttttatgaactc	1	cel-mir-82,	cel-mir-82	gaaataggttcttttagcaacCGGTTTTCTCTGTGATCTACAGAatgacagctaatcgtcTGAGATCATCGTGAAAGCCAGTtgtttttatgaactc	cel-miR-82-3p	TGAGATCATCGTGAAAGCCAGT	3'	Yes	gp1	......(((((....((((((.(((((((...(((((((.((((.(((.......))))))))))))))...))))))).)))))).....))))).	90	39.2	-34.4	2731	2664.5	2494.03	2917.62	high
44	54	cel-miR-83-3p	cel-miR-29-P1_3p	TAGCACCATATAAATTCAGTAA	22	IV	+	7841631	7841728	agcaccactcggaaccactgaatttatgtgtgtacttgacggccaacaagagcatcgatcTAGCACCATATAAATTCAGTAAtttcgcgtcgagagct	1	cel-mir-83,	cel-mir-83	agcaccactcggaaccACTGAATTTATGTGTGTACTTGAcggccaacaagagcatcgatcTAGCACCATATAAATTCAGTAAtttcgcgtcgagagct	cel-miR-83-3p	TAGCACCATATAAATTCAGTAA	3'	Yes	gp1	(((...((.(((((..((((((((((((((.((.((.((((((........))..)).)).)).))))))))))))))))..))))).)).....)))	98	44.9	-27.1	90	265	82.1906	290.174	middle
45	55	cel-miR-84-5p_R-2	cel-let-7-P7_5p	TGAGGTAGTATGTAATATTGTA	22	X	-	16022404	16022478	gtggcatcTGAGGTAGTATGTAATATTGTAgactgtctataatgtccacaatgtttcaactaactcggctgttct	1	cel-mir-84,	cel-mir-84	gtggcatcTGAGGTAGTATGTAATATTGTAGActgtctataatgtcCACAATGTTTCAACTAACTCGGCtgttct	cel-miR-84-5p	TGAGGTAGTATGTAATATTGTAGA	5'	Diff	gp1	...(((.(((((.((((.((.((((((((.(((..........))).)))))))).)))))).))))).)))...	69	38.7	-23.3	24	0	21.9175	0	middle
46	56	cel-miR-85-3p	cel-miR-85_3p	TACAAAGTATTTGAAAAGTCGTGC	24	II	+	8393553	8393658	tatagaattttggcgtcggagcccgatttttcaatagtttgaaaccagtgtacacataaatggtTACAAAGTATTTGAAAAGTCGTGCtctgaaaatgaattctta	1	cel-mir-85,	cel-mir-85	tatagaattttggcgtcggagcCCGATTTTTCAATAGTTTGAAACcagtgtacacataaatggtTACAAAGTATTTGAAAAGTCGTGCtctgaaaatgaattctta	cel-miR-85-3p	TACAAAGTATTTGAAAAGTCGTGC	3'	Yes	gp1	...(((((((.....(((((((.(((((((((((((.((((.((((((((....)))...))))).)))).)).))))))))))).)))))))....)))))))..	101	34	-40.3	0	5	0	5.47498	low
47	58	cel-miR-86-3p	cel-miR-86_3p*	CTGGGCTCAGATTCGCTTAGGC	22	III	-	11936637	11936734	cgtgtccacgccgtcTAAGTGAATGCTTTGCCACAGTCttcgatgttctgaaatgaagcCTGGGCTCAGATTCGCTTAGGCcggagtttgacacggca	2	cel-mir-86,cbn-mir-86,	cel-mir-86	cgtgtccacgccgtcTAAGTGAATGCTTTGCCACAGTCttcgatgttctgaaatgaagcCTGGGCTCAGATTCGCTTAGGCcggagtttgacacggca	cel-miR-86-3p	CTGGGCTCAGATTCGCTTAGGC	3'	Yes	gp1	((((((.((.((((((((((((((.((..(((.(((.((((.((........)))))).))))))..)))))))))))))).)).))..))))))...	95	53.1	-42.6	44	0	40.1821	0	middle
47	57	cel-miR-86-5p	cel-miR-86_5p	TAAGTGAATGCTTTGCCACAGTC	23	III	-	11936637	11936734	cgtgtccacgccgtcTAAGTGAATGCTTTGCCACAGTCttcgatgttctgaaatgaagcCTGGGCTCAGATTCGCTTAGGCcggagtttgacacggca	2	cel-mir-86,cbn-mir-86,	cel-mir-86	cgtgtccacgccgtcTAAGTGAATGCTTTGCCACAGTCttcgatgttctgaaatgaagcCTGGGCTCAGATTCGCTTAGGCcggagtttgacacggca	cel-miR-86-5p	TAAGTGAATGCTTTGCCACAGTC	5'	Yes	gp1	((((((.((.((((((((((((((.((..(((.(((.((((.((........)))))).))))))..)))))))))))))).)).))..))))))...	95	53.1	-42.6	14	0	12.7852	0	middle
48	59	cel-miR-87-3p	cel-miR-87-o5_3p	GTGAGCAAAGTTTCAGGTGTGC	22	V	-	12038687	12038783	caggttgtgccatccggccgcctgatactttcgtctcaacctcgctgtcagattggtcgtagGTGAGCAAAGTTTCAGGTGTGCcggaacacaccca	5	cel-mir-87,crm-mir-87,cbn-mir-87-1,cbn-mir-87-2,cbr-mir-87,	cel-mir-87	ggttgtgccatccggcCGCCTGATACTTTCGTCTCAACCTcgctgtcagattggtcgtagGTGAGCAAAGTTTCAGGTGTGCcggaacacaccc	cel-miR-87-3p	GTGAGCAAAGTTTCAGGTGTGC	3'	Yes	gp1	..((.((((...(((((((((((((.(((((.(.((((.(((((((........)).)).))))))))))))).))))))).)))))).)))).)).	94	55.7	-45.7	0	54	0	59.1298	middle
49	60	cel-miR-90-3p	cel-miR-90_3p	TGATATGTTGTTTGAATGCCCCT	23	III	-	8873987	8874084	gggcgccatttcgagcggctttcaacgacgatatcaaccgacaactcacacttttgcgtgtTGATATGTTGTTTGAATGCCCCTtgaattggatgcca	1	cel-mir-90,	cel-mir-90	gggcgccatttcgagCGGCTTTCAACGACGATATCAACcgacaactcacacttttgcgtgtTGATATGTTGTTTGAATGCCCCTtgaattggatgcca	cel-miR-90-3p	TGATATGTTGTTTGAATGCCCCT	3'	Yes	gp1	.(((((((.((((((.(((.(((((((((.((((((((((.(((.........))))).)))))))))))))).))).))).)))))).))).)))).	96	48	-43.2	885	1535	808.207	1680.82	high
50	62	cel-miR-124-3p_R-2	cel-miR-124_3p	TAAGGCACGCGGTGAATGC	19	IV	+	11871738	11871833	gtcccacttgtcatctgGCATGCACCCTAGTGACTTTAGTggacatctaagtcttccaacTAAGGCACGCGGTGAATGCcacgtggccatgatggg	1	cel-mir-124,	cel-mir-124	gtcccacttgtcatctgGCATGCACCCTAGTGACTTTAGTggacatctaagtcttccaacTAAGGCACGCGGTGAATGCCAcgtggccatgatggg	cel-miR-124-3p	TAAGGCACGCGGTGAATGCCA	3'	Diff	gp1	..((((...((((..((((((.((((...(((.(((((((((((......))))....))))))))))..)))).))))))..)))).....))))	94	53.1	-38.5	63	58	57.5334	63.5097	middle
50	61	cel-miR-124-5p	cel-miR-124_5p*	GCATGCACCCTAGTGACTTTAGT	23	IV	+	11871738	11871833	gtcccacttgtcatctgGCATGCACCCTAGTGACTTTAGTggacatctaagtcttccaacTAAGGCACGCGGTGAATGCcacgtggccatgatggg	1	cel-mir-124,	cel-mir-124	gtcccacttgtcatctgGCATGCACCCTAGTGACTTTAGTggacatctaagtcttccaacTAAGGCACGCGGTGAATGCCAcgtggccatgatggg	cel-miR-124-5p	GCATGCACCCTAGTGACTTTAGT	5'	Yes	gp1	..((((...((((..((((((.((((...(((.(((((((((((......))))....))))))))))..)))).))))))..)))).....))))	94	53.1	-38.5	22	0	20.091	0	middle
51	63	cel-miR-228-5p	cel-miR-96-P3_5p	AATGGCACTGCATGAATTCACGG	23	IV	+	5562025	5562122	ccttatcccgttcgcAATGGCACTGCATGAATTCACGGctatgcataacgacagaccgcggatcatacggtaccatagcggacggtgatgaggttaat	1	cel-mir-228,	cel-mir-228	ccttatcccgttcgcAATGGCACTGCATGAATTCACGGctatgcataacgacagaccGCGGATCATACGGTACCATAGCggacggtgatgaggttaat	cel-miR-228-5p	AATGGCACTGCATGAATTCACGG	5'	Yes	gp1	(((((((((((((((.((((.((((.((((.(((.(((...((........))..))).))))))).)))).)))).)))))))).))))))).....	93	51	-44.2	6308	827	5760.65	905.561	high
52	64	cel-miR-229-5p	cel-miR-229_5p	AATGACACTGGTTATCTTTTCCATCG	26	III	+	2172452	2172566	cgccggcAATGACACTGGTTATCTTTTCCATCGtggaatgccccccattgattttttccccttttcggggggaaaaaattggaaacgagaaaggtatcgggtgtcatagccggcg	1	cel-mir-229,	cel-mir-229	cgccggcAATGACACTGGTTATCTTTTCCATCGtggaatgccccccattgattttttccccttttcggggggaaaaaattggaaacgAGAAAGGTATCGGGTGTCATAGccggcg	cel-miR-229-5p	AATGACACTGGTTATCTTTTCCATCG	5'	Yes	gp1	(((((((.((((((((...((((((((...((((((........)).(..((((((((((((.....))))))))))))..)..))))))))))))...)))))))).)))))))	115	50.4	-55.1	0	21	0	22.9949	middle
53	65	cel-miR-230-3p	cel-miR-230_3p	GTATTAGTTGTGCGACCAGGAGA	23	X	+	5803892	5803989	ttgatgtaatgccgtcacttggtcggcgatttaatattatcagaacataggaaattgttaGTATTAGTTGTGCGACCAGGAGAcggtattcgcatatt	1	cel-mir-230,	cel-mir-230	ttgatgtaatgccgtcACTTGGTCGGCGATTTAATATTAtcagaacataggaaattgttaGTATTAGTTGTGCGACCAGGAGAcggtattcgcatatt	cel-miR-230-3p	GTATTAGTTGTGCGACCAGGAGA	3'	Yes	gp1	...(((((((((((((.((((((((((((((.(((((((.(((...........))).))))))))))))).)))))))).))))))))).))))...	92	38.8	-37.9	67	0	61.1863	0	middle
54	67	cel-miR-233-3p_R-4	cel-miR-87-o6_3p	TTGAGCAATGCGCATGTGC	19	X	-	12078587	12078684	atatagcatctttctgtcTCGCCCATCCCGTTGCTCCAATAttctaacaacaagtgattaTTGAGCAATGCGCATGTGCgggatagactgatggctgc	2	cel-mir-233,cbn-mir-233,	cel-mir-233	atatagcatctttctgtcTCGCCCATCCCGTTGCTCCAATAttctaacaacaagtgattaTTGAGCAATGCGCATGTGCGGGAtagactgatggctgc	cel-miR-233-3p	TTGAGCAATGCGCATGTGCGGGA	3'	Diff	gp1	...(((((((..((((((((((.(((..((((((((.((((.((...........)).))))))))))))...))).))))))))))..)))).))).	94	45.9	-37.8	0	42	0	45.9898	middle
54	66	cel-miR-233-5p	cel-miR-87-o6_5p*	TCGCCCATCCCGTTGCTCCAATA	23	X	-	12078587	12078684	atatagcatctttctgtcTCGCCCATCCCGTTGCTCCAATAttctaacaacaagtgattaTTGAGCAATGCGCATGTGCgggatagactgatggctgc	2	cel-mir-233,cbn-mir-233,	cel-mir-233	atatagcatctttctgtcTCGCCCATCCCGTTGCTCCAATAttctaacaacaagtgattaTTGAGCAATGCGCATGTGCGGGAtagactgatggctgc	cel-miR-233-5p	TCGCCCATCCCGTTGCTCCAATA	5'	Yes	gp1	...(((((((..((((((((((.(((..((((((((.((((.((...........)).))))))))))))...))).))))))))))..)))).))).	94	45.9	-37.8	19	0	17.3513	0	middle
55	68	cel-miR-234-3p	cel-miR-137_3p	TTATTGCTCGAGAATACCCTT	21	II	-	14466263	14466358	caaaaaatgatcaaacggtattccagagttgataataaaaatgcgtcagtccgcaatctaTTATTGCTCGAGAATACCCTTtgactactatgtgta	1	cel-mir-234,	cel-mir-234	caaaaaatgatcaaaCGGTATTCCAGAGTTGATAATAaaaatgcgtcagtccgcaatctaTTATTGCTCGAGAATACCCTTtgactactatgtgta	cel-miR-234-3p	TTATTGCTCGAGAATACCCTT	3'	Yes	gp1	..........(((((.(((((((..((((...(((((....((((......))))...)))))..))))..))))))).)))))............	74	35.4	-24.3	329	47	300.452	51.4648	middle
56	70	cel-miR-235-3p	cel-miR-92_3p	TATTGCACTCTCCCCGGCCTGA	22	I	-	6162291	6162387	tccgaagatatcaggatcAGGCCTTGGCTGATTGCAAAATTgttcaccgtgaaaattaaaTATTGCACTCTCCCCGGCCTGAtctgagagtaaggcg	1	cel-mir-235,	cel-mir-235	tccgaagatatcaggatcAGGCCTTGGCTGATTGCAAAATTgttcaccgtgaaaattaaaTATTGCACTCTCCCCGGCCTGAtctgagagtaaggcg	cel-miR-235-3p	TATTGCACTCTCCCCGGCCTGA	3'	Yes	gp1	.((.......(((.(((((((((..((..((.(((((.(((.................))).))))).))..)).))))))))))))......))..	77	46.4	-29.5	855	548	780.81	600.057	middle
56	69	cel-miR-235-5p	cel-miR-92_5p*	AGGCCTTGGCTGATTGCAAAATT	23	I	-	6162291	6162387	tccgaagatatcaggatcAGGCCTTGGCTGATTGCAAAATTgttcaccgtgaaaattaaaTATTGCACTCTCCCCGGCCTGAtctgagagtaaggcg	1	cel-mir-235,	cel-mir-235	tccgaagatatcaggatcAGGCCTTGGCTGATTGCAAAATTgttcaccgtgaaaattaaaTATTGCACTCTCCCCGGCCTGAtctgagagtaaggcg	cel-miR-235-5p	AGGCCTTGGCTGATTGCAAAATT	5'	Yes	gp1	.((.......(((.(((((((((..((..((.(((((.(((.................))).))))).))..)).))))))))))))......))..	77	46.4	-29.5	16	0	14.6117	0	middle
57	71	cel-miR-236-3p	cel-miR-8_3p	TAATACTGTCAGGTAATGACGCT	23	II	-	7030178	7030280	tcttcggtgaccgatgtccagcgtcttacctgttcaatatttagactgactatcaaagagatcTAATACTGTCAGGTAATGACGCTggattgtcatgtcattt	5	cel-mir-236,crm-mir-236,cbn-mir-236-2,cbn-mir-236-1,cbr-mir-236,	cel-mir-236	tcggtgaccgatgtccagCGTCTTACCTGTTCAATATTTAGActgactatcaaagagatcTAATACTGTCAGGTAATGACGCTggattgtcatgtcat	cel-miR-236-3p	TAATACTGTCAGGTAATGACGCT	3'	Yes	gp1	......(((((....(((((((((((((((((..((.((((.(((((...........)).))))))).)).))))))).))))))))))......)))))..	95	40.8	-36.2	213	155	194.518	169.724	middle
58	72	cel-miR-237-5p	cel-miR-10-P3f_5p	TCCCTGAGAATTCTCGAACAGCT	23	X	+	8154084	8154182	ttctacattgcgtggTCCCTGAGAATTCTCGAACAGCTtcaaagtgttcaagctgtcgagttttgtcaaggaccaaacaatagaagatcacttgggaac	1	cel-mir-237,	cel-mir-237	ttctacattgcgtggTCCCTGAGAATTCTCGAACAGCTtcaaagtgttcaagCTGTCGAGTTTTGTCAAGGACCaaacaatagaagatcacttgggaac	cel-miR-237-5p	TCCCTGAGAATTCTCGAACAGCT	5'	Yes	gp1	(((((..(((..((((((.(((.((..((((.(((((((.((....)).)))))))))))..)).))).))))))..))))))))..............	85	43.4	-35.8	3293	237	3007.26	259.514	high
59	74	cel-miR-238-3p	cel-miR-10_3p	TTTGTACTCCGATGCCATTCAGA	23	III	-	8867328	8867425	tctccattgactgttTGGATGTTCTCGGACGTTCAAAgctacatccaacaaattggtagcTTTGTACTCCGATGCCATTCAGAtagttatgagccatg	1	cel-mir-238,	cel-mir-238	tctccattgactgttTGGATGTTCTCGGACGTTCAAAGCtacatccaacaaattggtagcTTTGTACTCCGATGCCATTCAGAtagttatgagccatg	cel-miR-238-3p	TTTGTACTCCGATGCCATTCAGA	3'	Yes	gp1	.(((...((((((((((((((...(((((.((.((((((((...((((....)))))))))))).)))))))...)))))))))))))).))).....	92	42.9	-37.7	1744	1033	1592.67	1131.13	high
59	73	cel-miR-238-5p_R-2	cel-miR-238-5p*	TGGATGTTCTCGGACGTTCAAA	22	III	-	8867328	8867425	tctccattgactgttTGGATGTTCTCGGACGTTCAAAgctacatccaacaaattggtagcTTTGTACTCCGATGCCATTCAGAtagttatgagccatg	1	cel-mir-238,	cel-mir-238	tctccattgactgttTGGATGTTCTCGGACGTTCAAAGCtacatccaacaaattggtagcTTTGTACTCCGATGCCATTCAGAtagttatgagccatg	cel-miR-238-5p	TGGATGTTCTCGGACGTTCAAAGC	5'	Diff	gp1	.(((...((((((((((((((...(((((.((.((((((((...((((....)))))))))))).)))))))...)))))))))))))).))).....	92	42.9	-37.7	48	0	43.835	0	middle
60	76	cel-miR-240-3p	cel-miR-193-P1-v2_3p	TACTGGCCCCCAAATCTTCGCT	22	X	+	7882622	7882718	ttgttagaaactttttcaaatCGAGGATTTTGAGACTAGAATGCTtgaattgtactagcaTACTGGCCCCCAAATCTTCGCTtagaaatacagttca	1	cel-mir-240,	cel-mir-240	ttgttagaaactttttcaaatCGAGGATTTTGAGACTAGAATGCttgaattgtactagcaTACTGGCCCCCAAATCTTCGCTtagaaatacagttca	cel-miR-240-3p	TACTGGCCCCCAAATCTTCGCT	3'	Yes	gp1	......(((....((((.((.(((((((((.....((((.(((((...........))))).)))).....))))))))).)).)))).....))).	90	36.1	-22	733	61	669.397	66.7947	middle
60	75	cel-miR-240-5p_R+1	cel-miR-193-P1-v1_5p*	CGAGGATTTTGAGACTAGAATGCT	24	X	+	7882622	7882718	ttgttagaaactttttcaaatCGAGGATTTTGAGACTAGAATGCTtgaattgtactagcaTACTGGCCCCCAAATCTTCGCTtagaaatacagttca	1	cel-mir-240,	cel-mir-240	ttgttagaaactttttcaaatCGAGGATTTTGAGACTAGAATGCttgaattgtactagcaTACTGGCCCCCAAATCTTCGCTtagaaatacagttca	cel-miR-240-5p	CGAGGATTTTGAGACTAGAATGC	5'	Diff	gp1	......(((....((((.((.(((((((((.....((((.(((((...........))))).)))).....))))))))).)).)))).....))).	90	36.1	-22	39	0	35.6159	0	middle
61	77	cel-miR-241-5p	cel-let-7-P8_5p	TGAGGTAGGTGCGAGAAATGA	21	V	-	14366188	14366283	cgggggtgtcaaagtTGAGGTAGGTGCGAGAAATGAcggcatccatatagtaatcgttcattgtctctcagctgcttcatctgtgacatggctacg	1	cel-mir-241,	cel-mir-241	cgggggtgtcaaagtTGAGGTAGGTGCGAGAAATGAcggcatccatatagtaatcgttcATTGTCTCTCAGCTGCTTCATCtgtgacatggctacg	cel-miR-241-5p	TGAGGTAGGTGCGAGAAATGA	5'	Yes	gp1	.((..((((((.((.((((((((.((.((((((((((((..............))).))))).)))).)).)))))))).)).))))))..))...	92	49	-32.8	45	0	41.0953	0	middle
62	79	cel-miR-243-3p	cel-miR-243_3p	CGGTACGATCGCGGCGGGATATC	23	IV	+	4450779	4450876	tgttcacgcataagcctgaTATCTCGGTGCGATCGTACCGTAtcgctcacacttagattaCGGTACGATCGCGGCGGGATATCaggtacgtgattgga	1	cel-mir-243,	cel-mir-243	tgttcacgcataagcctgaTATCTCGGTGCGATCGTACcgtatcgctcacacttagattaCGGTACGATCGCGGCGGGATATCaggtacgtgattgga	cel-miR-243-3p	CGGTACGATCGCGGCGGGATATC	3'	Yes	gp1	...(((((.....(((((((((((((..((((((((((((((((...........)).))))))))))))))..))))))))))))).))))).....	90	51	-52.4	47	58	42.9217	63.5097	middle
62	78	cel-miR-243-5p_R+4	cel-miR-243_5p	TATCTCGGTGCGATCGTACCGTA	23	IV	+	4450779	4450876	tgttcacgcataagcctgaTATCTCGGTGCGATCGTACCGTAtcgctcacacttagattaCGGTACGATCGCGGCGGGATATCaggtacgtgattgga	1	cel-mir-243,	cel-mir-243	tgttcacgcataagcctgaTATCTCGGTGCGATCGTACcgtatcgctcacacttagattaCGGTACGATCGCGGCGGGATATCaggtacgtgattgga	cel-miR-243-5p	TATCTCGGTGCGATCGTAC	5'	Diff	gp1	...(((((.....(((((((((((((..((((((((((((((((...........)).))))))))))))))..))))))))))))).))))).....	90	51	-52.4	0	43	0	47.0848	middle
63	80	cel-miR-244-5p	cel-miR-9-P19_5p	TCTTTGGTTGTACAAAGTGGTATG	24	I	-	4684316	4684414	ctccatatctcaatcTCTTTGGTTGTACAAAGTGGTATGgctcatcgaataagcacatactgcttttcagctaaaggaattgagattttgtaggctttt	1	cel-mir-244,	cel-mir-244	ctccatatctcaatcTCTTTGGTTGTACAAAGTGGTATGgctcatcgaataagcacaTACTGCTTTTCAGCTAAAGGAattgagattttgtaggctttt	cel-miR-244-5p	TCTTTGGTTGTACAAAGTGGTATG	5'	Yes	gp1	((.((.((((((((..(((((((((...((((..((((((((.........))).)))))..)))).)))))))))..))))))))..)).))......	93	37.4	-37.5	5	32	4.56614	35.0399	middle
64	81	cel-miR-245-3p_R+1	cel-miR-133_3p	ATTGGTCCCCTCCAAGTAGCTCT	23	I	+	7887371	7887467	ctgaattcaatgttggagagctatttgcaaggtacctaattgtttgattattgattctcaATTGGTCCCCTCCAAGTAGCTCTattgcattgtttgc	2	cel-mir-245,cbr-mir-245,	cel-mir-245	ctgaattcaatgttggagaGCTATTTGCAAGGTACCTAATTGtttgattattgattctcaATTGGTCCCCTCCAAGTAGCTCtattgcattgtttgc	cel-miR-245-3p	ATTGGTCCCCTCCAAGTAGCTC	3'	Diff	gp1	.......((((((...(((((((((((...((.(((.(((((...((........)).)))))))).))...)))))))))))...)))))).....	85	38.1	-30.4	15	0	13.6984	0	middle
65	82	cel-miR-246-3p	cel-miR-246_3p	TTACATGTTTCGGGTAGGAGC	21	IV	+	10940134	10940230	atctgaattataaaacatcgcctaaccgttgtcatgtaatatttcccagagaaaatgataTTACATGTTTCGGGTAGGAGCtgttcaaactttggac	1	cel-mir-246,	cel-mir-246	atctgaattataaaacatCGCCTAACCGTTGTCATGTAATAtttcccagagaaaatgataTTACATGTTTCGGGTAGGAGCtgttcaaactttggac	cel-miR-246-3p	TTACATGTTTCGGGTAGGAGC	3'	Yes	gp1	.((..((......((((...((((.(((....(((((((((((.............)))))))))))...))).))))...)))).....))..)).	95	36.1	-24.5	146	51	133.331	55.8448	middle
66	83	cel-miR-248	cel-miR-248-v1_3p	ATACACGTGCACGGATAACGCTCA	24	X	-	2262373	2262470	tttcccggctgcaactacggtaagcggtatccagccgatgttttcaatactgcatttgaATACACGTGCACGGATAACGCTCAttgtttttcgcatgc	1	cel-mir-248,	cel-mir-248	tttcccggctgcaactacggtaagcggtatccagccgatgttttcaatactgcatttgaATACACGTGCACGGATAACGCTCAttgtttttcgcatgc	cel-miR-248	ATACACGTGCACGGATAACGCTCA	3'	Yes	gp1	.......(((((((..((..(.((((.(((((.((((.(((.(((((........))))).))))).))..))))).)))).)..))..)).))).))	91	46.9	-27.9	0	48	0	52.5598	middle
67	84	cel-miR-249-3p	cel-miR-249_3p	TCACAGGACTTTTGAGCGTTGCC	23	X	-	3006440	3006536	atactcttgaacgactagcaacgcacaaacgtcttctgtgcgacaacatctgaatgtttgTCACAGGACTTTTGAGCGTTGCCagtcgaaagaggaa	1	cel-mir-249,	cel-mir-249	atactcttgaacgactAGCAACGCACAAACGTCTTCTGTGcgacaacatctgaatgtttgTCACAGGACTTTTGAGCGTTGCCagtcgaaagaggaa	cel-miR-249-3p	TCACAGGACTTTTGAGCGTTGCC	3'	Yes	gp1	...(((((...(((((.(((((((.((((.(((..((((((((..((((....))))))).)))))))).)))).))))))).))))).)))))...	91	45.4	-39.3	37	0	33.7895	0	middle
68	85	cel-miR-250-5p_R-4	cel-miR-2-P11_5p*	CCTTCAGTTGCCTCGTGA	18	V	-	11769917	11770015	agggtcttcggaccacgCCTTCAGTTGCCTCGTGAtccgccaaacacaataaatggacgAATCACAGTCAACTGTTGGCatggtgctcgtacccatttt	1	cel-mir-250,	cel-mir-250	agggtcttcggaccacgCCTTCAGTTGCCTCGTGATCCGccaaacacaataaatggacgAATCACAGTCAACTGTTGGCatggtgctcgtacccatttt	cel-miR-250-5p	CCTTCAGTTGCCTCGTGATCCG	5'	Diff	gp1	.((((...(((((((.(((..((((((.((.(((((.(((((...........))).)).))))))).))))))..))).)))).).)).)))).....	93	50.5	-37.4	0	17	0	18.6149	middle
68	86	cel-miR-250-3p	cel-miR-2-P11_3p	AATCACAGTCAACTGTTGGC	20	V	-	11769917	11770015	agggtcttcggaccacgCCTTCAGTTGCCTCGTGAtccgccaaacacaataaatggacgAATCACAGTCAACTGTTGGCatggtgctcgtacccatttt	1	cel-mir-250,	cel-mir-250	agggtcttcggaccacgCCTTCAGTTGCCTCGTGATCCGccaaacacaataaatggacgAATCACAGTCAACTGTTGGCatggtgctcgtacccatttt	cel-miR-250-3p	AATCACAGTCAACTGTTGGC	3'	Yes	gp1	.((((...(((((((.(((..((((((.((.(((((.(((((...........))).)).))))))).))))))..))).)))).).)).)))).....	93	50.5	-37.4	317	0	289.493	0	middle
69	87	cel-miR-252-5p_R-1	cel-miR-252-P1_5p	ATAAGTAGTAGTGCCGCAGGTA	22	II	-	11446860	11446960	tccaggggtctctttcagttATAAGTAGTAGTGCCGCAGGTAaccgccagtctaaaaggcttacctactgccttctgcttaaaattgaaatattgatgacc	4	cel-mir-252,crm-mir-252,cbn-mir-251b-1,cbn-mir-251b-2,	cel-mir-252	tccaggggtctctttcagttATAAGTAGTAGTGCCGCAGGTAAccgccagtctaaaaggCTTACCTACTGCCTTCTGCttaaaattgaaatattgatg	cel-miR-252-5p	ATAAGTAGTAGTGCCGCAGGTAA	5'	Diff	gp1	......((((((((((((((.(((((((.((.((...((((((..(((.........)))))))))...)))).))))))).))))))))....)).))))	95	43.6	-31.4	23	0	21.0043	0	middle
70	88	cel-miR-358-5p	cel-miR-358-v2_5p*	ACCTGGCCAGGCATTCCAACTGT	23	V	-	8580858	8580967	aaactcgcgacggctggcgACCTGGCCAGGCATTCCAACTGTcaaacttacaaagctttctcgacaattggtatccctgtcaaggtctcaatccgttcagcgaattcgtt	1	cel-mir-358,	cel-mir-358	aaactcgcgacggctggcgACCTGGCCAGGCATTCCAACTGTcaaacttacaaagctttctcgacaATTGGTATCCCTGTCAAGGTCTcaatccgttcagcgaattcgtt	cel-miR-358-5p	ACCTGGCCAGGCATTCCAACTGT	5'	Yes	gp1	....(((((((((.(((.((((((((.(((.((.((((.((((...................)))).)))).)).)))))).))))))))..)))))..)))).......	99	50	-34	28	0	25.5704	0	middle
71	89	cel-miR-784-5p	cel-miR-784_5p	TGGCACAATCTGCGTACGTAGA	22	X	-	8074922	8075009	ttcgacgtccacgTGGCACAATCTGCGTACGTAGAaagatcaaaaagtcacttctatgtacaaatgttgcgctgcctggcacagtgaa	1	cel-mir-784,	cel-mir-784	ttcgacgtccacgTGGCACAATCTGCGTACGTAGAaagatcaaaaagtcacttcTATGTACAAATGTTGCGCTGCCtggcacagtgaa	cel-miR-784-5p	TGGCACAATCTGCGTACGTAGA	5'	Yes	gp1	((((..(((((.(..((.((((....((((((((((.(((......)))..))))))))))....)))).))..).))).))..))))	88	46.6	-28.6	174	0	158.902	0	middle
72	90	cel-miR-786-3p	cel-miR-193-P2-v1_3p	TAATGCCCTGAATGATGTTCAAT	23	X	+	7882751	7882840	gggatagttcccgatcgaatatcagttggggtatttacaaaaagacaaaattgTAATGCCCTGAATGATGTTCAATcggtgatgaatctc	1	cel-mir-786,	cel-mir-786	gggatagttcccgatCGAATATCAGTTGGGGTATTTACAaaaagacaaaattgTAATGCCCTGAATGATGTTCAATcggtgatgaatctc	cel-miR-786-3p	TAATGCCCTGAATGATGTTCAAT	3'	Yes	gp1	(((((.((..(((((.((((((((.(..(((((((.((((..........)))))))))))..).)))))))).)))))..))..)))))	90	38.9	-36.7	1265	428	1155.23	468.658	middle
73	91	cel-miR-790-5p	cel-miR-96-P2_5p	CTTGGCACTCGCGAACACCGCG	22	IV	+	5566422	5566491	gccggCTTGGCACTCGCGAACACCGCGatttcacttataactcgcggcgttagctctgtgtcaaaccggc	1	cel-mir-790,	cel-mir-790	gccggCTTGGCACTCGCGAACACCGCGatttcacttataactcgCGGCGTTAGCTCTGTGTCAAACCggc	cel-miR-790-5p	CTTGGCACTCGCGAACACCGCG	5'	Yes	gp1	(((((.(((((((..((.(((.((((((.............)))))).))).))...))))))).)))))	70	58.6	-34.2	61	0	55.7069	0	middle
74	92	cel-miR-791-3p	cel-miR-791_3p	TTTGGCACTCCGCAGATAAGGCAA	24	X	+	5809349	5809433	gaaccttcgattaccttatccgttgtagccaaagttcaacgaagcggcaacTTTGGCACTCCGCAGATAAGGCAAtcgattgttt	1	cel-mir-791,	cel-mir-791	gaaccttcgattACCTTATCCGTTGTAGCCAAAGTtcaacgaagcggcaacTTTGGCACTCCGCAGATAAGGCAAtcgattgttt	cel-miR-791-3p	TTTGGCACTCCGCAGATAAGGCAA	3'	Yes	gp1	((((..((((((.(((((((((..((.(((((((((...((...))..)))))))))))..))..))))))).))))))..))))	85	45.9	-32.7	39	0	35.6159	0	middle
75	93	cel-miR-795-5p	cel-let-7-P9_5p	TGAGGTAGATTGATCAGCGAGCTT	24	I	+	12594569	12594657	gaaacgttacctgcTGAGGTAGATTGATCAGCGAGCTTgataccccgttcaaaatcgtgatcagtatacttcgtcaggcagcttgtttt	1	cel-mir-795,	cel-mir-795	gaaacgttacctgcTGAGGTAGATTGATCAGCGAGCTTgataccccgttcaaAATCGTGATCAGTATACTTCGTCaggcagcttgtttt	cel-miR-795-5p	TGAGGTAGATTGATCAGCGAGCTT	5'	Yes	gp1	((((((((.((((..((((((.((((((((.(((..((((........))))..))))))))))).))))))..)))).)))..)))))	89	44.9	-32.2	17	0	15.5249	0	middle
76	95	cel-miR-5592-3p_R-2_1ss21GT	NA	TGTATTAAACGGTAAGGGCCT	21	X	+	13759247	13759310	cgGCCCTTACCGTTTAATACATGgtgcatcgaccgggaacaTGTATTAAACGGTAAGGGCCGgc	1	cel-mir-5592-2,	cel-mir-5592-2	CGGCCCTTACCGTTTAATACATGgtgcatcgaccgggaacaTGTATTAAACGGTAAGGGCCGGC	cel-miR-5592-3p	TGTATTAAACGGTAAGGGCCGGC	3'	Diff	gp1	(((((((((((((((((((((((.....((....))...)))))))))))))))))))))))..	62	53.1	-41.4	16.5	32.5	15.0683	35.5874	middle
76	94	cel-miR-5592-5p_L-2	NA	GCCCTTACCGTTTAATACATG	21	X	+	13759247	13759310	cgGCCCTTACCGTTTAATACATGgtgcatcgaccgggaacaTGTATTAAACGGTAAGGGCCGgc	1	cel-mir-5592-2,	cel-mir-5592-2	CGGCCCTTACCGTTTAATACATGgtgcatcgaccgggaacaTGTATTAAACGGTAAGGGCCGGC	cel-miR-5592-5p	CGGCCCTTACCGTTTAATACATG	5'	Diff	gp1	(((((((((((((((((((((((.....((....))...)))))))))))))))))))))))..	62	53.1	-41.4	11.5	0	10.5021	0	middle
77	97	cel-mir-5592-1-p3	NA	TTCCCGGTCGATGCACCA	18	X	-	13759245	13759308	cgGCCCTTACCGTTTAATACATGTTCCCGGTCGATGCACCAtgtattaaacggtaagggccggc	1	cel-mir-5592-1,	cel-mir-5592-1	CGGCCCTTACCGTTTAATACATGttcccggtcgatgcaccaTGTATTAAACGGTAAGGGCCGGC	cel-mir-5592-1-p3	ttcccggtcgatgcacca	3'	New	gp1	(((((((((((((((((((((((................)))))))))))))))))))))))..	62	53.1	-39.3	57.5	138.5	52.5106	151.657	middle
77	96	cel-miR-5592-5p_L-2	NA	GCCCTTACCGTTTAATACATG	21	X	-	13759245	13759308	cgGCCCTTACCGTTTAATACATGTTCCCGGTCGATGCACCAtgtattaaacggtaagggccggc	1	cel-mir-5592-1,	cel-mir-5592-1	CGGCCCTTACCGTTTAATACATGttcccggtcgatgcaccaTGTATTAAACGGTAAGGGCCGGC	cel-miR-5592-5p	CGGCCCTTACCGTTTAATACATG	5'	Diff	gp1	(((((((((((((((((((((((................)))))))))))))))))))))))..	62	53.1	-39.3	11.5	0	10.5021	0	middle
1	1	ppc-miR-1_R+2	cel-miR-1_3p	TGGAATGTAAAGAAGTATGTAT	22	I	-	6172619	6172711	gtgaccgtaccgagctgcatacttccttacatgcccatactatatcataaatggataTGGAATGTAAAGAAGTATGTAGaacggggtggtagt	3	ppc-mir-1,lgi-mir-1,mle-mir-1,	ppc-mir-1	ctctcactcctcattcaccgttccgtacttctttgcagccccatacttgcccgcatgaagtggttaTGGAATGTAAAGAAGTATGTaatggtcgaggcgagagc	ppc-miR-1	TGGAATGTAAAGAAGTATGT	3'	Diff	gp2a	...((((..(((..(((((((((((.((((((..(((((((((.......)))).))))).)))))).)))))))))))..)))..))))...	87	41.9	-41.4	768	994	701.36	1088.43	middle
2	2	sme-miR-31b-5p	cel-miR-31_5p	AGGCAAGATGCTGGCATAGCTGA	23	II	+	2452835	2452939	tgaaggtcccgtcagagctAGGCAAGATGTTGGCATAGCTGAatgatcgctataacaactatcagcttcgccacattctgccacgcactgatgtgaggacctgat	3	sme-mir-31b-3,sme-mir-31b-2,sme-mir-31b-1,	sme-mir-31b-1	attgataatgacaAGGCAAGATGCTGGCATAGCTGAtaaactatttattacCAGCTATTCAGGATCTTTCCCTgaatatatcaat	sme-miR-31b-5p	AGGCAAGATGCTGGCATAGCTGA	5'	Yes	gp2a	...((((((((((((.((..((((..((((.(((..((((((...................))))))..)))))))..))))..)).))))))...))))))...	99	49.5	-44.3	93	48	84.9303	52.5598	middle
3	3	cbn-miR-51_R+1	cel-miR-10-P2l_5p	TACCCGTAGCTCCTATCCATGTTG	24	IV	-	11026065	11026140	agtccgtcTACCCGTAGCTCCTATCCATGTTActggtcaaaaagtgaacatggaagcaggtacaggtgcacggcga	2	cbn-mir-51-1,cbn-mir-51-2,	cbn-mir-51-2	TACCCGTAGCTCCTATCCATGTTgttatcaaagaagtcaacatggaagttggtactggtgc	cbn-miR-51	TACCCGTAGCTCCTATCCATGTT	5'	Diff	gp2a	.(.((((..(((.(((.((.((.(((((((((((........)))).))))))))).)).))).)))..)))))..	73	51.3	-28.6	0	28	0	30.6599	middle
4	4	asu-miR-71-3p_R+1	cel-miR-71_3p*	TATCACTATTCTGTTTTTCGCCT	23	I	-	9379897	9379976	tgctctgaacgatgaaagacatgggtagtgagacgtcggagcctcgtcgTATCACTATTCTGTTTTTCGCCGtcgggatc	2	asu-mir-71,bma-mir-71,	asu-mir-71	gggaatgtggTGAAAGACATGGGTAGTGAGACGttacattgagtcgTATCACTATTCTGTTTTTCGCCtcgtatcctcg	asu-miR-71-3p	TATCACTATTCTGTTTTTCGCC	3'	Diff	gp2a	...((((.(((..((((((((.(..((((((.(((.(((....))).))).))))))..)))))))))..)))))))...	74	51.2	-33.1	87	0	79.4509	0	middle
5	5	hco-miR-228_L-1R+1	cel-miR-96-P3_5p	AATGGCACTGCATGAATTCACGGT	24	IV	+	5562022	5562120	cctccttatcccgttcgcAATGGCACTGCATGAATTCACGGCtatgcataacgacagaccgcggatcatacggtaccatagcggacggtgatgaggtta	2	hco-mir-228,hpo-mir-228,	hco-mir-228	ggagatcccgAAATGGCACTGCATGAATTCACGGttgttgctcgggccgtgcatccagtggttccataccgggtcgctgccg	hco-miR-228	AAATGGCACTGCATGAATTCACGG	5'	Diff	gp2a	...(((((((((((((((.((((.((((.((((.(((.(((...((........))..))).))))))).)))).)))).)))))))).)))))))...	93	52.5	-44.3	64	0	58.4466	0	middle
6	6	bma-let-7_R+1	cel-let-7-P5_5p	TGAGGTAGTAGGTTGTATAGTTA	23	X	-	14744221	14744307	ctgtggatccggTGAGGTAGTAGGTTGTATAGTTTggaatattaccaccggtgaactatgcaattttctaccttaccggagacagaa	5	bma-let-7,cte-let-7,hme-let-7,mse-let-7a,tca-let-7,	bma-let-7	atgctaacgaccctgaatgatagcttgctcgaTGAGGTAGTAGGTTGTATAGTTatgagttgtaccataatcggagaaactgtccagcctgctagcttgccgtgcgggtctatcatccgtcccc	bma-let-7	TGAGGTAGTAGGTTGTATAGTT	5'	Diff	gp2a	...((..(((((((((((((.(..(((((((((((((..........))...)))))))))))..).)))))))))))))..))...	81	43.7	-40	71	40	64.8392	43.7998	middle
1	1	mle-miR-2b-3p	cel-miR-2-o10_3p	TATCACAGCCAGCTTTGATGAGC	23	I	-	9372723	9372823	taaacagtatacagaaagccatcaaagcggtggttgatgtgttgcaaattatgactttcaTATCACAGCCAGCTTTGATGTGCtgcctgttgcactgtaat	12	mle-mir-2b,hme-mir-2a,hme-mir-2b,mse-mir-2b,mse-mir-2a,ngi-mir-2,nlo-mir-2,nvi-mir-2c,pxy-mir-2b,tca-mir-2-1,tca-mir-2-2,tca-mir-2-3,	mle-mir-2b	GCATCAATGCCGGTTGTTATAGTtcgactgcatggcccTATCACAGCCAGCTTTGATGAGC	mle-miR-2b-3p	TATCACAGCCAGCTTTGATGAGC	3'	Yes	gp2b	...(((((..((((..(((((((((((((((...(((((((...((.....)).....)))))))..))).))))))))).)))..))))...)))))...	95	40.6	-38.9	0	10	0	10.95	middle
2	2	sme-mir-2152-p5_1ss19GA	NA	TATTCTCAAACTTTAAATA	19	I	+	3063447	3063545	TATTCTCAAACTTTAAAAAactcggccaccaattttcaacagcctgaaaaacacggccaccaattttctcaaacttaagaaaactcagccaccaatatt	1	sme-mir-2152,	sme-mir-2152	cttattctcaaactttaaatGGGTTCGAAGTATGTCTCTCTTTattggagatatatatcgaatacgaatgactagtgagccattttt	sme-mir-2152-p5	tattctcaaactttaaatG	5'	New	gp2b	.......................((((.....((((((......))))))....)))).....((((((........))))))................	1	36.4	-12.3	0	24.5	0	26.8274	middle
3	2	sme-mir-2152-p5_1ss19GA	NA	TATTCTCAAACTTTAAATA	19	IV	-	7091640	7091738	TATTCTGAAACTTTAAATAttatttatttagcacgatccatattcggtacctgctcgcaagaagttgatcgatggagctcgtggtattcttcaaggaac	1	sme-mir-2152,	sme-mir-2152	cttattctcaaactttaaatGGGTTCGAAGTATGTCTCTCTTTattggagatatatatcgaatacgaatgactagtgagccattttt	sme-mir-2152-p5	tattctcaaactttaaatG	5'	New	gp2b	..(((((((...(((((((.....)))))))(((((((((...(((((....((((....).)))..)))))))))..)))))......)))).)))..	95	37.4	-22.1	0	24.5	0	26.8274	middle
4	3	hco-mir-5960-p5_1ss10AT	NA	CGGAGTCGGTGGGTTATC	18	II	-	13834899	13834987	aaggttttttatcaggcataggtcCGGAGTCGGTGGGTTATCtgaagaaaccaccccatcggcaacaacttgacttcctgttttgcatt	1	hco-mir-5960,	hco-mir-5960	atgctgatgacgtatacttcttgtGTGGTCCGGAGTCGGAGGGTTATctgttgatcccctcggggaatttcccttcggcacaaactcgaccgacatatgttttgcatttttcaccgtttttttgc	hco-mir-5960-p5	CGGAGTCGGAGGGTTATc	5'	New	gp2b	...((.......((((...(((((..(.(((((((((.................))))))))).....)..)))))))))....))...	83	46.1	-20.2	25.5	7	23.2873	7.66497	middle
5	3	hco-mir-5960-p5_1ss10AT	NA	CGGAGTCGGTGGGTTATC	18	III	-	7278498	7278551	tacggtcCGGAGTCGGTGGGTTATCtgagaagccccccatcgacaccaacttga	1	hco-mir-5960,	hco-mir-5960	atgctgatgacgtatacttcttgtGTGGTCCGGAGTCGGAGGGTTATctgttgatcccctcggggaatttcccttcggcacaaactcgaccgacatatgttttgcatttttcaccgtttttttgc	hco-mir-5960-p5	CGGAGTCGGAGGGTTATc	5'	New	gp2b	...(((..((.(((((((((....((....))...))))))))).)).)))...	48	57.4	-18.6	25.5	7	23.2873	7.66497	middle
6	4	pxy-mir-6497-p5_1ss7AG	NA	CTTCGGGATAAGGATTGGC	19	I	+	15066853	15066916	CTTCGGGAAAAGGATTGGCtccagtggttggaacggttggccagttggttgatgcttgtccggc	1	pxy-mir-6497,	pxy-mir-6497	cttcggaataaggattggctctgaggaccggggcgtgtcGGGTTTGGAGGGGAAGCGGATgcggccggtgccgggcctggtcgatgcccgttcacgcgggcggactctgggcccgcgctccggcgttccgcggatcctcctagccgtaaggccgtgtcggtttcgtctcgtgc	pxy-mir-6497-p5	cttcggaataaggattggc	5'	New	gp2b	..(((((..(((.((..(((....((((..(.....)..))))...)))..)).))).))))).	61	56.2	-19.7	21	0	19.1778	0	middle
1	1	lgi-miR-1_R+1	cel-miR-1_3p	TGGAATGTAAAGAAGTATGTATT	23						6	lgi-mir-1,hco-mir-1,ppc-mir-1,asu-mir-1,cte-mir-1,mle-mir-1,	lgi-mir-1	gtatctgtatgcagacaacatacttccttgctatcccatattttatataatgctaTGGAATGTAAAGAAGTATGTATtttgtgtatggtttt	lgi-miR-1	TGGAATGTAAAGAAGTATGTAT	3'	Diff	gp3	....(..((..((((..(((((((((.((((.((.(((((.............))))).)))))).)))))))))..))))..))..)....	84	30.4	-26.7	127	108	115.98	118.26	middle
2	2	hme-miR-2a_R+1	cel-miR-2-o10_3p	TATCACAGCCAGCTTTGATGAGCG	24						11	hme-mir-2b,hme-mir-2a,mse-mir-2b,mse-mir-2a,ngi-mir-2,nlo-mir-2,nvi-mir-2c,pxy-mir-2b,tca-mir-2-1,tca-mir-2-2,tca-mir-2-3,	hme-mir-2a	gatgtctgcactgaatgtggtcctgtcatcaaagtcggtttgtcatagatcaccacgtaacTATCACAGCCAGCTTTGATGAGCacgactgcatttgtcacaccatatc	hme-miR-2a	TATCACAGCCAGCTTTGATGAGC	3'	Diff	gp3	((((((...(((....)))..(((((.((((.((((((((((((((((..((((.........))))..))))))).))))).)))).)))).)))))..))))))	77	52.8	-44.3	13	12	11.872	13.1399	middle
3	3	hme-miR-7_R+2	cel-miR-2-o11_5p*	TGGAAGACTAGTGATTTTGTTGTT	24						6	hme-mir-7,lgi-mir-7,mse-mir-7,nlo-mir-7,nvi-mir-7,tca-mir-7,	hme-mir-7	tccacgtgactaacagcgatctgcctcgcgttgtaTGGAAGACTAGTGATTTTGTTGtttgataatatatataacaataaatcactaatctccctacaaagcgctggcaccctcttcgga	hme-miR-7	TGGAAGACTAGTGATTTTGTTG	5'	Diff	gp3	(((.(((........)))...((((.(((.(((((.((.(((.((((((.(((((((((.............))))))))))))))).))))).))))).)))..))))........)))	88	41.7	-37.5	64	84.5	58.4466	92.5271	middle
4	4	tca-miR-7-5p_R-1	cel-miR-2-o11_5p*	TGGAAGACTAGTGATTTTGTTGTT	24						2	pxy-mir-7b,tca-mir-7,	tca-mir-7	tggtgttgtgTGGAAGACTAGTGATTTTGTTGTTCtaatttttacgtaaCAAGGAATCACTAATCATCCCACaaagcc	tca-miR-7-5p	TGGAAGACTAGTGATTTTGTTGTTC	5'	Diff	gp3	...((((((......((((((..(((((.((.(((.(((((((((((((((((....))).)))))..))))))))).))))).)))))..))).)))...))))))...	104	44.5	-41	64	84.5	58.4466	92.5271	middle
5	5	lmi-miR-8-5p	NA	CATCTTACCGGGCAGCATTAGA	22						9	hme-mir-8,cte-mir-8,lgi-mir-8,mle-mir-8,lmi-mir-8,mse-mir-8,nlo-mir-8,nvi-mir-8,tca-mir-8,	lmi-mir-8	CATCTTACCGGGCAGCATTAGAttgcgactgagatttcTAATACTGTCAGGTAACGATGTC	lmi-miR-8-5p	CATCTTACCGGGCAGCATTAGA	5'	Yes	gp3	(((((.((((..(((((((((((.(((((.(((((((.............))))))).))))).))))).)))).)).)))))))))	87	50.6	-38.8	23	29	21.0043	31.7549	middle
5	6	hme-miR-8_R+1	cel-miR-8_3p	TAATACTGTCAGGTAAAGATGTC	23						9	hme-mir-8,cte-mir-8,lgi-mir-8,mle-mir-8,lmi-mir-8,mse-mir-8,nlo-mir-8,nvi-mir-8,tca-mir-8,	hme-mir-8	ggagtggcggttcgcatcttaccgggcagcattagagtcttaccgttattttcTAATACTGTCAGGTAAAGATGTcgtccgcgctcc	hme-miR-8	TAATACTGTCAGGTAAAGATGT	3'	Diff	gp3	(((((.((((..(((((((((((.(((((.(((((((.............))))))).))))).))))).)))).)).)))))))))	87	50.6	-38.8	201	253	183.559	277.034	middle
6	7	asu-miR-9-5p	cel-miR-9-P18_3p	TCTTTGGTTATCTAGCTGTATGA	23						13	asu-mir-9,hco-mir-9,ppc-mir-9,hpo-mir-9,bma-mir-9,cte-mir-9,lgi-mir-9,mle-mir-9,lmi-mir-9a,ngi-mir-9a,nlo-mir-9a,nvi-mir-9a,tca-mir-9a,	asu-mir-9	gcaattTCTTTGGTTATCTAGCTGTATGAgtaccgcgtttagtcgtcATAAAGCTGGACGACCGAAGTAAtggccgct	asu-miR-9-5p	TCTTTGGTTATCTAGCTGTATGA	5'	Yes	gp3	((.(((.(((((((..(((((((.(((((..((........))..))))).)))))))..))))))).))).))....	74	46.2	-29	153	126.5	139.724	138.517	middle
7	8	cte-miR-9-5p	cel-miR-9-P18_3p	TCTTTGGTTATCTAGCTGTATGA	23						8	cte-mir-9,bma-mir-9,lgi-mir-9,mle-mir-9,lmi-mir-9a,mse-mir-9b,pxy-mir-9a,tca-mir-9a,	cte-mir-9	gcatgataaccccatttttcTCTTTGGTTATCTAGCTGTATGAtttatattttacttcaTAAAGCTAGGTTACCAAAGCTAaaacaggggacaaaatctac	cte-miR-9-5p	TCTTTGGTTATCTAGCTGTATGA	5'	Yes	gp3	.........((((..((((..(((((((.((((((((.(((((..((.....))..))))).)))))))).)))))))..))))..))))...........	81	33.7	-34	153	126.5	139.724	138.517	middle
8	9	lgi-miR-10_1ss12TA	cel-miR-10-P1_5p	TACCCTGTAGAACCGAATTTGT	22						7	lgi-mir-10,hme-mir-10,lmi-mir-10,nlo-mir-10,nvi-mir-10,pxy-mir-10,tca-mir-10,	lgi-mir-10	gaatattgtgcctttacgttTACCCTGTAGATCCGAATTTGTgtatgaaacaatctacaaattcgtttttgcgggtgattgtgtcgaggttttcaaaatca	lgi-miR-10	TACCCTGTAGATCCGAATTTGT	5'	Diff	gp3	((...(((.((((((((..((((((.(((((..(((((((((..((......))..)))))))))..)))))))))))..)))..)))))...)))..)).	100	36.6	-30.4	496	439.5	452.961	481.25	middle
9	10	lmi-miR-10-5p_1ss12TA	cel-miR-10-P1_5p	TACCCTGTAGAACCGAATTTGT	22						4	lmi-mir-10,mse-mir-10a,pxy-mir-10,tca-mir-10,	lmi-mir-10	TACCCTGTAGATCCGAATTTGTttgacatagtgcgacAAATTCGGTTCTAGAGAGGTTT	lmi-miR-10-5p	TACCCTGTAGATCCGAATTTGT	5'	Diff	gp3	.(((((.((((.(((((((((((..((...))..))))))))))).)))).)).)))..	56	40.7	-23.6	496	439.5	452.961	481.25	middle
10	11	tca-miR-11-3p_1ss21CT	NA	CATCACAGGCAGAGTTCTAGTT	22						2	tca-mir-11,tca-bantam,	tca-mir-11	caaacgcttacattgtaaatgcattcTGGGATTCTGACTGTGACCTGTgtgtgtctgattcaCATCACAGGCAGAGTTCTAGCTatgcgtttacagcttgcttctc	tca-miR-11-3p	CATCACAGGCAGAGTTCTAGCT	3'	Diff	gp3	.....((.....((((((((((((.(((((((((((.((((((..((((...........)))))))))).)))))))))))..))))))))))))...)).....	96	44.3	-41.4	36	38	32.8762	41.6098	middle
11	12	nlo-miR-12	cel-miR-305-P1_5p	TGAGTATTACATCAGGTACTGGT	23						3	nlo-mir-12,nvi-mir-12,tca-mir-12,	nlo-mir-12	gggtgTGAGTATTACATCAGGTACTGGTgtctttttttcagcgaccagtacttgtgttatactt	nlo-miR-12	TGAGTATTACATCAGGTACTGGT	5'	Yes	gp3	......((((((.(((.(((((((((((((..........)).)))))))))))))).))))))	58	40.6	-23.3	29	44	26.4836	48.1798	middle
12	13	hme-miR-13b_R+1_1ss22GT	cel-miR-2-o10_3p	TATCACAGCCATTTTTGACGATTT	24						2	hme-mir-13b,nvi-mir-13b,	hme-mir-13b	gagagtctgtggcccattcgtaaaaatggctgtgccatggtacatattcaTATCACAGCCATTTTTGACGAGTtgggctgcggggcagttctc	hme-miR-13b	TATCACAGCCATTTTTGACGAGT	3'	Diff	gp3	(((((((((..(((((((((((((((((((((((..((((.......))))..)))))))))))))).))))).))))..))))....)))))	93	49.5	-47.1	8	17	7.30583	18.6149	middle
13	14	ngi-miR-14_R+1	NA	TCAGTCTTTTTCTCTCTCCTAT	22						5	ngi-mir-14,hme-mir-14,mse-mir-14,nvi-mir-14,tca-mir-14,	ngi-mir-14	tcgctcggtcagtgggggtgagaaactggcttggctatgtactccccattgtggacagTCAGTCTTTTTCTCTCTCCTAttggc	ngi-miR-14	TCAGTCTTTTTCTCTCTCCTA	3'	Diff	gp3	.......(((((((((((.((((((..((((.((((...(((........)))...))))))))..)))))).)))))))))))	77	52.4	-32.9	44	59	40.1821	64.6047	middle
14	15	cte-miR-29b_R+2	cel-miR-29-P1_3p	TAGCACCATTTGAAATCAGTGTT	23						7	cte-mir-29b,cte-mir-29a,lgi-mir-29,mle-mir-29a,mle-mir-29b,ngi-mir-29b,nvi-mir-29b,	cte-mir-29b	ggaggctcggcgcctggtctcacatggtggatagagttggcttcggcgccattgaaccttTAGCACCATTTGAAATCAGTGcttctggctctcctc	cte-miR-29b	TAGCACCATTTGAAATCAGTG	3'	Diff	gp3	((((((.(((.(((((((.(((.((((((..(((((.((((......))))......))))).)))))).))).))))).))..))))).))))..	94	55.2	-37.7	94	66	85.8435	72.2697	middle
15	16	sme-miR-31b-5p_1ss23AT	cel-miR-31_5p	AGGCAAGATGCTGGCATAGCTGT	23						3	sme-mir-31b-1,sme-mir-31b-3,sme-mir-31b-2,	sme-mir-31b-3	caAGGCAAGATGCTGGCATAGCTGAtaaactatttattaccAGCTATTCAGGATCTTTCCATga	sme-miR-31b-5p	AGGCAAGATGCTGGCATAGCTGA	5'	Diff	gp3	(((((((....((.((.(((((.((((.(((((((.(((........))).))))))))))).))))).)).))....)))))))	85	34.1	-27.2	17.5	10.5	15.9815	11.4975	middle
16	16	sme-miR-31b-5p_1ss23AT	cel-miR-31_5p	AGGCAAGATGCTGGCATAGCTGT	23						3	sme-mir-31b-1,sme-mir-31b-3,sme-mir-31b-2,	sme-mir-31b-3	caAGGCAAGATGCTGGCATAGCTGAtaaactatttattaccAGCTATTCAGGATCTTTCCATga	sme-miR-31b-5p	AGGCAAGATGCTGGCATAGCTGA	5'	Diff	gp3	(((((((....((.((.(((((.((((.(((((((.(((........))).))))))))))).))))).)).))....)))))))	85	34.1	-27.2	17.5	10.5	15.9815	11.4975	middle
17	17	cbn-miR-51_R+2	cel-miR-10-P2l_5p	TACCCGTAGCTCCTATCCATGTTTT	25						2	cbn-mir-51-1,cbn-mir-51-2,	cbn-mir-51-2	TACCCGTAGCTCCTATCCATGTTgttatcaaagaagtcaacatggaagttggtactggtgc	cbn-miR-51	TACCCGTAGCTCCTATCCATGTT	5'	Diff	gp3	((((.((.(((....(((((((((.............)))))))))....))))).))))..	60	45.2	-17.3	19	11	17.3513	12.0449	middle
18	18	asu-miR-71-3p_R+1_1ss22CT	cel-miR-71_3p*	TATCACTATTCTGTTTTTCGCTT	23						2	asu-mir-71,bma-mir-71,	asu-mir-71	gggaatgtggTGAAAGACATGGGTAGTGAGACGttacattgagtcgTATCACTATTCTGTTTTTCGCCtcgtatcctcg	asu-miR-71-3p	TATCACTATTCTGTTTTTCGCC	3'	Diff	gp3	(((((((.(((((((((((.(..((((((.(((...........))).))))))..)))))))))))).))).))))..	77	45.6	-34.5	0	37	0	40.5148	middle
19	19	tca-miR-87a-3p_R+1	cel-miR-87-o5_3p	GTGAGCAAAGTTTCAGGTGTGT	22						2	tca-mir-87a,tca-bantam,	tca-mir-87a	cagtcgttgacGGGCTTGAAATCTTGCTCTCCCgtgattatttcgtaaaggGTGAGCAAAGTTTCAGGTGTGtcaaaggctt	tca-miR-87a-3p	GTGAGCAAAGTTTCAGGTGTG	3'	Diff	gp3	.((((.((((((..(((((((..((((((.(((...((......))...))).))))))..)))))))..)))))).)))).	80	46.3	-37	5	0	4.56614	0	low
20	20	ngi-miR-92a_L+1_1ss21AG	cel-miR-92_3p	TATTGCACTTGTCCCGGCCTGT	22						6	ngi-mir-92a,cte-mir-92c,lgi-mir-92,nlo-mir-92a,nvi-mir-92a,tca-mir-92b,	ngi-mir-92a	ttgcataaaagataggtcgagattggtggcaatgtttcgtaatggttttccctcaatATTGCACTTGTCCCGGCCTATcggaatgcactaatat	ngi-miR-92a	ATTGCACTTGTCCCGGCCTAT	3'	Diff	gp3	.(((((....(((((((((.(((..(((.(((((((.......((....))...))))))))))..))).)))))))))...))))).......	86	41.5	-31.7	920.333	775	840.475	848.621	middle
21	21	asu-miR-92-3p_R-1_1ss10CT	cel-miR-92_3p	TATTGCACTTGTCCCGGCCTG	21						4	asu-mir-92,ppc-mir-235,prd-mir-235,bma-mir-92,	asu-mir-92	gacacagtcAGGCCGAGTCGTCTGCATTATTcggaagcagcaaacggcaaTATTGCACTCGTCCCGGCCTGAgtgcgcgttca	asu-miR-92-3p	TATTGCACTCGTCCCGGCCTGA	3'	Diff	gp3	....((.((((((((...((..((((.((((((...........)))..))).))))..))...)))))))).))........	71	56.6	-27.6	207.333	123	189.343	134.684	middle
22	22	mle-miR-92b-3p_1ss11TG	cel-miR-92_3p	TATTGCACTTGTCCCGGCCTGT	22						2	mle-mir-92b,tca-bantam,	mle-mir-92b	GGGTCGAGATTCTTGCAAAAAGttgtacatcgactctTATTGCACTTTTCCCGGCCTGT	mle-miR-92b-3p	TATTGCACTTTTCCCGGCCTGT	3'	Diff	gp3	((((((.((....(((((..(((((.....)))))....)))))....)).))))))..	57	45.8	-18.1	920.333	775	840.475	848.621	middle
23	23	lgi-miR-100_R-1_1ss16AT	cel-miR-10-P2l_5p	AACCCGTAGATCCGATCTTGT	21						9	lgi-mir-100,prd-mir-100,hpo-mir-100,asu-mir-100a-1,asu-mir-100a-2,bma-mir-100b,mse-mir-100,nvi-mir-100,tca-mir-100,	lgi-mir-100	attagtgactagttaatataAACCCGTAGATCCGAACTTGTGataaaatctgacgcaagcttgtttctaggggtcctatattggctagggtatctacagat	lgi-miR-100	AACCCGTAGATCCGAACTTGTG	5'	Diff	gp3	..(((...((((..((((((.((((.((((..(((.((((((...........)))))).)))..)))).))))..))))))..)))).....))).....	94	38.6	-33.6	17302	12577	15800.7	13771.8	high
24	24	bma-miR-100c_R-4_1ss7TG	cel-miR-10-P3e_3p*	AACCCGGAGAACTGAAAT	18						2	bma-mir-100c,tca-bantam,	bma-mir-100c	gttttcgatcAACCCGTAGAACTGAAATCGTGtttgatttttgcaacacgattctgttctcgggtcgattgcttgc	bma-miR-100c	AACCCGTAGAACTGAAATCGTG	5'	Diff	gp3	((...(((((.(((((.(((((.(.(((((((((.(.......))))))))))).)))))))))).)))))...))	76	43.4	-29.1	22	0	20.091	0	middle
25	25	cte-miR-125	cel-miR-10-P3e_5p	TCCCTGAGACCCTAACTTGTGA	22						4	cte-mir-125,nlo-mir-125,nvi-mir-125,tca-mir-125,	cte-mir-125	taaccactcggcatctcgcacTCCCTGAGACCCTAACTTGTGAagctttctaaaaagatcgcgagttagaatcttgggctctgcgaggagctcgattgccg	cte-miR-125	TCCCTGAGACCCTAACTTGTGA	5'	Yes	gp3	....((.(((((..((((((...((..(((..(((((((((((..((((....)))).)))))))))))..)))..))...))))))..)).))).))...	94	51.5	-42.4	17444	13482	15930.4	14762.7	high
26	26	hme-miR-133_L+1R-1	cel-miR-133_3p	TTGGTCCCCTTCAACCAGCTGT	22						9	hme-mir-133,cte-mir-133,lgi-mir-133,sme-mir-133a,mse-mir-133,ngi-mir-133,nlo-mir-133,nvi-mir-133,tca-mir-133,	hme-mir-133	tttgtgaaagtgttagcgttgttcgctttagctggttgatttcgggtcaaattgtcattaactatcattTGGTCCCCTTCAACCAGCTGTAgttggcatctgctgtgctttcctatctactggcgga	hme-miR-133	TGGTCCCCTTCAACCAGCTGTA	3'	Diff	gp3	.....(((((..(.((((.(((..(((..((((((((((....((..(((((..............)))))..))...))))))))))..)))..)))..)))))..)))))...............	107	44.1	-41	395	365	360.725	399.673	middle
27	27	cte-miR-184a_R-2	NA	TGGACGGAGAACTGATAAGG	20						9	cte-mir-184a,lgi-mir-184,mle-mir-184,hme-mir-184,mse-mir-184,ngi-mir-184,nlo-mir-184,nvi-mir-184,tca-mir-184,	cte-mir-184a	catcactcgatcgcacgattccttaccatttctttgtccggtccgtgtgattatcatcacTGGACGGAGAACTGATAAGGGCctgtgacgaccacgagcct	cte-miR-184a	TGGACGGAGAACTGATAAGGGC	3'	Diff	gp3	.....((((.(((((((..((((((.((.((((..(((((((....(((.....))).)))))))..)))).)).))))))..)))).)))...))))...	93	51.5	-37.1	31	0	28.3101	0	middle
28	28	hme-miR-190_R+2	cel-miR-190_5p	AGATATGTTTGATATTCTTGGTTG	24						4	hme-mir-190,mse-mir-190,nvi-mir-190,tca-mir-190,	hme-mir-190	ccaacgatcaacaatgccgcgtgtcggtaAGATATGTTTGATATTCTTGGTtgttttcgtatcacccaggaatcaaacatattacctatcgatcgtggtccattcatcgatgg	hme-miR-190	AGATATGTTTGATATTCTTGGT	5'	Diff	gp3	(((.((((.......((((((.(((((((.((((((((((((..((((((.((.........)).))))))))))))))))))...)))))))))))))......)))).)))	84	42.5	-40.9	0	5	0	5.47498	low
29	29	cte-miR-263_L-1R+1_1ss2TA	cel-miR-96-P3_5p	ATGGCACTGGTAGAATTCACTG	22						2	cte-mir-263,lgi-mir-263a,	cte-mir-263	taaaggcgctcccaacccttCTTGGCACTGGTAGAATTCACTgaattcttttaagttcagtgaattaccagtctcaaaaattgtgagtgaaccattgcggc	cte-miR-263	CTTGGCACTGGTAGAATTCACT	5'	Diff	gp3	....(((((((.(((...((.(((..(((((((..((((((((((((......)))))))))))))))))))..))).))))).)))))..))........	89	42.6	-33.1	13	15.5	11.872	16.9724	middle
30	30	lgi-miR-263b_L-1_1ss22GT	cel-miR-96-P3_5p	ATGGCACTGGTAGAATTCACTG	22						2	lgi-mir-263b,mle-mir-263a,	lgi-mir-263b	cgtaaaccggtccgacagtgAATGGCACTGGTAGAATTCACGGtgtaaaccttgtgttccgtggtcttccggtgtcatacattgttagtcggaagtcagct	lgi-miR-263b	AATGGCACTGGTAGAATTCACGG	5'	Diff	gp3	......((((...(((((((.((((((((((.(((..((((((..((.......))..))))))))).)))))))))).)))))))..)))).........	86	49.5	-37.5	13	15.5	11.872	16.9724	middle
31	31	mse-miR-275_R-3	NA	TCAGGTACCTGAAGTAGCGC	20						5	mse-mir-275,ngi-mir-275,nlo-mir-275,nvi-mir-275,tca-mir-275,	mse-mir-275	taggagcaggcggcggcgccgcgcgctactccggcgccgaggctgtcctcaccgagTCAGGTACCTGAAGTAGCGCGCGccgcctcccccgaagcctacggaa	mse-miR-275	TCAGGTACCTGAAGTAGCGCGCG	3'	Diff	gp3	((((....((.((.((((.((((((((((((.((..((..((((..........)))).))..)).).))))))))))).)))).)).))....)))).....	98	71.8	-52.5	34	12	31.0498	13.1399	middle
32	32	mse-miR-276	NA	TAGGAACTTCATACCGTGCTCT	22						6	mse-mir-276,lmi-mir-276,ngi-mir-276,nvi-mir-276,nlo-mir-276,tca-mir-276,	mse-mir-276	aagatgtcttcgacctggtgattgccactagcgaggtatagagttcctacgtgtcctgtaactgTAGGAACTTCATACCGTGCTCTtgggattgccagttatc	mse-miR-276	TAGGAACTTCATACCGTGCTCT	3'	Yes	gp3	..............((((..(((.(((..(((..(((((..((((((((((.((......))))))))))))..)))))..)))..))))))..)))).....	84	47.6	-41.4	596.5	754.5	544.741	826.174	middle
33	33	lmi-miR-276-3p	NA	TAGGAACTTCATACCGTGCTCT	22						3	hme-mir-276,lmi-mir-276,tca-mir-276,	lmi-mir-276	tAGCGAGGTATAGAGTTCCTACGtgtgttgttatagTAGGAACTTCATACCGTGCTCT	lmi-miR-276-3p	TAGGAACTTCATACCGTGCTCT	3'	Yes	gp3	..(((...((.(((..(...(((..(((..(((((..(((((((((((........)).)))))))))..)))))..)))..)))..)..))).)).)))..	98	44.1	-36.9	596.5	754.5	544.741	826.174	middle
34	34	cte-miR-279_R-1_1ss20CT	cel-miR-279-o8_3p	TGACTAGATCCACACTCATT	20						8	cte-mir-279,lgi-mir-279,mle-mir-279,hme-mir-279a,mse-mir-279a,nvi-mir-279,tca-mir-279b,tca-mir-279a,	cte-mir-279	cgtttcgctgtcgccttgaatggctgtggatcaagtccatgttaagatttcgaattgtcaTGACTAGATCCACACTCATCCaggttggcggctagcccttc	cte-miR-279	TGACTAGATCCACACTCATCC	3'	Diff	gp3	.(((..((((((..((((.(((..((((((((.((((.(((....((((...))))..))))))).))))))))..))).))))..)))))).))).....	95	49.5	-37.3	20	20	18.2646	21.8999	middle
35	35	lmi-miR-281-5p_1ss14GA	cel-miR-281-P4_5p*	AAGAGAGCTATCCATCGACAGT	22						11	ngi-mir-281,nlo-mir-281,cte-mir-281,lgi-mir-281,mle-mir-281,hme-mir-281,lmi-mir-281,mse-mir-281,nvi-mir-281,pxy-mir-281,tca-mir-281,	lmi-mir-281	AAGAGAGCTATCCGTCGACAGTacagtgagtaaacTGTCATGGAGTTGCTCTCTTTAA	lmi-miR-281-5p	AAGAGAGCTATCCGTCGACAGT	5'	Diff	gp3	..(((((((((((((..(((((.((((((...((........)))))))))))))...)))))))))))))..	69	45.2	-32.6	9	13	8.21906	14.2349	middle
35	36	cte-miR-281_R-1	cel-miR-281-P4_5p*	TGTCATGGAGTTGCTCTCTTT	21						11	ngi-mir-281,nlo-mir-281,cte-mir-281,lgi-mir-281,mle-mir-281,hme-mir-281,lmi-mir-281,mse-mir-281,nvi-mir-281,pxy-mir-281,tca-mir-281,	cte-mir-281	actgcaggattcaatcggctggtcgttcaggggggcactgcatggaaacgctatccgtagtTGTCATGGAGTTGCTCTCTTTAacgacctgacctaattgcg	cte-miR-281	TGTCATGGAGTTGCTCTCTTTA	3'	Diff	gp3	..(((((((((((((..(((((.((((((...((........)))))))))))))...)))))))))))))..	69	45.2	-32.6	5	6	4.56614	6.56997	low
36	37	ngi-miR-283_R+4	cel-miR-281-P3_3p	AAATATCAGCTGGTAATTCTGGGA	24						5	ngi-mir-283,hme-mir-283,mse-mir-283,nvi-mir-283,tca-mir-283,	ngi-mir-283	gtagtcAAATATCAGCTGGTAATTCTgggatacttattatgcagcccaggattcttgctggtatccggttacgaactgg	ngi-miR-283	AAATATCAGCTGGTAATTCT	5'	Diff	gp3	(((..(..((((((((..(.(((((((((...............))))))))))..))))))))..)..))).......	72	44.3	-27.4	12.5	12	11.4154	13.1399	middle
37	38	hme-miR-305_R+2	NA	ATTGTACTTCATCAGGTGCTCTGG	24						5	hme-mir-305,ngi-mir-305,nlo-mir-305,nvi-mir-305,tca-mir-305,	hme-mir-305	gccgccgcacgcccATTGTACTTCATCAGGTGCTCTggtgataatggttccaggcgcttgttggagtacacttaccgtgtcggcggt	hme-miR-305	ATTGTACTTCATCAGGTGCTCT	5'	Diff	gp3	(((((((((((.....(((((((((.(((((((.((((.(((....)))))))))))))).))))))))).....)))).)))))))	87	57.5	-48.2	14	19	12.7852	20.8049	middle
38	39	cte-miR-317_R-4	NA	TGAACACAGCTGGTGGTATCT	21						6	cte-mir-317,lgi-mir-317,mse-mir-317,ngi-mir-317,nvi-mir-317,tca-mir-317,	cte-mir-317	cggaaggagaagcgtcgagcgcaggcaagagatcactgcggtgctcacatgtagccactgTGAACACAGCTGGTGGTATCTCTTTtcttcgctctgacctg	cte-miR-317	TGAACACAGCTGGTGGTATCTCTTT	3'	Diff	gp3	..........((.((((((((.((..(((((((((((((.(((.(((((.((....))))))).))).)).))))..)))))))..)).))))).))))).	90	55.4	-38.2	21	38	19.1778	41.6098	middle
39	40	ngi-miR-375	NA	TTTGTTCGTTCGGCTCGAGTTA	22						4	ngi-mir-375,lgi-mir-375,mle-mir-375,nvi-mir-375,	ngi-mir-375	tggtccatcgatcccaacgatcaataaactgtgttattaaacaagTTTGTTCGTTCGGCTCGAGTTAtca	ngi-miR-375	TTTGTTCGTTCGGCTCGAGTTA	3'	Yes	gp3	.(((...((((.((.(((((...(((((((.((((....)))))))))))))))).)).))))...))).	68	40	-20	228	249	208.216	272.654	middle
40	41	mse-miR-2779_1ss1AT	NA	TTCCGGCTCGAAGGACCA	18						2	mse-mir-2779,tca-bantam,	mse-mir-2779	cttttgcttggtagaggtcactgaactttgtatcgtagaagtccctgaccttttacttgacagaggtcactgaactctATCCGGCTCGAAGGACCAat	mse-miR-2779	ATCCGGCTCGAAGGACCA	3'	Diff	gp3	((((.((..(((((((.(((.(((.((((((...(((((((........)))))))...)))))).))).))).)))))))..))..)))).......	91	45.9	-33.3	276	72	252.051	78.8397	middle
41	42	hpo-miR-10078-5p_1ss9CT	NA	ATCTCATCTTGATCGCCA	18						2	hpo-mir-10078,tca-bantam,	hpo-mir-10078	ATCTCATCCTGATCGCCAgtgttacaactgacagacgcactGGTTTATCGCAGACGAAGAATG	hpo-miR-10078-5p	ATCTCATCCTGATCGCCA	5'	Diff	gp3	.((((.((.((((.((((((((..............))))))))..))))..)).)).))...	59	47.6	-12.9	0	40	0	43.7998	middle
42	43	bma-let-7_R+1_1ss12GA	cel-let-7-P5_5p	TGAGGTAGTAGATTGTATAGTTA	23						10	bma-let-7,ppc-let-7,prd-let-7,hpo-let-7,asu-let-7,cte-let-7,lgi-let-7,hme-let-7,mse-let-7a,tca-let-7,	bma-let-7	atgctaacgaccctgaatgatagcttgctcgaTGAGGTAGTAGGTTGTATAGTTatgagttgtaccataatcggagaaactgtccagcctgctagcttgccgtgcgggtctatcatccgtcccc	bma-let-7	TGAGGTAGTAGGTTGTATAGTT	5'	Diff	gp3	........(((...(.((((((((..((.((..(((.((((((((((.(((((((((........)))).........))))).)))))))))).)))..)).))..).)))))))).)))...	113	49.2	-41.8	574	542	524.193	593.488	middle
1	1	PC-3p-33607_28	NA	GTATTCAAAAATCAGGTGTCT	21	II	-	3302308	3302378	aaaaagatacgtgagctgaaacttatgtcaacactgtttagacgatGTATTCAAAAATCAGGTGTCTtggt	0						3'	New	gp4	...(((((((.(((..((((((...((((...........))))..)).))))....))).)))))))...	65	35.2	-16.1	14	0	12.7852	0	middle
2	1	PC-3p-33607_28	NA	GTATTCAAAAATCAGGTGTCT	21	V	-	315877	315955	cattaagatacgtgagctgaaacttatgtctcacaaaacactgtttagacgctGTATTCAAAAATCAGGTGTCTtggtt	0						3'	New	gp4	...((((((((.(((..((((((...(((((.(((......)))..)))))..)).))))....))).))))))))...	73	36.7	-19.7	14	0	12.7852	0	middle
3	2	PC-3p-51600_19	NA	GACGATGGCTGCGGCGAGGA	20	IV	+	14780884	14780991	catcatcctcgccgcagccatcgtcgtcgtcatccactccaccgaccagcacacagagactcagtggagtggatgacgacGACGATGGCTGCGGCGAGGAtgatgtgg	0						3'	New	gp4	((((((((((((((((((((((((((((((((((((((((((.((...............)).))))))))))))))))))))))))))))))))))))))))))...	105	61.1	-92.6	14	0	12.7852	0	middle
4	2	PC-3p-51600_19	NA	GACGATGGCTGCGGCGAGGA	20	IV	-	14780809	14780916	catcatcctcgccgcagccatcgtcgtcgtcatccactccactgagtctctgtgtgctggtcggtggagtggatgacgacGACGATGGCTGCGGCGAGGAtgatgtgg	0						3'	New	gp4	(((((((((((((((((((((((((((((((((((((((((((((.((..........)))))))))))))))))))))))))))))))))))))))))))))))...	105	61.1	-97.8	14	0	12.7852	0	middle
5	3	PC-5p-72912_9	cel-miR-1832-P1_5p*	TCAGCGATTCGGACTCCGCCCACT	24	I	-	14570492	14570586	aactccccgaccaaTCAGCGATTCGCACTCCGCCCACTttttaaccagtcaggattaaagtgggcggagccaatcgctgattggtcaggcgaaat	0						5'	New	gp4	...((((.(((((((((((((((.((..((((((((((((....((.....))...)))))))))))))).))))))))))))))).)).))...	89	52.6	-55.9	4.5	0	4.10953	0	low
6	3	PC-5p-72912_9	cel-miR-1832-P1_5p*	TCAGCGATTCGGACTCCGCCCACT	24	III	+	11829236	11829321	attccgaccaaTCAGCGATTCGAACTCCGCCCACTgcacctgattggttgacaagtgggcggagcgaatcgatgattggtcggggg	0						5'	New	gp4	..((((((((((((.(((((((..((((((((((((((((.....)).)).).)))))))))))))))))).))))))))))))..	82	57	-56.4	4.5	0	4.10953	0	low
7	4	PC-5p-38629_25	cel-miR-794_3p*	TTCCAAACGTTTTCATAAGTT	21	IV	+	8403081	8403168	cgcgtttgtattagTTCCAAACGTTTTCATAAGTTctccgatgattacttgtgggcggaagggcattttcagttaaaatatagacaac	0						5'	New	gp4	...((((((((((((.((...(((..((((((((..((....))..)))))))))))....)).))).........)))))))))...	82	38.6	-17.7	12.5	0	11.4154	0	middle
8	4	PC-5p-38629_25	cel-miR-794_3p*	TTCCAAACGTTTTCATAAGTT	21	IV	-	2369030	2369117	cgcgtttgtattagTTCCAAACGTTTTCATAAGTTctccgatgattacttgtgggcggaagggcattttcagttaaaatatagacaac	0						5'	New	gp4	...((((((((((((.((...(((..((((((((..((....))..)))))))))))....)).))).........)))))))))...	82	38.6	-17.7	12.5	0	11.4154	0	middle
9	5	PC-3p-24021_37	NA	TATTAAACGGTAAGGGCCGGCT	22	X	+	13759213	13759341	atatttaatttaggaaatgttgtaaagccccagccggcccttaccgtttaatacatggtgcatcgaccgggaacatgTATTAAACGGTAAGGGCCGGCTggggctttacattcatttattgttagaata	0						3'	New	gp4	...((((((.....(((((.(((((((((((((((((((((((((((((((((((((.....((....))...)))))))))))))))))))))))))))))))))))))..)))))...))))))...	123	41.9	-79.7	18.5	0	16.8947	0	middle
10	5	PC-3p-24021_37	NA	TATTAAACGGTAAGGGCCGGCT	22	X	-	13759177	13759285	aataaatgaatgtaaagccccagccggcccttaccgtttaatacatgttcccggtcgatgcaccatgTATTAAACGGTAAGGGCCGGCTggggctttacaacatttcct	0						3'	New	gp4	...(((((..(((((((((((((((((((((((((((((((((((((................))))))))))))))))))))))))))))))))))))).)))))...	103	47.7	-73.5	18.5	0	16.8947	0	middle
11	6	PC-5p-70496_10	NA	GACAAATACCTGGGAAGAAGTGA	23	I	+	2060473	2060549	aactGATAAATACCTGGGAAGAAGTGAagagccagttcacagaaaaggtatacgtcattccgaggaaattgtcaaga	0						5'	New	gp4	...((((((...(((.((((((.(((....(((..(((...)))..))).))).)).)))).)))...))))))...	71	40.3	-19.3	0	5	0	5.47498	low
12	6	PC-5p-70496_10	NA	GACAAATACCTGGGAAGAAGTGA	23	I	-	2056472	2056548	aactGATAAATACCTGGGAAGAAGTGAagagccagttcacagaaaaggtatacgtcattccgaggaaattgtcaaga	0						5'	New	gp4	...((((((...(((.((((((.(((....(((..(((...)))..))).))).)).)))).)))...))))))...	71	40.3	-19.3	0	5	0	5.47498	low
13	7	PC-3p-30188_31	NA	CTGGTTCCGGTTCCGCTGC	19	IV	+	13742612	13742688	gattacccgacatggaagcttcataccgccaatactcattgcgtgCTGGTTCCGGTTCAGCTGCcagtggtgtataa	0						3'	New	gp4	...(((((.((.(((.((((....(((((((..((.......))..)))...))))..)))).))))))).)))...	71	50.6	-20.3	0	31	0	33.9449	middle
14	8	PC-5p-34950_28	NA	GGCGGAATCTGAAGGAAATT	20	IV	+	3129249	3129340	cacgaaaaacgcGGCGGAATTTGAAGGAAATTtgccgtttttagccaaaatttgagtaatttttgctcatttttccgccgcgaattttcacc	0						5'	New	gp4	...(((((.((((((((((..(((..((((.((((((..(((.....)))..)).)))).))))..)))...))))))))))..)))))...	86	40.2	-31	28	0	25.5704	0	middle
15	9	PC-5p-74574_9	NA	ATTTTCGGAATTTGAAGCT	19	IV	+	3878036	3878120	aATTTTCGGAATTTGAAGCTtaagctgaaaattagacaatatttacgttaacagtcattcaaattaagctaagaatttgaaaaca	0						5'	New	gp4	..(((((.((((((..(((((((..((((.....(((................))).))))..)))))))..)))))))))))..	81	25.9	-15.7	9	0	8.21906	0	low
16	10	PC-5p-80681_6	cel-miR-10-P1_5p	CGTAGATCAAGCTGAAATTAGACACT	26	I	-	525252	525349	taCGTAGATCAAGCTGAAATGAGACACTctgacaccacgtgcatcccgacacctacccacgtggtgccaggctgtctcattacagtttgatctacaaa	0						5'	New	gp4	...(((((((((((((.(((((((((..(((.(((((((((................))))))))).)))..))))))))).)))))))))))))...	92	49	-53.7	6	0	5.47937	0	low
17	11	PC-3p-45736_22	NA	GCGAGGAACGAATACACTT	19	X	+	16948032	16948113	attctatcagcttctttgattcgttccgcgacaacttctttgtccaagttGCGAGGAACGAATACACTTccgctcatagtca	0						3'	New	gp4	...((((.(((.....(((((((((((.((.((((((........)))))))).))))))))).)).....))).))))...	76	43.9	-26.9	22	0	20.091	0	middle
18	12	PC-3p-42939_23	NA	GAGAGGTCCGACAGAGATGTTG	22	II	+	3352542	3352630	gctctgcagttctgtacggatctctaaattttggacgatttgggtcgtcgggaatgacctcGAGAGGTCCGACAGAGATGTTGtggacc	0						3'	New	gp4	..((..(((((((((.(((((((((..((((..((((((....))))))..)))).......)))))))))))))))...)))..))..	85	51.7	-36.1	23	0	21.0043	0	middle
19	13	PC-5p-72925_9	NA	CAGCACGGATTTCATGTTTAAT	22	V	-	5184971	5185044	gtCAGCACGGATTTCATGTTTAATagccagagtcatgctgccactggactctagacaatcgatcacgtgttata	0						5'	New	gp4	...((((((((((...((((((....((((.((......))..))))....))))))...)))).))))))...	68	44.6	-19.1	9	0	8.21906	0	low
20	14	PC-3p-71740_10	NA	GAAGATTTACGGCTGCACAC	20	X	+	13833518	13833584	atggtggagctgtgcgctttggcgtaaactctggtgtttgcgtagtGAAGATTTACGGCTGCACACc	0						3'	New	gp4	...(((.(((((((..((((.((((((((......))))))))...))))...))))))).)))...	61	52.2	-26.5	0	10	0	10.95	middle
21	15	PC-5p-42781_23	NA	ATTCTTGGCCGGTGGAGATT	20	V	+	20516537	20516673	acagccggaacatcgaattccttgagaaaatcttgaattttccATTCTTGGCCGGTGGAGATTttgaagaacgatccgaggggcaagttggatcttgcacggaagctctggaagaatttcgaagtttaaatggcgta	0						5'	New	gp4	...((((((((.(((((((((..(((....(((((.....((((..((((.((..((((..(((....)))...))))..)).)))).)))).....)).)))..))).))))....))))).))))...))))...	131	44.5	-39.2	23	0	21.0043	0	middle
22	16	PC-3p-70353_11	NA	TTTTGACGTTTTGAAAGCCT	20	V	-	18186883	18186998	agctggactacatgattagtatgccaagttttcaatacaatttttagctgccgaacagcatgttcggccatgTTTTGACGTTTTGAAAGTCTcaaaaaatattttatgatctacaa	0						3'	New	gp4	...((((...(((((..(((((....(((((((((.((...((..(((.(((((((.....)))))))...)))..)).)).))))))).))......)))))))))).))))...	110	34.5	-21.9	11	0	10.0455	0	middle
23	17	PC-5p-24672_36	NA	CTGCGTCTCTCCAACCCGGAC	21	II	+	6248716	6248784	aCTGCGTCTCTCCAACCCGGACaactcgcaacttgttgcaatggtcagttcgactgttagagacgctaa	0						5'	New	gp4	...((((((((..(((.(((((.(((.((((....))))...)))..)))))...)))))))))))...	63	50.7	-22.5	36	0	32.8762	0	middle
24	18	PC-3p-30210_31	NA	GGGAGAATTGGTTCACGCGAA	21	V	-	18311773	18311874	taacgcgatattgatcgattttgtactcagaagtcgtaaaatcgccattgaaatcctcatcgaatactttcacaacttctGGGAGAATTGGTTCACGCGAAt	0						3'	New	gp4	...((((.....((((((((((...(((((((((.((.((((((....(((.....))).)))....))).)).)))))))))))))))))))..))))...	96	39.2	-24.2	31	0	28.3101	0	middle
25	19	PC-3p-29320_31	NA	GTACAGTTTTCCTTTGCACC	20	V	+	8476145	8476251	gtgtcgttgtcaggtcctgtaccatgtcgaatgttctggcggctcgtctccagtgggatgagctgacagactgaccttttGTACAGTTTTCCTTTGCACCgcacgac	0						3'	New	gp4	(((.((.(((.(((..((((((...((((...(.((((.(((((((((((....))))))))))).))))))))).....))))))....)))..))).)))))...	104	53.3	-39.8	31	0	28.3101	0	middle
26	20	PC-3p-9788_67	NA	TTTCTTACGACGAAACAGT	19	IV	-	16391263	16391357	aattttaaaaattactgtttcagagagtaattaaaaattctccattcaagaattttctagTTTCTTACGACGAAACAGTagaaatttttagataa	0						3'	New	gp4	...((((((((((((((((((...(((.(((((((((((((.......)))))))).))))).))).....)))))))))...)))))))))...	89	23.2	-21.2	0	67	0	73.3647	middle
27	21	PC-5p-25992_35	NA	GGCGACATGTCTCTCCGGCA	20	IV	+	6346836	6346932	tcttcgGGCGACATGTCTCTCCGGCAtctgatggtacgagacgatactgggcgttcaggaagattgtgaagtgccttggagaattgtcgaatgaaag	0						5'	New	gp4	..((((..(((((..(((((..(((((.......(((((.......((((....)))).....)))))..)))))..)))))..)))))..))))..	93	50.5	-28.6	35	0	31.963	0	middle
28	22	PC-5p-25942_35	NA	GGCGGAGAGAACCTGAGTGGT	21	X	+	16521692	16521758	gaaattttGGCGGAGAGAACCAGAGTGGTcatgtgctcgaactaaccgcggttcctactcggctcca	0						5'	New	gp4	........(((.(((.(((((...(((((...((......))..))))))))))...))).)))...	56	53.7	-19.6	63	0	57.5334	0	middle
29	23	PC-5p-27739_33	NA	AGATACGGATTCTTAAAAA	19	X	-	891136	891230	aaAGATACGGATTTTTAAAAAttcacctcctaggctacaaattattcacatttcctgtgtatgaaaatttgccaattgttagaaatcttatcgca	0						5'	New	gp4	...((((.((((((((((.((((.........(((......((((.((((.....)))).))))......))))))).))))))))))))))...	89	30.5	-18.1	33	0	30.1365	0	middle
