# Supplementary material for: Extracellular Vesicle-Contained microRNA of C. elegans as a Tool to Decipher the Molecular Basis of Nematode Parasitism
Source: Front Cell Infect Microbiol. 2020 May 25;10:217. doi: 10.3389/fcimb.2020.00217 (PMC7261840; doi:10.3389/fcimb.2020.00217)
Supplement: Supplementary file 4 [file Table_4.XLSX]

## Sheet: Tabelle1
Table S4. miRNA families
C. elegans miRBase annotation	mature sequence	Family (MirGeneDB 2.0)	A. suum miRBase annotation	mature sequence	FAMILY (MirGeneDB 2.0)	H. contortus miRBase annotation	mature sequence	Family (MirGeneDB 2.0)	T. muris miRBase annotation	mature sequence	Family (MirGeneDB 2.0)
cel-miR-1-3p_R+1	UGGAAUGUAAAGAAGUAUGUAC	mir-1	asu-miR-84-5p	UGAGGUAGUUUAUAAAGCUGCGA	let-7	asu-miR-100a-5p	AACCCGUAGAUCCGAACUUGUGUU	mir-10	asu-miR-1175-3p	UGAGAUUCGUAACUACUGUUU	mir-1175
cel-miR-2-3p	UAUCACAGCCAGCUUUGAUGUGC	mir-2	asu-miR-71-5p	UGAAAGACAUGGGUAGUGAGACG	mir-71	bma-mir-36b-5p	CGGGAUAGUCUCUCACGGUAGAGC	mir-36	asu-miR-5360-5p	UCGAAUCGUCUCAUCGGAAGGCC	mir-5360
cel-lin-4-5p	UCCCUGAGACCUCAAGUGUGA	mir-10	asu-miR-81a	UGAGAUCAUUGUGAAAGCUAUU	bantam	cbn-mir-64f-5p	UAUGACACUUAAGCUAAUCUGAA	mir-65	asu-miR-81b-3p	UGAGAUCAUAGUGAAAGCCG	bantam
cel-let-7-5p_1ss12GA	UGAGGUAGUAGAUUGUAUAGUU	let-7	asu-miR-5358a	UACCCGUAAUUGCCAUGACUGUU	mir-54	cel-let-7-5p	UGAGGUAGUAGGUUGUAUAGUU	let-7	asu-miR-72-5p	AGGCAAGAUGUUGGCAUAGCU	mir-31
cel-miR-34-5p_R-1	AGGCAGUGUGGUUAGCUGGUU	mir-34	asu-miR-9-3p	AUAAAGCUGGACGACCGAAGUAA	mir-9	cel-miR-50-5p	UGAUAUGUCUGGUAUUCUUGGGUU	mir-190	asu-miR-44a-3p	UGACUAGAUCCACACUCAUC	mir-279
cel-miR-34-3p	ACGGCUACCUUCACUGCCACCC	mir-34	asu-miR-9-5p	UCUUUGGUUAUCUAGCUGUAUGA	mir-9	cel-mir-5592-1-3p	UGUAUUAAACGGUAAGGGCCGGC	mir-5592	asu-miR-228-5p	AAUGGCACUGGAUGAAUUC	mir-96
cel-miR-35-3p	UCACCGGGUGGAAACUAGCAGU	mir-36	asu-miR-100a-1-5p	AACCCGUAGAUCCGAACUUGUGUU	mir-10	Hco-lin-4-5p	UCCCUGAGACCUCAAGUGUGA	mir-10	asu-miR-252-5p	CUAAGUAGUAGUGCCGCAGGUC	mir-252
cel-miR-36-3p_1ss22GT	UCACCGGGUGAAAAUUCGCAUU	mir-36	asu-miR-100a-2-5p	AACCCGUAGAUCCGAACUUGUGUU	mir-10	Hco-miR-228-5p	AAUGGCACUGCAUGAAUUCACGG	mir-96	asu-miR-1822-3p	AAGCUGCCUGUUGAAUUGACUGA	mir-1822
cel-miR-37-3p	UCACCGGGUGAACACUUGCAGU	mir-36	asu-miR-750-3p	CCAGAUCUAUUACUUCCAACUGA	mir-750	Hco-miR-236-3p	CUAAUACUGUCAGGUAAUGAUGC	mir-8	asu-miR-56	AACCCGUAGAUCCGAACUUG	mir-10
cel-miR-38-3p	UCACCGGGAGAAAAACUGGAGU	mir-36	asu-lin-4-5p	UCCCUGAGACCUCUGCUGUGA	mir-10	Hco-miR-2-3p	UAUCACAGCCAGCUUUGAUGUGC	mir-2	asu-miR-236-3p	UAAUACUGUCGGGUAAAGAUGAU	mir-8
cel-miR-39-3p	UCACCGGGUGUAAAUCAGCUUG	mir-36	asu-miR-100c-5p	UACCCGUAGCUCCGAAAUCGUGU	mir-10	Hco-miR-250-3p	UCGAAUCACAGCCAACUGCUGCU	mir-2	asu-miR-9-5p	UCUUUGGUUACCUAGCUGUAU	mir-96
cel-miR-40-3p	UCACCGGGUGUACAUCAGCUAA	mir-36	asu-miR-239-5p	UUUGUACUUCGGCUAAGGUGCUG	mir-305	Hco-miR-259-5p	UAAUCUCAUCCGAAUCUGUUGCA	mir-216	asu-miR-993-3p	GAAGCUCGUUUCUACAGGUAUGU	mir-10
cel-miR-41-3p	UCACCGGGUGAAAAAUCACCUA	mir-36	asu-miR-5359-5p	UCUGGGAUUGUCUAUAUUGGUA	mir-5359	Hco-miR-40b-3p	UCACCGGGUGUCUUGUAGCGGA	mir-36	cel-miR-8197-3p	UUUGGCAACUGGUGUUCUGAUGA	mir-8197
cel-miR-42-3p	UCACCGGGUUAACAUCUACAGA	mir-36	asu-miR-57-5p	UACCCUGUAGUACCGAGCUGUGUUU	mir-10	Hco-miR-43-3p	UAUCACAGUGUCAUUGGGUCGCA	mir-2	asu-miR-791-3p	CUUGGCACUGUAAGAAUUC	mir-96
cel-miR-44-3p	UGACUAGAGACACAUUCAGCU	mir-279	asu-miR-81c-5p	GCGGAUGUGCAUGAGAUCAUG	bantam	Hco-miR-43-5p*	CAACCCGAUGUAGCUGUUAUACU	mir-2	asu-miR-49-3p	UAGCACCAUUUGAAUUCAGUUC	mir-29
cel-miR-45-5p	CUGGAUGUGCUCGUUAGUCAUA	mir-279	asu-miR-5362-5p	AAAUCUCGUCCGGUAGUAUAUGC	mir-216	Hco-miR-45-3p	UGACUAGAGACACAUUCAGCU	mir-279	asu-miR-92-3p	UAUUGCACUAGUUCUAGGCCUUG	mir-92
cel-miR-46-3p	UGUCAUGGAGUCGCUCUCUUCA	mir-281	asu-miR-56-3p	UACCCGUAAGUCUCCAUCGAG	mir-54	Hco-miR-5352-3p	UUGCACAUGAUGUACGACCUGCA	mir-5352	asu-miR-87a-3p	GUGAGCAAAGUUUCAGGUGUGU	mir-87
cel-miR-46-5p	AAGAGAGCCGUCUAUUGACAGU	mir-281	asu-miR-100b-5p	AACCCGUAGAUUCGAAUUUGUGUU	mir-10	Hco-miR-5884-5p	UAGGGUACUGACAUUGAAUGAGU	mir-5884	tmu-miR-ev1	UGGACGAUUGACUACUGAGCAU	-
cel-miR-47-3p	UGUCAUGGAGGCGCUCUCUUCA	mir-281	asu-let-7-5p	UGAGGUAGUAGGUUGUAUAGUU	let-7	Hco-miR-5885a-3p	UGAGAUCACGCGUAUAUUCGC	mir-5885	bma-miR-36c	UCACCGGAGCUAUCCUAAUCGU	mir-36
cel-miR-47-5p_R-2	AAGAGAGCAGUCUAUUGACA	mir-281	asu-miR-5357-3p	AAUGGACAACGAUUUGGGUGAG	mir-5357	Hco-miR-5885b-3p	UGAGAUCACGCCUAUAUUCGC	mir-5885	tmu-miR-ev2	GUGUAAUAGCGAACCCGAAGGAG	-
cel-miR-48-5p	UGAGGUAGGCUCAGUAGAUGCGA	let-7	asu-miR-993-3p	UAAGCUCGUCUCUACAGGCAGG	mir-10	Hco-miR-5885c-3p	UGAGAUCACGCGUAUAUUCGCUA	mir-5885	tmu-miR-ev3	GUGUAAUAGCAGGAACCCGAAGG	-
cel-miR-49-3p	AAGCACCACGAGAAGCUGCAGA	mir-29	asu-miR-184-3p	UGGACGGAAGACUGAUAAGAGC	mir-184	Hco-miR-5895-5p	UACCCGUAGCAUCUGUAUGUCU	mir-10	asu-let-7-5p	UGAGGUAGUCCUAUUGGCAGUG	let-7
cel-miR-50-5p_R-4	UGAUAUGUCUGGUAUUCUUG	mir-190	asu-miR-5363-5p	AUGGGCAAAGUUUCUGAACCGUGU	mir-5363	Hco-miR-5899-3p	UACCCGUAAUGUACAUAGCUUGAG	mir-54	tmu-miR-ev4	AACCAAAAAUGAGAUCUUAGC	-
cel-miR-51-5p	UACCCGUAGCUCCUAUCCAUGUU	mir-10	asu-miR-5361-5p	UGGGAUAUCUUGGAAGGUUUCU	mir-5361	Hco-miR-5908-3p	UUCAUCAGGCCUCAGUCAUCUACAU	mir-77	asu-miR-750-3p	CCAGAUCUGCUACUUCCAGCUCG	mir-750
cel-miR-52-5p	CACCCGUACAUAUGUUUCCGUGCU	mir-52	asu-miR-5356b-5p	UCGUUCACCUCGGAAAUAGUGGA	mir-71	Hco-miR-5939-3p	UGCCGUGGUCGCCAUGUGUUGGAAUC	mir-5939	cbn-miR-60	UAUUAUGCGCUGUUUGCUGAGU	mir-1993
cel-miR-53-5p	CACCCGUACAUUUGUUUCCGUGCU	mir-52	asu-miR-5364-3p	AGAGGUAUUGUUUAUUGGCUAA	mir-5364	Hco-miR-5960-3p*	UUCCCUUCGGCACAAACUCGACCGACA	mir-5960	tmu-miR-ev5	AUUCUCAUACGCACGAUCGCU	-
cel-miR-54-3p	UACCCGUAAUCUUCAUAAUCCGAG	mir-54	asu-miR-81b-3p	UGAGAUCAUGCCACAUCUGUCU	bantam	Hco-miR-5960-5p	GUGGUCCGGAGUCGGAGGGUUAU	mir-5960	asu-miR-34-5p	UGGCAGUGUAGUUAGCUGGUUGU	mir-34
cel-miR-54-5p_1ss22AT	AGGAUAUGAGACGACGAGAACU	mir-54	asu-miR-236-3p	UAAUACUGUCAGGUAAUGACGA	mir-8	Hco-miR-5976-5p	UGGUCAAAUAUCACCAUCUGC	mir-34	crm-miR-2231-5p	AACGGCAAUGCCUGGUCGGCC	mir-2231
cel-miR-55-3p	UACCCGUAUAAGUUUCUGCUGAG	mir-54	asu-miR-34-5p	UGGCAGUGUGGUUAGCUGGUUGU	mir-34	Hco-miR-60-3p	UAUUAUGCACAUUUUCUGGUUCAA	mir-1993	asu-miR-5342-3p	UAAUAUCAGCGUGUAAUUUCUGGA	mir-216
cel-miR-55-5p_R-4	CGGCAGAAACCUAUCGGU	mir-54				Hco-miR-61-3p	UGACUAGACUGUUACUCGGCGU	mir-279	cbn-miR-360	AUGUGACCGUUGUAAUGAUCAUG	mir-2001
cel-miR-56-3p	UACCCGUAAUGUUUCCGCUGAG	mir-54				Hco-miR-63a-3p	AAUGACACUGUUGCGAACUGGGAU	mir-63	prd-miR-7910a-5p	GUUGAAAUUCUCGGAGCUGCGCCU	mir-7910
cel-miR-57-5p	UACCCUGUAGAUCGAGCUGUGUGU	mir-10				Hco-miR-63b-3p	CUAUGACACUGUCGCGAAUUGGGG	mir-63	tmu-miR-ev6	ACUUGCCCUAUGAUCAACCUGAC	-
cel-miR-58a-3p	UGAGAUCGUUCAGUACGGCAAU	bantam				Hco-miR-71-5p	UGAAAGACAUGGGUAGUGAGAC	mir-71	cbr-miR-7595	UACCCGUUUCAAUUGCUUUG	mir-7595
cel-miR-58a-5p_1ss23CT	UGCCCUACUCUUCGCAUCUCAUU	bantam				Hco-miR-83-3p	UAGCACCAUGUAAAUUCAGCA	mir-29	tmu-miR-ev7	UACGAUACUGUUGGCAUGC	-
cel-miR-61-3p	UGACUAGAACCGUUACUCAUC	mir-279				Hco-miR-84a-5p	UGAGGUAGUUUUAAAUGUUAUGA	let-7	tmu-miR-ev8	UUUGAGGGGUCAACUGCUUACU	-
cel-miR-61-5p	UGGGUUACGGGGCUUAGUCCUU	mir-279				Hco-miR-87a-3p	GUGAGCAAAGUUUCAGGUGUGC	mir-87	asu-miR-5352-3p	UUGCACAUCAGCUACAGCCUG	mir-5352
cel-miR-63-3p_R-6	UAUGACACUGAAGCGAGU	mir-63				Hco-miR-9551-3p	UAUCACAGCAUUUUACUGAGCC	mir-2	asu-miR-86-5p	UAAGUGAAUGCUUUGCCACAGACU	mir-86
cel-miR-64-5p	UAUGACACUGAAGCGUUACCGAA	mir-65				Hco-miR-993-3p	UAAGCUCGUCGCUACAGGCAGAA	mir-10	bma-miR-153	UUGCAUAGUCACAAAAGUGAUG	mir-153
cel-miR-65-5p	UAUGACACUGAAGCGUAACCGAA	mir-65				prd-miR-7911a-5p	GCCCCCCGGAUGAUGCACCAUCG	mir-7911	tmu-miR-ev9	CCCGUGAGAAGAAGGCGACUG	-
cel-miR-66-5p	CAUGACACUGAUUAGGGAUGUGA	mir-65				prd-miR-7911c-5p	GUCCUCCCGACCGAUGCACCAUG	mir-7911	tmu-miR-ev11	UUUCCGAACGACCAACUUUGCC	-
cel-miR-70-3p	UAAUACGUCGUUGGUGUUUCCAU	mir-70							tmu-miR-ev10	UUUACCGAACGACACAACUGCC	-
cel-miR-71-5p	UGAAAGACAUGGGUAGUGAGACG	mir-71							tmu-miR-ev12	GCAGUAGUACUGGUAGUAGC	-
cel-miR-71-3p_R+1	UAUCACUAUUCUGUUUUUCGCC	mir-71							tmu-miR-ev13	GCAGUAGGUACCUGGUAGUA	-
cel-miR-72-5p_R-2	AGGCAAGAUGUUGGCAUAGCU	mir-31							tmu-miR-ev14	AUGGUCGGUAUGAUUUCGAGAAU	-
cel-miR-72-3p	AGCUUCGCCACAUUCUGCCACG	mir-31							asu-miR-2a-3p	UAUCACAGUUGAAAUGAGAUUAG	mir-2
cel-miR-73-3p	UGGCAAGAUGUAGGCAGUUCAGU	mir-73							asu-miR-239-5p	AUUGUACUGAAAAUAUGACGUUGC	mir-239
cel-miR-74-3p	UGGCAAGAAAUGGCAGUCUACA	mir-73							tmu-miR-ev15	UCGUACUUCUUUGCAUAACCAUA	mir-1
cel-miR-77-3p_R-1	UUCAUCAGGCCAUAGCUGUCC	mir-77							tmu-miR-ev16	UGAUUGCUUCAAGUUUGGC	-
cel-miR-79-3p	AUAAAGCUAGGUUACCAAAGCU	mir-9							tmu-miR-ev17	UAACCGAAGCUAUCCUAAUCGU	-
cel-miR-80-3p	UGAGAUCAUUAGUUGAAAGCCGA	bantam							tmu-miR-ev18	UACCCCAGACUCGAGCUUGCGU	-
cel-miR-81-3p	UGAGAUCAUCGUGAAAGCUAGU	bantam							tmu-miR-ev19	GGGGAUUGCUGGUUUGCCUG	-
cel-miR-82-3p	UGAGAUCAUCGUGAAAGCCAGU	bantam							tmu-miR-ev20	CACGGUGGACGUGGACGGCCG	-
cel-miR-83-3p	UAGCACCAUAUAAAUUCAGUAA	mir-29							tmu-miR-ev21	GGCCCAAUAAGCGUCAUGGACC	-
cel-miR-84-5p_R-2	UGAGGUAGUAUGUAAUAUUGUA	let-7							tmu-miR-ev22	ACGAUCAAAGCGAGCCGACC	-
cel-miR-86-3p	CUGGGCUCAGAUUCGCUUAGGC	mir-86							asu-miR-36a-5p	AGUGGAUGACGUGCUCUGCGA	mir-36
cel-miR-86-5p	UAAGUGAAUGCUUUGCCACAGUC	mir-86							ppc-miR-8243-3p	AACAUAGUCCAUGCUGAUG	mir-8243
cel-miR-87-3p	GUGAGCAAAGUUUCAGGUGUGC	mir-87
cel-miR-90-3p	UGAUAUGUUGUUUGAAUGCCCCU	mir-90
cel-miR-124-3p_R-2	UAAGGCACGCGGUGAAUGC	mir-124
cel-miR-124-5p	GCAUGCACCCUAGUGACUUUAGU	mir-124
cel-miR-228-5p	AAUGGCACUGCAUGAAUUCACGG	mir-96
cel-miR-229-5p	AAUGACACUGGUUAUCUUUUCCAUCG	mir-229
cel-miR-230-3p	GUAUUAGUUGUGCGACCAGGAGA	mir-230
cel-miR-233-3p_R-4	UUGAGCAAUGCGCAUGUGC	mir-87
cel-miR-233-5p	UCGCCCAUCCCGUUGCUCCAAUA	mir-87
cel-miR-234-3p	UUAUUGCUCGAGAAUACCCUU	mir-137
cel-miR-235-3p	UAUUGCACUCUCCCCGGCCUGA	mir-92
cel-miR-235-5p	AGGCCUUGGCUGAUUGCAAAAUU	mir-92
cel-miR-236-3p	UAAUACUGUCAGGUAAUGACGCU	mir-8
cel-miR-237-5p	UCCCUGAGAAUUCUCGAACAGCU	mir-10
cel-miR-238-3p	UUUGUACUCCGAUGCCAUUCAGA	mir-10
cel-miR-238-5p_R-2	UGGAUGUUCUCGGACGUUCAAA	mir-238
cel-miR-240-3p	UACUGGCCCCCAAAUCUUCGCU	mir-193
cel-miR-240-5p_R+1	CGAGGAUUUUGAGACUAGAAUGCU	mir-193
cel-miR-241-5p	UGAGGUAGGUGCGAGAAAUGA	let-7
cel-miR-243-3p	CGGUACGAUCGCGGCGGGAUAUC	mir-243
cel-miR-243-5p_R+4	UAUCUCGGUGCGAUCGUACCGUA	mir-243
cel-miR-244-5p	UCUUUGGUUGUACAAAGUGGUAUG	mir-9
cel-miR-245-3p_R+1	AUUGGUCCCCUCCAAGUAGCUCU	mir-133
cel-miR-246-3p	UUACAUGUUUCGGGUAGGAGC	mir-246
cel-miR-248	AUACACGUGCACGGAUAACGCUCA	mir-248
cel-miR-249-3p	UCACAGGACUUUUGAGCGUUGCC	mir-249
cel-miR-250-5p_R-4	CCUUCAGUUGCCUCGUGA	mir-2
cel-miR-250-3p	AAUCACAGUCAACUGUUGGC	mir-2
cel-miR-252-5p_R-1	AUAAGUAGUAGUGCCGCAGGUA	mir-252
cel-miR-358-5p	ACCUGGCCAGGCAUUCCAACUGU	mir-358
cel-miR-784-5p	UGGCACAAUCUGCGUACGUAGA	mir-784
cel-miR-786-3p	UAAUGCCCUGAAUGAUGUUCAAU	mir-193
cel-miR-790-5p	CUUGGCACUCGCGAACACCGCG	mir-96
cel-miR-791-3p	UUUGGCACUCCGCAGAUAAGGCAA	mir-791
cel-miR-795-5p	UGAGGUAGAUUGAUCAGCGAGCUU	let-7
cel-miR-5592-3p_R-2_1ss21GT	UGUAUUAAACGGUAAGGGCCU	mir-5592
cel-miR-5592-5p_L-2	GCCCUUACCGUUUAAUACAUG	mir-5592
cel-mir-5592-1-p3	UUCCCGGUCGAUGCACCA	mir-5592
ppc-miR-1_R+2	UGGAAUGUAAAGAAGUAUGUAU	mir-1
sme-miR-31b-5p	AGGCAAGAUGCUGGCAUAGCUGA	mir-31
cbn-miR-51_R+1	UACCCGUAGCUCCUAUCCAUGUUG	mir-10
asu-miR-71-3p_R+1	UAUCACUAUUCUGUUUUUCGCCU	mir-71
hco-miR-228_L-1R+1	AAUGGCACUGCAUGAAUUCACGGU	mir-96
bma-let-7_R+1	UGAGGUAGUAGGUUGUAUAGUUA	let-7
