# Supplementary material for: Extracellular Vesicle-Contained microRNA of C. elegans as a Tool to Decipher the Molecular Basis of Nematode Parasitism
Source: Front Cell Infect Microbiol. 2020 May 25;10:217. doi: 10.3389/fcimb.2020.00217 (PMC7261840; doi:10.3389/fcimb.2020.00217)
Supplement: Supplementary file 5 [file Table_5.XLSX]

## Sheet: Asu_Ssc
Supplementary Table S5. Overrepresented pathways (enrichR)
A. suum vs Sus scrofa
KEGG pathways
	Term	Overlap	P.value	Adjusted.P.value	Odds.Ratio	Combined.Score	Genes
1	MAPK signaling pathway	104/294	6.23488e-13	1.88917e-10	1.96851	55.322	IL1RAP;FGF1;CRKL;IGF1R;FGF4;ELK4;RPS6KA4;FGF5;RPS6KA3;FGF6;RPS6KA6;FGF7;RPS6KA5;FGF9;AKT2;PRKACB;MAP3K7;MAP3K5;PDGFRB;PDGFRA;MEF2C;PRKCB;CACNA2D1;HGF;CACNA2D4;EREG;CACNB1;CACNB3;CACNB4;MAPKAPK3;MAPKAPK2;CSF1R;PDGFB;CACNA1D;NLK;STK4;CACNA1E;RASGRP1;RASGRP4;RASGRP3;STK3;RAP1B;PPP3R2;RAP1A;PDGFD;MAP2K7;FGF23;MAP2K6;TGFB2;BDNF;INSR;NFATC1;BRAF;IGF1;HSPA2;NFKB1;FASL;KITL;NF1;MAP3K13;MAP3K14;FGFR3;FGFR…
2	Pathways in cancer	156/535	9.34006e-11	1.41502e-08	1.62264	37.4735	RB1;FGF1;ETS1;FGF4;CRKL;IGF1R;FGF5;FGF6;FGF7;EDNRA;RPS6KA5;CCND2;FGF9;AKT2;RASSF5;IL12A;PIM2;SKP2;PRKACB;IL13RA1;PDGFRB;PDGFRA;PRKCB;HGF;RUNX1;AR;CCNE2;CCNE1;COL4A4;COL4A6;COL4A5;IL6ST;NOTCH2;CSF1R;EPAS1;MGST3;PDGFB;LPAR2;PIK3R1;LPAR4;STK4;RASGRP1;FOXO1;RASGRP4;RASGRP3;BCL2L11;DVL2;DVL3;PLCG1;RALGDS;FGF23;WNT2;SMAD2;FZD3;TGFB2;SMAD4;FZD5;FZD4;FZD7;FZD8;BRAF;IGF1;ESR1;NFKB1;ESR2;NFKBIA;CXCL12;CDK6…
3	Axon guidance	67/180	6.77224e-10	6.83996e-08	2.07135	43.7325	ITGB1;ROBO2;GSK3B;NRP1;BMPR2;LRRC4;ROBO1;PPP3CA;PPP3CB;RGS3;CFL2;BOC;PLXNC1;EPHB2;EPHB1;NCK1;EPHA5;EPHA4;EPHA7;TRPC5;EPHA6;SEMA6A;ARHGEF12;DCC;UNC5C;UNC5D;PARD3;RASA1;MET;EPHA3;CAMK2D;ROCK1;SEMA3C;ROCK2;SRC;SEMA3D;SEMA3A;SEMA3B;GNAI3;PIK3R1;NTN1;GNAI1;NTN3;NRAS;PARD6B;EFNB3;PPP3R2;ABLIM3;SLIT1;PLCG1;SRGAP3;SLIT2;SRGAP2;LRRC4C;SRGAP1;NTNG1;FZD3;LIMK2;SEMA4C;NFATC2;SEMA4F;PTPN11;SSH1;NFATC4;CXCL12;…
4	Rap1 signaling pathway	70/209	4.58951e-08	3.47655e-06	1.86382	31.4928	ITGB1;DOCK4;FLT1;ITGB3;CTNND1;FGF1;CRKL;IGF1R;FGF4;FGF5;FGF6;FGF7;SIPA1L1;FGF9;AKT2;RASSF5;PDGFRB;PDGFRA;PRKCB;HGF;MAGI3;MAGI2;NGF;PRKD3;PARD3;RAPGEF2;TLN2;RAPGEF5;PLCB1;RAPGEF6;PLCB2;MET;CRK;CSF1R;RALA;SRC;PDGFB;GNAI3;LPAR2;PIK3R1;LPAR4;ADCY7;GNAI1;ADCY5;RASGRP3;RAP1B;GRIN2A;NRAS;PARD6B;RAP1A;CNR1;PDGFD;P2RY1;PLCG1;RALGDS;FGF23;MAP2K6;INSR;VEGFB;BRAF;IGF1;GRIN2B;VEGFA;GNAO1;KITL;GNAQ;CALM3;FGFR3…
5	Ras signaling pathway	73/233	4.78768e-07	2.90134e-05	1.74349	25.3713	FLT1;RASGRF2;RASGRF1;FGF1;ETS1;IGF1R;FGF4;FGF5;FGF6;FGF7;HTR7;FGF9;AKT2;RASSF5;IKBKG;PRKACB;PDGFRB;PDGFRA;PRKCB;HGF;PLA2G4A;KSR2;NGF;RASA1;RASA2;RAPGEF5;SOS1;MET;PLA1A;ARF6;CSF1R;RALA;PDGFB;PIK3R1;RASAL3;STK4;RASGRP1;RASGRP4;RASGRP3;RAP1B;MAPK9;GRIN2A;NRAS;GNG3;MAPK8;RAP1A;GNG2;PDGFD;PLCG1;RALGDS;FGF23;NTRK1;NTRK2;BDNF;BAD;INSR;VEGFB;PTPN11;IGF1;GRIN2B;NFKB1;VEGFA;MAPK10;FASL;KITL;REL;NF1;CALM3;R…
6	PI3K-Akt signaling pathway	101/357	8.89759e-07	4.49328e-05	1.57436	21.9345	CHRM2;TNC;PPP2R2A;FGF1;IGF1R;FGF4;FGF5;FGF6;FGF7;CCND2;PPP2R1B;FGF9;AKT2;CREB3L2;TNR;PDGFRB;PDGFRA;HGF;MAGI2;TSC2;PRLR;EREG;CCNE2;CCNE1;COL4A4;COL4A6;COL4A5;CSF1R;PDGFB;LPAR2;PIK3R1;LPAR4;FOXO3;BCL2L11;PDGFD;FGF23;BDNF;INSR;IGF1;NFKB1;G6PC2;COL1A2;CDK6;FASL;LPAR6;KITL;BCL2;IL7R;FGFR3;BCL2L1;FGFR1;FGF10;ITGB1;GSK3B;CDKN1A;CDKN1B;FLT1;YWHAB;ITGB3;PTEN;LAMC1;AREG;PIK3CG;GYS1;PPP2R5E;MLST8;ITGB8;IKBK…
7	Wnt signaling pathway	53/160	2.73742e-06	0.000118491	1.84335	23.6105	INVS;GSK3B;WNT2B;PPP3CA;PPP3CB;CCND2;RSPO2;RSPO3;MAP3K7;PRKACB;CSNK2A1;PRKCB;SERPINF1;AXIN1;WNT9B;WNT9A;SENP2;SFRP1;TBL1XR1;ROR2;PLCB1;PLCB2;CAMK2D;ROCK2;LEF1;LRP5;PRICKLE2;PRICKLE1;NLK;CXXC4;LRP6;MAPK9;MAPK8;PPP3R2;DVL2;DVL3;GPC4;WNT2;TCF7L2;FZD3;SMAD4;FZD5;FZD4;FZD7;FZD8;NFATC2;NFATC1;NFATC4;VANGL1;MAPK10;VANGL2;BAMBI;LGR4
8	Breast cancer	49/147	5.25325e-06	0.000198967	1.85494	22.5499	RB1;GSK3B;CDKN1A;WNT2B;PTEN;FGF1;IGF1R;FGF4;FGF5;FGF6;FGF7;FGF9;AKT2;HEY2;POLK;NCOA1;NCOA3;AXIN1;WNT9B;WNT9A;SOS1;NOTCH2;LEF1;LRP5;PIK3R1;LRP6;DLL4;NRAS;DVL2;DVL3;E2F3;FGF23;WNT2;TCF7L2;FZD3;FZD5;FZD4;FZD7;FZD8;BRAF;IGF1;ESR1;ESR2;MTOR;HEYL;CDK6;SP1;FGFR1;FGF10
9	Neurotrophin signaling pathway	42/121	7.77981e-06	0.00026192	1.93159	22.7232	GSK3B;CAMK2D;PIK3R1;FOXO3;CRKL;RAP1B;RPS6KA3;MAPK9;RPS6KA6;NRAS;MAPK8;RPS6KA5;RAP1A;AKT2;PLCG1;MAP2K7;SH2B3;MAP3K5;NTRK1;NTRK2;MAP3K1;BDNF;PDPK1;BAD;SORT1;KIDINS220;NTRK3;BRAF;IRAK3;PTPN11;NGF;NFKB1;NFKBIA;MAPK10;FASL;TRAF6;CAMK4;MAPKAPK2;BCL2;CALM3;SOS1;CRK
10	Cushing syndrome	51/159	1.16492e-05	0.000352969	1.78495	20.2775	RB1;SCARB1;GSK3B;CDKN1A;WNT2B;CDKN1B;ASH2L;AHR;CREB3L2;PRKACB;AXIN1;WNT9B;WNT9A;NR5A1;CREB1;CCNE2;CCNE1;PLCB1;PLCB2;CREB5;KMT2D;CAMK2D;LEF1;GNAI3;KCNA4;CACNA1D;ADCY7;GNAI1;ADCY5;RAP1B;RAP1A;RBBP5;GNA11;DVL2;DVL3;E2F3;WNT2;TCF7L2;FZD3;FZD5;FZD4;FZD7;FZD8;BRAF;PBX1;NCEH1;CDK6;STAR;SP1;GNAQ;KCNK3
11	FoxO signaling pathway	44/132	1.55146e-05	0.000427357	1.85494	20.5411	CDKN1A;CDKN1B;PRKAA2;SETD7;PTEN;PIK3R1;FOXO3;NLK;STK4;FOXO1;GABARAP;GRM1;IGF1R;MAPK9;NRAS;MAPK8;CCND2;BCL2L11;AKT2;SKP2;RAG1;SMAD2;IL10;GABARAPL1;TGFB2;SMAD4;HOMER1;HOMER2;PDPK1;INSR;STAT3;BRAF;IGF1;FBXO32;SIRT1;ATG12;TGFBR1;TGFBR2;MAPK10;G6PC2;FASL;ATM;IL7R;SOS1
12	Prostate cancer	35/97	1.67323e-05	0.00042249	2.00793	22.0835	RB1;GSK3B;CDKN1A;CDKN1B;LEF1;PDGFB;PTEN;PIK3R1;FOXO1;IGF1R;NRAS;AKT2;PDGFD;CREB3L2;E2F3;IKBKG;PDGFRB;PDGFRA;TCF7L2;PDPK1;BAD;BRAF;IGF1;NFKB1;MTOR;NFKBIA;AR;CREB1;ZEB1;CCNE2;CCNE1;BCL2;SOS1;FGFR1;CREB5
13	Signaling pathways regulating pluripotency of stem cells	45/137	1.90465e-05	0.00044393	1.82786	19.8664	GSK3B;WNT2B;BMPR2;RIF1;ONECUT1;PIK3R1;ACVR1B;IGF1R;NRAS;ACVR1C;AKT2;DVL2;SMARCAD1;DVL3;SKIL;WNT2;SMAD2;FZD3;SMAD4;ZFHX3;PCGF6;FZD5;FZD4;PCGF5;FZD7;ESRRB;STAT3;AXIN1;WNT9B;FZD8;SMAD9;LIFR;INHBA;IGF1;WNT9A;ACVR2A;MEIS1;HAND1;ID4;HOXB1;IL6ST;BMPR1B;FGFR3;FGFR1;BMPR1A
14	RIG-I-like receptor signaling pathway	27/68	2.11784e-05	0.000458361	2.20956	23.7805	OTUD5;DDX3X;TANK;IFIH1;MAPK9;MAPK8;TRIM25;IL12A;IKBKG;MAP3K7;IKBKE;ATG5;MAP3K1;DDX58;TMEM173;ATG12;NFKB1;NFKBIA;MAPK10;CXCL10;CYLD;SIKE1;MAVS;TRAF6;IRF7;PIN1;TBKBP1
15	Gastric cancer	48/150	2.22394e-05	0.000449236	1.78075	19.0783	RB1;GSK3B;CDKN1A;WNT2B;CDKN1B;LEF1;LRP5;PIK3R1;FGF1;FGF4;LRP6;FGF5;FGF6;FGF7;NRAS;FGF9;AKT2;DVL2;DVL3;E2F3;CTNNA3;POLK;FGF23;WNT2;SMAD2;TCF7L2;TGFB2;FZD3;SMAD4;FZD5;CDX2;FZD4;HGF;FZD7;AXIN1;WNT9B;FZD8;BRAF;WNT9A;TGFBR1;MTOR;TGFBR2;CCNE2;CCNE1;BCL2;SOS1;MET;FGF10
16	Mucin type O-glycan biosynthesis	15/28	2.23357e-05	0.000422983	2.98116	31.9262	GALNT7;GALNT14;GALNT5;GALNT13;GALNT4;GALNT16;GALNT3;GALNT15;GALNT1;GCNT1;C1GALT1;GALNT10;GCNT4;GALNTL6;ST3GAL2
17	Melanoma	28/72	2.36659e-05	0.000421809	2.1641	23.0509	RB1;CDKN1A;PTEN;PDGFB;PIK3R1;FGF1;IGF1R;FGF4;FGF5;FGF6;FGF7;NRAS;FGF9;AKT2;PDGFD;E2F3;POLK;FGF23;PDGFRB;PDGFRA;BAD;HGF;BRAF;IGF1;CDK6;MET;FGFR1;FGF10
18	Hepatitis B	50/163	5.29399e-05	0.000891155	1.707	16.8078	RB1;CDKN1A;DDX3X;YWHAB;IFIH1;AKT2;CREB3L2;IKBKG;MAP3K7;IKBKE;APAF1;PRKCB;DDX58;TGFBR1;TGFBR2;CREB1;CCNE2;CCNE1;TRAF6;IRF7;SOS1;TLR4;CREB5;SRC;PIK3R1;MAPK9;NRAS;MAPK8;E2F3;MAP2K7;MAP2K6;SMAD2;TGFB2;EGR2;SMAD4;EGR3;MAP3K1;BAD;STAT1;STAT3;NFATC2;NFATC1;BRAF;NFKB1;NFATC4;NFKBIA;MAPK10;MAVS;FASL;BCL2
19	Hippo signaling pathway	49/159	5.48668e-05	0.000874982	1.71495	16.8247	GSK3B;WNT2B;BMPR2;YWHAB;SERPINE1;PPP2R2A;FGF1;LIMD1;AREG;AMOT;GLI2;CCND2;RASSF2;PPP2R1B;TEAD1;YWHAG;TEAD4;AXIN1;WNT9B;WNT9A;TGFBR1;TGFBR2;LATS1;FRMD6;PARD3;YAP1;CRB2;LEF1;STK3;PARD6B;DVL2;DVL3;CTNNA3;WNT2;SMAD2;WWTR1;TCF7L2;TGFB2;FZD3;SMAD4;FZD5;FZD4;FZD7;FZD8;GDF6;BMP5;DLG2;BMPR1B;BMPR1A
20	Glutamatergic synapse	38/114	5.72009e-05	0.000866593	1.85494	18.1208	GRIA1;SLC1A1;SLC1A2;GRIK3;GNAI3;SLC1A3;CACNA1D;GRIK2;ADCY7;GRM1;GNAI1;GLS;ADCY5;PPP3CA;GRIN2A;PPP3CB;GRM5;GNG3;PPP3R2;GNG2;GRM7;SLC17A8;PRKACB;SLC38A2;GRIA4;KCNJ3;SLC38A1;HOMER1;PRKCB;HOMER2;PLA2G4A;GRIN2B;GNAO1;GNAQ;PLCB1;SHANK3;PLCB2;SHANK1
21	ErbB signaling pathway	30/84	8.12367e-05	0.00117213	1.98744	18.718	GSK3B;CDKN1A;CAMK2D;CDKN1B;SRC;CBLB;PIK3R1;AREG;CRKL;MAPK9;NRAS;MAPK8;ERBB3;ERBB4;AKT2;PLCG1;MAP2K7;NCK1;PRKCB;BAD;NRG1;BRAF;NRG2;MTOR;EREG;BTC;MAPK10;NRG3;SOS1;CRK
22	Tight junction	50/167	0.000104773	0.00144301	1.66612	15.2678	ITGB1;PPP2R2A;WASL;F11R;CLDN1;YBX3;AMOT;CLDN22;PPP2R1B;CLDN23;SYNPO;PRKACB;MAP3K5;RAB8B;ACTR2;ACTN1;PRKCE;RUNX1;CLDN11;RAP2C;PARD3;CLDN8;RAPGEF2;MYH9;CLDN18;ARHGEF2;RAPGEF6;CFTR;IGSF5;PRKAA2;ROCK1;ROCK2;SRC;NEDD4L;CACNA1D;MAPK9;PARD6B;MAPK8;RAP1A;MARVELD2;WHAMM;MAP2K7;MPDZ;MAP3K1;RDX;MSN;MAPK10;DLG2;NEDD4;AMOTL1
23	cAMP signaling pathway	60/211	0.000116488	0.0015346	1.58242	14.3331	CHRM2;OXTR;ATP2A2;EDNRA;AKT2;CREB3L2;ADORA1;PDE4A;PRKACB;VAV3;GHSR;EDN1;PDE4D;NPY1R;ATP1B4;ATP1B2;CREB1;CNGB3;PPARA;CFTR;CREB5;GRIA1;CAMK2D;ROCK1;GPR119;ROCK2;PTGER3;GNAI3;ADRB1;CACNA1D;PIK3R1;ADRB2;ADCY7;GNAI1;ADCY5;SLC9A1;RAP1B;MAPK9;GRIN2A;MAPK8;RAP1A;PLN;GRIA4;GABBR2;GABBR1;HTR1F;BDNF;BAD;HTR1A;ATP2B4;NFATC1;BRAF;GRIN2B;NFKB1;TSHR;NFKBIA;MAPK10;PDE10A;CAMK4;CALM3
24	Thyroid hormone signaling pathway	37/115	0.000162788	0.0020552	1.79042	15.618	PFKFB2;NOTCH2;GSK3B;HDAC2;THRA;SRC;HDAC1;ITGB3;ATP2A2;PIK3R1;FOXO1;SLC9A1;NRAS;MED13;PLN;AKT2;PLCG1;PRKACB;NCOA1;MED1;PRKCB;PDPK1;BAD;STAT1;NCOA3;DIO2;ATP1B4;TSC2;SLC16A10;ATP1B2;ESR1;MTOR;RCAN1;KAT2B;NCOR1;PLCB1;PLCB2
25	Arrhythmogenic right ventricular cardiomyopathy (ARVC)	26/72	0.000192622	0.00233458	2.00952	17.191	ITGB1;ITGB3;LEF1;ATP2A2;CACNA1D;SLC8A1;SGCD;CDH2;DAG1;ITGB8;DMD;CTNNA3;CACNG2;TCF7L2;ITGA4;CACNA2D1;ITGA1;CACNA2D4;CACNB1;CACNB3;CACNB4;ITGA8;PKP2;DSG2;ITGA6;DSC2
26	Chronic myeloid leukemia	27/76	0.000199945	0.00233013	1.97698	16.8389	RB1;CDKN1A;HDAC2;CDKN1B;HDAC1;PIK3R1;CRKL;NRAS;MECOM;AKT2;E2F3;POLK;IKBKG;TGFB2;SMAD4;BAD;PTPN11;BRAF;TGFBR1;NFKB1;RUNX1;TGFBR2;NFKBIA;CDK6;SOS1;CRK;BCL2L1
27	Focal adhesion	56/199	0.000258813	0.00290445	1.56598	12.9341	ITGB1;GSK3B;FLT1;ITGB3;RASGRF1;TNC;PTEN;LAMC1;ARHGAP5;CRKL;IGF1R;CCND2;AKT2;TNR;ITGB8;VAV3;PDGFRB;PDGFRA;ITGA4;PRKCB;PDPK1;ACTN1;HGF;ITGA1;COL4A4;COL4A6;ITGA8;COL4A5;COL6A6;ITGA6;TLN2;SOS1;MET;CRK;VCL;ROCK1;ROCK2;SRC;PDGFB;XIAP;PIK3R1;RAP1B;MAPK9;MAPK8;RAP1A;PDGFD;CAV2;BAD;VEGFB;BRAF;PARVA;IGF1;VEGFA;MAPK10;COL1A2;BCL2
28	AGE-RAGE signaling pathway in diabetic complications	33/101	0.000260492	0.0028189	1.81821	15.0056	CDKN1B;SERPINE1;PIK3R1;FOXO1;MAPK9;NRAS;MAPK8;AKT2;PLCG1;SMAD2;TGFB2;SMAD4;EDN1;PRKCB;STAT1;PRKCE;STAT3;VEGFB;NFATC1;NFKB1;TGFBR1;TGFBR2;VEGFA;MAPK10;COL3A1;COL1A2;COL4A4;COL4A6;BCL2;COL4A5;NOX4;PLCB1;PLCB2
29	AMPK signaling pathway	39/126	0.000272236	0.0028444	1.72245	14.1393	PFKFB2;PFKFB4;PRKAA2;PPP2R2A;PIK3R1;FOXO3;ADIPOR2;ELAVL1;ADRA1A;FOXO1;ACACA;IGF1R;CAMKK2;GYS1;EEF2K;PPP2R1B;PPP2R5E;AKT2;CREB3L2;LEPR;SCD2;SCD1;MAP3K7;PPARGC1A;CPT1A;PDPK1;INSR;TSC2;IGF1;PPP2R5C;PPP2R3A;SIRT1;MTOR;TBC1D1;G6PC2;CREB1;RAB14;CFTR;CREB5
30	Insulin resistance	35/110	0.000306387	0.00309451	1.77063	14.3255	GSK3B;PRKAA2;PTEN;SLC2A2;PPP1R3A;PIK3R1;FOXO1;RPS6KA3;GYS1;MAPK9;RPS6KA6;MAPK8;AKT2;CREB3L2;MLX;PPARGC1A;PPARGC1B;PTPN1;CPT1A;PRKCB;PDPK1;PRKCE;INSR;STAT3;PTPN11;NFKB1;MTOR;NFKBIA;MAPK10;G6PC2;CREB1;PPP1R3C;PPP1R3B;PPARA;CREB5
31	Adrenergic signaling in cardiomyocytes	44/148	0.000312783	0.0030572	1.65441	13.3511	CAMK2D;CREM;GNAI3;ATP2A2;PPP2R2A;CACNA1D;ADRB1;ADRA1D;ADRB2;ADRA1A;ADCY7;SLC8A1;PIK3CG;GNAI1;SLC9A1;ADCY5;RPS6KA5;PLN;PPP2R1B;PPP2R5E;AKT2;CREB3L2;CACNG2;PRKACB;CACNA2D1;TPM1;ATP2B4;ATP1B4;CACNA2D4;ATP1B2;PPP2R5C;PPP2R3A;CACNB1;CACNB3;CACNB4;CREB1;GNAQ;BCL2;CALM3;AGTR2;PLCB1;SCN4B;PLCB2;CREB5
32	Longevity regulating pathway	33/102	0.000319498	0.00302524	1.80039	14.4909	HDAC2;PRKAA2;HDAC1;PIK3R1;FOXO3;ADIPOR2;ADCY7;FOXO1;IGF1R;ADCY5;CAMKK2;NRAS;SESN3;AKT2;SESN1;CREB3L2;EIF4EBP2;PRKACB;PPARGC1A;EIF4E;ATG5;INSR;TSC2;IGF1;HSPA2;SIRT1;NFKB1;MTOR;SOD1;CREB1;CAMK4;EIF4E2;CREB5
33	Pancreatic cancer	26/75	0.000405013	0.00371876	1.92914	15.0697	RB1;CDKN1A;RALA;PIK3R1;MAPK9;MAPK8;AKT2;E2F3;POLK;IKBKG;RALGDS;SMAD2;TGFB2;SMAD4;BAD;STAT1;STAT3;BRAF;TGFBR1;NFKB1;MTOR;TGFBR2;VEGFA;MAPK10;CDK6;BCL2L1
34	cGMP-PKG signaling pathway	49/172	0.000446672	0.00398063	1.58533	12.2287	ATP2A2;ADRA1D;ADRA1A;SLC8A1;PIK3CG;PPP3CA;EDNRA;PPP3CB;AKT2;CREB3L2;ADORA1;PRKG2;PRKG1;MEF2C;PRKCE;ATP1B4;ATP1B2;ADRA2A;CREB1;KCNMA1;PLCB1;SLC25A4;PLCB2;CREB5;OPRD1;ROCK1;ROCK2;GNAI3;CACNA1D;ADRB1;ADRB2;ADCY7;GNAI1;ADCY5;GNA13;PPP3R2;PLN;GNA11;KCNMB2;MEF2D;BAD;INSR;ATP2B4;NFATC2;NFATC1;NFATC4;GNAQ;CALM3;SLC25A31
35	Adherens junction	25/72	0.000505	0.00437185	1.93223	14.6675	SRC;CTNND1;LEF1;WASL;NLK;IGF1R;CTNNA3;MAP3K7;WASF2;SMAD2;PTPN1;TCF7L2;SMAD4;CSNK2A1;ACTN1;INSR;TGFBR1;TGFBR2;FER;PTPRB;PARD3;MET;SSX2IP;VCL;FGFR1
36	Transcriptional misregulation in cancer	51/183	0.000607014	0.00510903	1.55085	11.4871	CD86;CDKN1A;CCNT2;FLT1;CDKN1B;CCNT1;AFF1;IGF1R;HOXA10;ELK4;HOXA9;CCND2;SIX4;HIST2H3C2;POLK;MEF2C;RUNX2;RUNX1;ETV6;TGFBR2;MYCN;MAF;ZEB1;NCOR1;BMP2K;MET;CSF1R;CEBPA;HDAC2;HDAC1;MLLT3;FOXO1;TSPAN7;RUNX1T1;NTRK1;ARNT2;BCL11B;PBX3;HMGA2;IGF1;KLF3;NFKB1;FLI1;PBX1;PML;MEIS1;SP1;WT1;REL;ATM;BCL2L1
37	GABAergic synapse	29/90	0.000770337	0.00630844	1.79311	12.8542	GABRB2;GABRB1;SRC;GNAI3;CACNA1D;SLC6A1;ADCY7;GABARAP;GNAI1;GLS;ADCY5;TRAK2;GNG3;GNG2;PRKACB;SLC38A2;GABRQ;GABBR2;GABRA1;SLC38A1;GABARAPL1;KCNJ6;GABBR1;PRKCB;GAD2;GABRG2;GABRG1;GNAO1;HAP1
38	Oxytocin signaling pathway	44/154	0.000793797	0.00632948	1.58995	11.3502	OXTR;CDKN1A;CAMK2D;PRKAA2;ROCK1;ROCK2;SRC;GNAI3;CACNA1D;ADCY7;PIK3CG;GNAI1;ADCY5;CAMKK2;PPP3CA;PPP3CB;NRAS;PPP3R2;EEF2K;CACNG2;PRKACB;KCNJ2;KCNJ3;MEF2C;KCNJ6;CAMK1D;PRKCB;CACNA2D1;NFATC2;PLA2G4A;NFATC1;CACNA2D4;NFATC4;CACNB1;GNAO1;RCAN1;CACNB3;CACNB4;GNAQ;CAMK4;CALM3;CAMK1;PLCB1;PLCB2
39	Parathyroid hormone synthesis, secretion and action	33/107	0.000830114	0.00644935	1.71626	12.175	CDKN1A;LRP5;GNAI3;ARRB1;ADCY7;GNAI1;LRP6;ADCY5;GNA13;GNA11;CREB3L2;PDE4A;PRKACB;FGF23;MEF2D;CASR;MEF2C;PRKCB;VDR;PDE4D;BRAF;RUNX2;MMP14;CREB1;MMP13;MMP16;SP1;GNAQ;BCL2;PLCB1;PLCB2;FGFR1;CREB5
40	Choline metabolism in cancer	31/99	0.00088817	0.00672789	1.74252	12.2436	DGKE;SLC22A5;SLC44A1;DGKB;SLC44A2;PDGFB;PIK3R1;WASL;MAPK9;NRAS;MAPK8;AKT2;PDGFD;PLCG1;RALGDS;WASF2;PDGFRB;PDGFRA;LYPLA1;PCYT1A;PRKCB;PDPK1;TSC2;PLA2G4A;MTOR;MAPK10;SP1;SOS1;DGKI;SLC22A21;DGKH
41	Melanogenesis	31/100	0.001069	0.00790014	1.7251	11.8015	GSK3B;CAMK2D;WNT2B;LEF1;GNAI3;ADCY7;GNAI1;ADCY5;NRAS;CREB3L2;DVL2;DVL3;PRKACB;WNT2;TCF7L2;FZD3;EDN1;FZD5;PRKCB;FZD4;FZD7;WNT9B;FZD8;WNT9A;GNAO1;CREB1;KITL;GNAQ;CALM3;PLCB1;PLCB2
42	Colorectal cancer	28/88	0.00117119	0.00844931	1.77063	11.9513	GSK3B;CDKN1A;RALA;LEF1;PIK3R1;AREG;MAPK9;NRAS;MAPK8;BCL2L11;AKT2;POLK;RALGDS;SMAD2;TCF7L2;TGFB2;SMAD4;DCC;BAD;AXIN1;BRAF;TGFBR1;MTOR;EREG;TGFBR2;MAPK10;BCL2;SOS1
43	Hepatocellular carcinoma	47/171	0.00133288	0.00939216	1.52951	10.126	RB1;GSK3B;CDKN1A;WNT2B;MGST3;LEF1;PTEN;LRP5;PIK3R1;IGF1R;LRP6;NRAS;AKT2;DVL2;DPF3;DVL3;E2F3;PLCG1;POLK;ARID2;WNT2;SMAD2;SMARCE1;TCF7L2;TGFB2;FZD3;SMAD4;PBRM1;FZD5;PRKCB;FZD4;BAD;HGF;FZD7;AXIN1;WNT9B;FZD8;BRAF;WNT9A;ARID1B;TGFBR1;MTOR;TGFBR2;CDK6;SOS1;MET;BCL2L1
44	Calcium signaling pathway	51/189	0.00133326	0.00918129	1.50162	9.94093	CHRM2;OXTR;HTR2C;ATP2A2;ADRA1D;ADRA1A;SLC8A1;GRM1;PPP3CA;EDNRA;PPP3CB;GRM5;HTR7;PRKACB;PDGFRB;PDGFRA;CAMK1D;PRKCB;PHKA1;AVPR1A;TACR1;ITPKC;PLCB1;SLC25A4;PLCB2;CAMK2D;PDE1C;CHRNA7;PTGER3;CACNA1D;ADRB1;ADRB2;CACNA1E;ADCY7;GNA14;GRIN2A;PPP3R2;PLN;ERBB3;ERBB4;GNA11;PLCG1;ATP2B4;TPCN1;P2RX7;GNAQ;CAMK4;P2RX1;CALM3;SLC25A31;CAMK1
45	mTOR signaling pathway	43/154	0.00149206	0.0100466	1.55382	10.1116	GSK3B;SEH1L;WNT2B;PRKAA2;PTEN;LRP5;PIK3R1;IGF1R;LRP6;RPS6KA3;RPS6KA6;NRAS;AKT2;DVL2;MLST8;DVL3;SLC38A9;RICTOR;SKP2;FNIP1;ATP6V1D;WNT2;RNF152;EIF4E;FZD3;FZD5;PRKCB;FZD4;PDPK1;INSR;FZD7;WNT9B;TSC2;FZD8;BRAF;IGF1;WNT9A;MTOR;CLIP1;RRAGD;EIF4E2;SOS1;LPIN1
46	Dilated cardiomyopathy (DCM)	28/90	0.0017138	0.0112887	1.73128	11.0266	ITGB1;ITGB3;ATP2A2;ADRB1;CACNA1D;ADCY7;SLC8A1;ADCY5;TTN;SGCD;PLN;DAG1;ITGB8;DMD;CACNG2;PRKACB;TGFB2;ITGA4;CACNA2D1;ITGA1;TPM1;CACNA2D4;IGF1;CACNB1;CACNB3;CACNB4;ITGA8;ITGA6
47	Toxoplasmosis	32/108	0.00204907	0.01321	1.64884	10.2069	ITGB1;H2-DMA;GNAI3;XIAP;LAMC1;PIK3CG;GNAI1;MAPK9;MAPK8;SOCS1;AKT2;IL12A;IKBKG;MAP3K7;MAP2K6;IL10;TGFB2;PDPK1;BAD;STAT1;STAT3;HSPA2;H2-AA;NFKB1;NFKBIA;GNAO1;MAPK10;TRAF6;BCL2;ITGA6;TLR4;BCL2L1
48	Insulin signaling pathway	39/139	0.00218813	0.0138126	1.56136	9.56285	GSK3B;PRKAA2;CBLB;PPP1R3A;PIK3R1;FOXO1;ACACA;HK2;CRKL;GYS1;MAPK9;NRAS;MAPK8;SOCS1;AKT2;MKNK1;INPP5K;FLOT2;PRKACB;PPARGC1A;EIF4E;SOCS4;PTPN1;PDPK1;BAD;INSR;TSC2;PHKA1;BRAF;MTOR;MAPK10;G6PC2;PPP1R3C;PPP1R3B;CALM3;EIF4E2;SOS1;CRK;RHOQ
49	Dopaminergic synapse	38/135	0.0023241	0.0143715	1.5664	9.49929	GRIA1;GSK3B;CAMK2D;TOMT;GNAI3;PPP2R2A;CACNA1D;GNAI1;ADCY5;PPP3CA;MAPK9;GRIN2A;PPP3CB;GNG3;MAPK8;GNG2;PPP2R1B;KIF5C;PPP2R5E;AKT2;CREB3L2;PRKACB;SLC18A2;GRIA4;KCNJ3;KCNJ6;PRKCB;PPP2R5C;PPP2R3A;GRIN2B;GNAO1;MAPK10;CREB1;GNAQ;CALM3;PLCB1;PLCB2;CREB5
50	Glioma	24/75	0.00233736	0.0141644	1.78075	10.7891	RB1;PDGFRB;PDGFRA;CDKN1A;CAMK2D;CAMK1D;PRKCB;PTEN;PDGFB;BRAF;PIK3R1;IGF1;MTOR;IGF1R;NRAS;CDK6;AKT2;CAMK4;E2F3;CALM3;POLK;PLCG1;CAMK1;SOS1
51	Long-term potentiation	22/67	0.00242855	0.0144285	1.82726	11.0009	GRIA1;CAMK2D;PRKCB;BRAF;GRIN2B;GRM1;RAP1B;PPP3CA;RPS6KA3;PPP3CB;GRM5;RPS6KA6;NRAS;GRIN2A;RAP1A;PPP3R2;CAMK4;GNAQ;CALM3;PLCB1;PRKACB;PLCB2
52	Relaxin signaling pathway	37/131	0.0024673	0.0143768	1.57175	9.43775	SRC;GNAI3;ARRB1;PIK3R1;ADCY7;GNAI1;ADCY5;MAPK9;NRAS;GNG3;MAPK8;GNG2;AKT2;CREB3L2;MAP2K7;PRKACB;SMAD2;EDN1;VEGFB;NFKB1;TGFBR1;TGFBR2;VEGFA;NFKBIA;GNAO1;MAPK10;COL3A1;COL1A2;CREB1;MMP13;COL4A4;COL4A6;COL4A5;SOS1;PLCB1;PLCB2;CREB5
53	T cell receptor signaling pathway	30/101	0.00266385	0.0152292	1.65292	9.79848	ITK;GSK3B;CBLB;PIK3R1;RASGRP1;PPP3CA;MAPK9;PPP3CB;NRAS;PPP3R2;AKT2;PLCG1;IKBKG;MAP2K7;ICOS;MAP3K7;NCK1;IL10;VAV3;PDPK1;NFATC2;NFATC1;NFKB1;NFKBIA;CD8A;LCK;CD28;CD247;SOS1;MAP3K14
54	Prolactin signaling pathway	23/72	0.00292328	0.0164028	1.77765	10.3727	GSK3B;GALT;SRC;STAT1;STAT3;SLC2A2;PIK3R1;FOXO3;PRLR;ESR1;NFKB1;ESR2;MAPK10;MAPK9;NRAS;MAPK8;CCND2;SOCS1;AKT2;SOS1;SOCS7;SOCS4;SOCS5
55	Regulation of lipolysis in adipocytes	19/56	0.00308447	0.0169926	1.88807	10.9156	INSR;PTGER3;NPY1R;GNAI3;ADRB1;ADRB2;PIK3R1;ADCY7;GNAI1;TSHR;ADCY5;PTGS1;AKT2;ADORA1;PRKG2;PLIN1;PRKACB;PRKG1;MGLL
56	Chagas disease (American trypanosomiasis)	30/103	0.00367932	0.0199077	1.62082	9.08477	SERPINE1;GNAI3;PPP2R2A;PIK3R1;GNAI1;GNA14;MAPK9;MAPK8;PPP2R1B;AKT2;GNA11;IL12A;IKBKG;SMAD2;IL10;TGFB2;ACE3;NFKB1;TGFBR1;TGFBR2;NFKBIA;GNAO1;MAPK10;FASL;GNAQ;TRAF6;CD247;PLCB1;TLR4;PLCB2
57	Hypertrophic cardiomyopathy (HCM)	26/86	0.00380448	0.0202238	1.68239	9.37357	ITGB1;PRKAA2;ITGB3;ATP2A2;CACNA1D;SLC8A1;TTN;SGCD;DAG1;ITGB8;DMD;CACNG2;EDN1;TGFB2;ITGA4;CACNA2D1;ITGA1;TPM1;CACNA2D4;IGF1;ACE3;CACNB1;CACNB3;CACNB4;ITGA8;ITGA6
58	Insulin secretion	26/86	0.00380448	0.0198751	1.68239	9.37357	CAMK2D;GPR119;SLC2A2;CACNA1D;ADCY7;ADCY5;RIMS2;PCLO;GNA11;CREB3L2;KCNMB2;FFAR1;KCNN3;PRKACB;KCNJ11;PRKCB;PDX1;ATP1B4;ATP1B2;CREB1;GNAQ;KCNMA1;PLCB1;PLCB2;VAMP2;CREB5
59	Long-term depression	20/61	0.00381642	0.0195996	1.82453	10.1598	GRIA1;GRID2;PRKCB;GNAI3;PLA2G4A;BRAF;IGF1;GRM1;GNAI1;IGF1R;GNA13;GNAO1;NRAS;PPP2R1B;GNA11;GNAQ;PRKG2;PLCB1;PLCB2;PRKG1
60	Proteoglycans in cancer	52/203	0.00397662	0.0200819	1.42547	7.87905	ITGB1;CDKN1A;WNT2B;HPSE2;ITGB3;IGF1R;AKT2;PRKACB;ARHGEF12;PRKCB;PDPK1;HGF;WNT9B;ANK2;WNT9A;ANK1;SOS1;TLR4;MET;CAMK2D;ROCK1;ROCK2;SRC;TWIST1;PIK3R1;SLC9A1;NRAS;ERBB3;ERBB4;DROSHA;PLCG1;WNT2;SMAD2;FZD3;TGFB2;FZD5;FZD4;CAV2;FZD7;RDX;STAT3;FZD8;MSN;BRAF;PTPN11;IGF1;ESR1;MTOR;VEGFA;COL1A2;FASL;FGFR1
61	Autophagy	36/130	0.00399985	0.0198681	1.54103	8.5088	MTMR3;PRKAA2;STX17;PTEN;PIK3R1;HMGB1;AMBRA1;ZFYVE1;GABARAP;IGF1R;CAMKK2;MAPK9;NRAS;MAPK8;AKT2;LAMP2;MLST8;MAP3K7;PRKACB;ATG7;ATG5;IGBP1;GABARAPL1;PDPK1;BAD;ATG10;TSC2;WIPI1;ATG14;ATG12;MTOR;MAPK10;TRAF6;RRAGD;BCL2;BCL2L1
62	Morphine addiction	27/92	0.00506506	0.0247534	1.63316	8.63187	GABRB2;GABRB1;PDE1C;GNAI3;ARRB1;ADCY7;GNAI1;ADCY5;GNG3;GNG2;GRK5;ADORA1;PDE4A;PRKACB;KCNJ3;GABRQ;GABBR2;GABRA1;KCNJ6;GABBR1;PRKCB;PDE4D;OPRM1;GABRG2;GABRG1;GNAO1;PDE10A
63	Small cell lung cancer	27/92	0.00506506	0.0243605	1.63316	8.63187	RB1;ITGB1;CDKN1A;CDKN1B;PTEN;XIAP;LAMC1;PIK3R1;AKT2;E2F3;POLK;IKBKG;SKP2;APAF1;NFKB1;NFKBIA;CDK6;TRAF4;CCNE2;CCNE1;COL4A4;TRAF6;COL4A6;BCL2;COL4A5;ITGA6;BCL2L1
64	p53 signaling pathway	22/71	0.00537018	0.0254245	1.72431	9.0128	STEAP3;CDKN1A;CD82;APAF1;GORAB;SERPINE1;PTEN;TSC2;IGF1;CCND2;CDK6;SESN3;RRM2B;CCNE2;CCNE1;ZMAT3;SESN1;BCL2;SFN;ATM;MDM4;BCL2L1
65	Th17 cell differentiation	29/102	0.00616474	0.0287372	1.58216	8.05146	H2-DMA;RORA;IL6RA;AHR;IL1RAP;PPP3CA;MAPK9;PPP3CB;MAPK8;PPP3R2;PLCG1;IKBKG;SMAD2;SMAD4;STAT1;STAT3;NFATC2;NFATC1;H2-AA;NFKB1;TGFBR1;MTOR;RUNX1;TGFBR2;NFKBIA;MAPK10;LCK;CD247;IL6ST
66	Renin secretion	23/76	0.00617025	0.0283271	1.68409	8.56869	EDN1;PDE1C;GNAI3;ADRB1;CACNA1D;ADRB2;ACE3;GNAI1;ADCY5;PPP3CA;PPP3CB;EDNRA;CREB1;PPP3R2;GNAQ;KCNMA1;ADORA1;PRKG2;CALM3;PLCB1;PRKACB;PLCB2;KCNJ2
67	Cholinergic synapse	31/113	0.00830486	0.0375578	1.52663	7.31398	CHRM2;CAMK2D;CHRNA7;GNAI3;CACNA1D;PIK3R1;ADCY7;PIK3CG;GNAI1;ADCY5;NRAS;GNG3;GNG2;AKT2;GNA11;CREB3L2;PRKACB;KCNJ2;KCNJ3;CHRNB2;KCNJ6;PRKCB;GNAO1;CREB1;GNAQ;CAMK4;KCNQ3;BCL2;PLCB1;PLCB2;CREB5
68	Salivary secretion	23/78	0.00866931	0.0386294	1.64091	7.79099	SLC12A2;PRKCB;LYZ2;LYZ1;ATP2B4;ATP1B4;ADRA1D;ADRB1;ATP1B2;ADRB2;ADRA1A;ADCY7;ADCY5;SLC9A1;GNAQ;KCNMA1;PRKG2;CALM3;PLCB1;PRKACB;PLCB2;PRKG1;VAMP2
69	Notch signaling pathway	16/49	0.00954246	0.0419039	1.81709	8.4531	NOTCH2;HDAC2;HDAC1;DTX2;RBPJ;DTX4;NCOR2;DLL4;KAT2B;APH1C;NCSTN;APH1B;MFNG;DVL2;DVL3;CIR1
70	Leukocyte transendothelial migration	31/115	0.010806	0.0467746	1.50008	6.79186	ITGB1;ITK;ROCK1;NCF2;ROCK2;CTNND1;GNAI3;PIK3R1;F11R;ARHGAP5;CLDN1;GNAI1;RAP1B;CLDN22;RAP1A;RASSF5;CLDN23;CTNNA3;PLCG1;VAV3;ITGA4;PRKCB;ACTN1;MSN;RHOH;PTPN11;CLDN11;CXCL12;CLDN8;CLDN18;VCL
71	Measles	37/144	0.0128263	0.0547376	1.42985	6.2288	GSK3B;CDKN1B;CBLB;PIK3R1;IFIH1;MAPK9;MAPK8;CCND2;AKT2;IL12A;IKBKG;MAP3K7;IKBKE;CSNK2A1;APAF1;DDX58;BAD;STAT1;STAT3;MSN;HSPA2;NFKB1;NFKBIA;MAPK10;MAVS;CDK6;CCNE2;FASL;CCNE1;TRAF6;CD28;BCL2;IRF7;CD46;TLR4;RAB9B;BCL2L1
72	C-type lectin receptor signaling pathway	30/112	0.013154	0.0553566	1.49058	6.45574	SRC;CBLB;PIK3R1;PPP3CA;MAPK9;PPP3CB;NRAS;MAPK8;PPP3R2;AKT2;IL12A;IKBKG;CLEC1B;IKBKE;IL10;EGR2;EGR3;ARHGEF12;STAT1;NFATC2;NFATC1;PTPN11;NFKB1;NFATC4;NFKBIA;MAPK10;CYLD;MAPKAPK2;CALM3;MAP3K14
73	Amphetamine addiction	20/68	0.0141752	0.0588367	1.63671	6.96629	GRIA1;CAMK2D;PRKCB;HDAC1;CACNA1D;SIRT1;GRIN2B;ADCY5;PPP3CA;PPP3CB;GRIN2A;CREB1;PPP3R2;CAMK4;CREB3L2;CALM3;PRKACB;SLC18A2;CREB5;GRIA4
74	Renal cell carcinoma	20/68	0.0141752	0.0580416	1.63671	6.96629	ARNT2;CDKN1A;TGFB2;EPAS1;BAD;HGF;PDGFB;PTPN11;BRAF;PIK3R1;ETS1;CRKL;VEGFA;RAP1B;NRAS;RAP1A;AKT2;SOS1;MET;CRK
75	Circadian entrainment	27/99	0.0141998	0.0573671	1.51768	6.45702	GRIA1;CAMK2D;GNAI3;CACNA1D;ADCY7;GNAI1;ADCY5;GRIN2A;GNG3;RPS6KA5;GNG2;PRKG2;PRKACB;PRKG1;GRIA4;KCNJ3;KCNJ6;PRKCB;GRIN2B;GNAO1;PER1;CREB1;GNAQ;NOS1AP;CALM3;PLCB1;PLCB2
76	Gap junction	24/86	0.0151046	0.0602196	1.55298	6.51125	PDGFRB;MAP3K2;PDGFRA;PRKCB;SRC;PDGFB;GNAI3;HTR2C;ADRB1;ADCY7;GRM1;GNAI1;ADCY5;GRM5;NRAS;GNA11;PDGFD;GNAQ;PRKG2;SOS1;PLCB1;PRKACB;PLCB2;PRKG1
77	Type II diabetes mellitus	15/48	0.0180539	0.0710434	1.73901	6.98107	KCNJ11;INSR;PRKCE;PDX1;SLC2A2;CACNA1D;PIK3R1;CACNA1E;HK2;MTOR;MAPK10;MAPK9;MAPK8;SOCS1;SOCS4
78	Sphingolipid signaling pathway	32/124	0.0184156	0.0715375	1.43609	5.73653	OPRD1;ASAH1;ROCK1;ROCK2;PTEN;GNAI3;PPP2R2A;PIK3R1;GNAI1;GNA13;MAPK9;NRAS;MAPK8;PPP2R1B;PPP2R5E;AKT2;ADORA1;MAP3K5;CERS3;CERS6;PRKCB;PDPK1;PRKCE;PPP2R5C;PPP2R3A;SGPP2;NFKB1;MAPK10;GNAQ;BCL2;PLCB1;PLCB2
79	Nicotine addiction	13/40	0.0192663	0.0738947	1.80857	7.14276	GRIA1;CHRNB2;GABRQ;GABRB2;GABRA1;GABRB1;CHRNA7;GRIN2B;GABRG2;GABRG1;GRIN2A;SLC17A8;GRIA4
80	Platelet activation	32/125	0.0206016	0.0780287	1.4246	5.53083	ITGB1;ROCK1;ROCK2;SRC;ITGB3;SNAP23;GNAI3;PIK3R1;RASGRP1;ADCY7;PIK3CG;GNAI1;ADCY5;PTGS1;RAP1B;GNA13;RAP1A;AKT2;P2RY1;PRKG2;PRKACB;PRKG1;ARHGEF12;PLA2G4A;COL3A1;COL1A2;GNAQ;P2RX1;TBXAS1;TLN2;PLCB1;PLCB2
81	Phospholipase D signaling pathway	37/149	0.021713	0.0812229	1.38187	5.29235	DGKE;RALA;DGKB;PDGFB;LPAR2;PIK3R1;LPAR4;AGPAT1;ADCY7;GRM1;PIK3CG;ADCY5;GNA13;GRM5;NRAS;GRM7;AKT2;PDGFD;PLCG1;RALGDS;CYTH1;PDGFRB;PDGFRA;INSR;TSC2;PLA2G4A;PTPN11;AVPR1A;MTOR;LPAR6;KITL;SOS1;PLCB1;PLCB2;DGKI;DGKH;ARF6
82	Adipocytokine signaling pathway	20/71	0.0226914	0.0838476	1.56756	5.93441	CPT1A;PRKAA2;STAT3;ACSL6;ACSL4;PTPN11;ADIPOR2;NFKB1;MTOR;CAMKK2;NFKBIA;MAPK10;MAPK9;MAPK8;G6PC2;AKT2;LEPR;IKBKG;PPARA;PPARGC1A
83	Retrograde endocannabinoid signaling	37/150	0.0239701	0.0875053	1.37266	5.12132	GRIA1;GABRB2;GABRB1;DAGLA;NDUFB4;NDUFB2;GNAI3;CACNA1D;ABHD6;ADCY7;GRM1;GNAI1;ADCY5;MAPK9;GRM5;GNG3;MAPK8;GNG2;CNR1;SLC17A8;PRKACB;GRIA4;KCNJ3;GABRQ;GABRA1;KCNJ6;PRKCB;GABRG2;GABRG1;GNAO1;MAPK10;GNAQ;NAPEPLD;NDUFS1;PLCB1;PLCB2;MGLL
84	Basal cell carcinoma	18/63	0.0258156	0.0931207	1.58995	5.81409	GSK3B;TCF7L2;CDKN1A;FZD3;WNT2B;FZD5;FZD4;FZD7;LEF1;AXIN1;WNT9B;FZD8;WNT9A;GLI2;DVL2;DVL3;POLK;WNT2
85	GnRH signaling pathway	24/90	0.0259381	0.0924616	1.48395	5.41947	MAP3K2;CAMK2D;MAP3K1;PRKCB;SRC;PLA2G4A;CACNA1D;ADCY7;ADCY5;MAPK10;MAPK9;MMP14;NRAS;MAPK8;GNA11;GNAQ;GNRH1;CALM3;SOS1;PLCB1;MAP2K7;PRKACB;PLCB2;MAP2K6
86	Cell cycle	31/123	0.0275617	0.0971068	1.40252	5.0369	RB1;GSK3B;CDKN1A;HDAC2;CDKN1B;YWHAB;HDAC1;CDC14B;ORC4;CDC23;CCND2;ORC2;SFN;E2F3;SKP2;E2F5;YWHAG;SMAD2;TGFB2;SMAD4;CDC6;SMC1A;STAG2;CDK6;DBF4;CCNE2;TFDP2;CCNE1;ATM;ANAPC1;MAD2L1
87	Endocytosis	61/269	0.0284809	0.099192	1.26191	4.49055	TFRC;WIPF1;SH3KBP1;WIPF2;WIPF3;SNX12;CBLB;ARRB1;WASL;RAB22A;IGF1R;EEA1;KIF5C;PSD3;LDLRAP1;VPS36;SH3GL2;PDGFRA;PDCD6IP;IST1;VPS37A;TGFBR1;TGFBR2;PARD3;TRAF6;AMPH;VPS25;ARF6;CHMP5;SRC;VPS4B;NEDD4L;AGAP1;VPS26A;ASAP1;ASAP2;PARD6B;GRK5;RAB11FIP2;EPS15;RAB11FIP4;CYTH1;SNX6;SMAD2;GIT2;ARFGEF2;RAB4A;SMURF1;CAV2;WWP1;STAM;HSPA2;PML;ITCH;EHD4;NEDD4;CAPZA1;CAPZA2;FGFR3;SMAP1;SPG20
88	TGF-beta signaling pathway	24/91	0.0294042	0.101244	1.46765	5.17583	SMAD2;TGFB2;SMAD4;BMPR2;ROCK1;SMURF1;SMAD9;INHBA;RGMB;ACVR1B;GDF6;LTBP1;TGFBR1;ACVR2A;TGFBR2;BMP5;ACVR1C;PPP2R1B;SP1;BAMBI;ID4;E2F5;BMPR1B;BMPR1A
89	Th1 and Th2 cell differentiation	23/87	0.0316539	0.107765	1.47116	5.07977	NOTCH2;STAT1;H2-DMA;IL13;NFATC2;NFATC1;RBPJ;H2-AA;NFKB1;DLL4;NFKBIA;MAPK10;PPP3CA;MAPK9;PPP3CB;MAPK8;MAF;PPP3R2;LCK;IL12A;IKBKG;PLCG1;CD247
90	Cortisol synthesis and secretion	19/69	0.0324509	0.109251	1.53234	5.25292	SCARB1;KCNA4;CACNA1D;ADCY7;PBX1;ADCY5;NR5A1;CREB1;NCEH1;STAR;SP1;GNA11;GNAQ;CREB3L2;PLCB1;PRKACB;PLCB2;KCNK3;CREB5
91	Regulation of actin cytoskeleton	50/217	0.0338269	0.112632	1.28222	4.34223	CYFIP2;CHRM2;ITGB1;ITGB3;WASL;FGF1;CRKL;FGF4;FGF5;FGF6;FGF7;FGF9;CFL2;ITGB8;VAV3;PDGFRB;PDGFRA;ARHGEF12;ITGA4;ACTN1;ITGA1;ITGA8;MYH9;ITGA6;SOS1;CRK;VCL;ROCK1;ROCK2;SRC;PDGFB;LPAR2;PIK3R1;LPAR4;SLC9A1;GNA13;NRAS;SCIN;PDGFD;FGF23;WASF2;LIMK2;RDX;MSN;BRAF;SSH1;CXCL12;FGFR3;FGFR1;FGF10
92	Oocyte meiosis	29/116	0.0355823	0.117189	1.39121	4.64094	CAMK2D;YWHAB;ADCY7;IGF1R;ADCY5;RPS6KA3;PPP3CA;RPS6KA6;PPP3CB;SLK;CDC23;PPP3R2;PPP2R1B;PPP2R5E;PRKACB;YWHAG;IGF1;PPP2R5C;SMC1A;AR;CPEB1;CCNE2;CCNE1;CALM3;CPEB3;CPEB2;ANAPC1;CPEB4;MAD2L1
93	Aldosterone synthesis and secretion	26/102	0.0359967	0.11728	1.41849	4.71551	SCARB1;CAMK2D;DAGLA;CACNA1D;ADCY7;ADCY5;GNA11;CREB3L2;PRKACB;CAMK1D;PRKCB;PRKCE;ATP2B4;ATP1B4;ATP1B2;CREB1;STAR;PRKD3;GNAQ;CAMK4;CALM3;CAMK1;PLCB1;PLCB2;KCNK3;CREB5
94	Amyotrophic lateral sclerosis (ALS)	15/52	0.0366011	0.11798	1.60524	5.30961	GRIA1;APAF1;BAD;SLC1A2;DERL1;GRIN2B;SOD1;PPP3CA;PPP3CB;GRIN2A;PPP3R2;BCL2;MAP3K5;MAP2K6;BCL2L1
95	Non-small cell lung cancer	18/66	0.0400824	0.127842	1.51768	4.8821	RB1;CDKN1A;PDPK1;PRKCB;BAD;STAT3;BRAF;PIK3R1;FOXO3;STK4;NRAS;CDK6;AKT2;RASSF5;E2F3;POLK;PLCG1;SOS1
96	Glycosaminoglycan biosynthesis	15/53	0.042846	0.135233	1.57495	4.96133	HS3ST3B1;CHST7;HS3ST3A1;GLCE;XYLT1;HS6ST2;HS3ST1;HS2ST1;HS3ST2;NDST2;EXT1;EXTL2;B3GNT7;CHST11;ST3GAL2
97	HIF-1 signaling pathway	26/104	0.0447197	0.139692	1.39121	4.32296	CDKN1A;CAMK2D;FLT1;CDKN1B;TFRC;SERPINE1;IL6RA;PIK3R1;ENO4;HK2;IGF1R;AKT2;MKNK1;PLCG1;EIF4E;EDN1;PRKCB;INSR;STAT3;IGF1;NFKB1;MTOR;VEGFA;BCL2;EIF4E2;TLR4
98	Progesterone-mediated oocyte maturation	23/90	0.0452631	0.139946	1.42212	4.40185	GNAI3;BRAF;PIK3R1;IGF1;ADCY7;GNAI1;IGF1R;ADCY5;MAPK10;STK10;RPS6KA3;MAPK9;RPS6KA6;MAPK8;CPEB1;CDC23;AKT2;CPEB3;PRKACB;CPEB2;ANAPC1;CPEB4;MAD2L1
99	Osteoclast differentiation	31/128	0.0454412	0.139078	1.34773	4.16629	CSF1R;NCF2;ITGB3;PIK3R1;PPP3CA;MAPK9;PPP3CB;MAPK8;PPP3R2;SOCS1;AKT2;IKBKG;MAP2K7;MAP3K7;MAP2K6;TGFB2;STAT1;NFATC2;NFATC1;NFKB1;TGFBR1;FOSL2;TGFBR2;NFKBIA;MAPK10;CYLD;CREB1;LCK;TRAF6;CAMK4;MAP3K14
100	Endometrial cancer	16/58	0.0463385	0.140406	1.53513	4.71557	GSK3B;TCF7L2;CDKN1A;PDPK1;BAD;LEF1;PTEN;AXIN1;BRAF;PIK3R1;FOXO3;NRAS;AKT2;CTNNA3;POLK;SOS1
101	Apelin signaling pathway	33/138	0.0469706	0.140912	1.33072	4.06965	HDAC5;PRKAA2;SERPINE1;GNAI3;NRF1;ADCY7;SLC8A1;GABARAP;PIK3CG;GNAI1;SLC9A1;ADCY5;GNA13;NRAS;GNG3;GNG2;AKT2;PRKACB;PPARGC1A;MEF2D;SMAD2;GABARAPL1;MEF2C;SMAD4;PRKCE;TGFBR1;MTOR;GNAQ;CAMK4;CALM3;PLIN1;PLCB1;PLCB2
102	Chemokine signaling pathway	45/197	0.0479622	0.142476	1.27115	3.86093	ITK;GSK3B;CXCL9;ROCK1;ROCK2;SRC;CXCR5;GNAI3;ARRB1;PIK3R1;WASL;FOXO3;ADCY7;CX3CL1;GNAI1;PIK3CG;CRKL;ADCY5;RAP1B;NRAS;GNG3;RAP1A;GNG2;GRK5;AKT2;CCR7;IKBKG;PRKACB;CCR2;VAV3;PRKCB;STAT1;BAD;STAT3;BRAF;NFKB1;NFKBIA;CXCL10;CXCL12;PARD3;XCL1;PLCB1;SOS1;PLCB2;CRK
103	Estrogen signaling pathway	32/134	0.0506306	0.148942	1.32891	3.96442	SRC;GNAI3;PIK3R1;ADCY7;GRM1;GNAI1;ADCY5;NRAS;AKT2;CREB3L2;PRKACB;KCNJ3;NCOA1;GABBR2;KCNJ6;GABBR1;NCOA3;HSPA2;OPRM1;ESR1;ESR2;GNAO1;CREB1;SP1;GNAQ;BCL2;CALM3;SOS1;PLCB1;PLCB2;FKBP5;CREB5
104	Hepatitis C	37/160	0.0579106	0.16872	1.28687	3.6661	RB1;SCARB1;GSK3B;CDKN1A;YWHAB;PPP2R2A;PIK3R1;CLDN1;CLDN22;NRAS;PPP2R1B;AKT2;CLDN23;E2F3;IKBKG;IKBKE;YWHAG;APAF1;DDX58;BAD;STAT1;STAT3;BRAF;NFKB1;PIAS1;NFKBIA;CLDN11;CXCL10;MAVS;CDK6;FASL;CLDN8;TRAF6;IRF7;CLDN18;SOS1;PPARA
105	Human cytomegalovirus infection	56/255	0.0587468	0.169527	1.22208	3.46401	RB1;GSK3B;CDKN1A;ITGB3;CX3CL1;CRKL;PPP3CA;PPP3CB;AKT2;CREB3L2;IKBKG;PRKACB;PDGFRA;ARHGEF12;PRKCB;TSC2;TMEM173;CREB1;PLCB1;SOS1;PLCB2;CRK;CREB5;ROCK1;ROCK2;SRC;PTGER3;GNAI3;IL6RA;PIK3R1;ADCY7;GNAI1;ADCY5;GNA13;NRAS;GNG3;PPP3R2;GNG2;GNA11;E2F3;MAP2K6;STAT3;NFATC2;NFATC1;NFKB1;MTOR;NFATC4;VEGFA;NFKBIA;GNAO1;CXCL12;CDK6;FASL;SP1;GNAQ;CALM3
106	SNARE interactions in vesicular transport	1933-10-01	0.0590772	0.168872	1.68631	4.77043	STX17;GOSR2;GOSR1;SNAP23;STX7;VAMP1;STX3;VAMP4;YKT6;VAMP2
107	Cellular senescence	42/185	0.0591964	0.167631	1.26337	3.57141	RB1;CDKN1A;SERPINE1;PTEN;CACNA1D;PIK3R1;FOXO3;ETS1;FOXO1;ZFP36L1;PPP3CA;PPP3CB;NRAS;CCND2;PPP3R2;AKT2;RASSF5;E2F3;E2F5;MAP2K6;LIN52;SMAD2;TGFB2;TSC2;NFATC2;NFATC1;SIRT1;NFKB1;TGFBR1;HIPK3;MTOR;NFATC4;TGFBR2;CDK6;CCNE2;CCNE1;MAPKAPK2;CALM3;ATM;SLC25A31;RAD9B;SLC25A4
108	Acute myeloid leukemia	18/69	0.0593346	0.166466	1.45169	4.1004	CSF1R;CEBPA;TCF7L2;BAD;LEF1;STAT3;BRAF;PIK3R1;PML;NFKB1;MTOR;RUNX1;NRAS;AKT2;PIM2;IKBKG;SOS1;RUNX1T1
109	Glucagon signaling pathway	25/102	0.0593363	0.164944	1.36393	3.85246	CAMK2D;PRKAA2;SLC2A2;FOXO1;ACACA;PPP3CA;GYS1;PPP3CB;PPP3R2;AKT2;CREB3L2;PRKACB;PPARGC1A;CPT1A;PHKA1;SIRT1;G6PC2;CREB1;GNAQ;CALM3;SIK2;PPARA;PLCB1;PLCB2;CREB5
110	Glycosylphosphatidylinositol (GPI)-anchor biosynthesis	2020-08-25	0.0654128	0.180183	1.78075	4.85616	PIGC;PIGB;PGAP1;PIGO;PIGA;PIGP;PIGM;PIGH
111	Protein digestion and absorption	22/90	0.0751619	0.205172	1.36029	3.52059	COL15A1;COL27A1;MME;COL13A1;COL24A1;COL14A1;COL11A1;SLC1A1;COL11A2;ATP1B4;SLC16A10;ATP1B2;SLC8A1;DPP4;COL3A1;COL1A2;COL4A4;COL5A2;COL4A6;COL4A5;COL6A6;SLC38A2
112	Cocaine addiction	13/48	0.0772534	0.208998	1.50714	3.85928	BDNF;GNAI3;GRIN2B;GNAI1;NFKB1;ADCY5;GRIN2A;CREB1;CDK5;CREB3L2;PRKACB;SLC18A2;CREB5
113	TNF signaling pathway	26/110	0.0800278	0.214588	1.31532	3.32169	PIK3R1;CX3CL1;RPS6KA4;MAPK9;BAG4;MAPK8;RPS6KA5;AKT2;CREB3L2;IKBKG;MAP2K7;DNM1L;MAP3K7;MAP3K5;MAP2K6;EDN1;NFKB1;NFKBIA;MAPK10;CXCL10;MMP14;ITCH;CREB1;TAB3;MAP3K14;CREB5
114	Cell adhesion molecules (CAMs)	38/170	0.0842026	0.223802	1.2439	3.07807	CD86;ITGB1;NLGN3;CD274;CNTNAP2;NLGN1;H2-DMA;NRXN1;LRRC4;NRXN2;VTCN1;F11R;CLDN1;CLDN22;CDH4;ALCAM;CDH2;CLDN23;ITGB8;NRCAM;NCAM1;LRRC4C;ICOS;CD34;NTNG1;CADM1;ITGA4;PDCD1LG2;H2-AA;IGSF11;CLDN11;VCAN;CD8A;CLDN8;CD28;ITGA8;CLDN18;ITGA6
115	VEGF signaling pathway	15/58	0.0854109	0.225039	1.43918	3.54079	PRKCB;SRC;BAD;PLA2G4A;NFATC2;PIK3R1;VEGFA;PPP3CA;PPP3CB;NRAS;PPP3R2;MAPKAPK3;AKT2;MAPKAPK2;PLCG1
116	Mitophagy	16/63	0.0886365	0.231525	1.41329	3.4247	GABARAPL1;CSNK2A1;SRC;AMBRA1;FOXO3;GABARAP;MAPK10;MAPK9;NRAS;RHOT2;MAPK8;SP1;TAX1BP1;TBC1D15;ATG5;BCL2L1
117	Human papillomavirus infection	75/360	0.0888619	0.23013	1.15934	2.80638	RB1;ITGB1;GSK3B;CDKN1A;CDKN1B;WNT2B;ITGB3;TNC;PTEN;PPP2R2A;UBE3A;LAMC1;RBPJ;CCND2;PPP2R1B;PPP2R5E;AKT2;CREB3L2;HEY2;TNR;ITGB8;IKBKG;PRKACB;IKBKE;HES7;PDGFRB;ITGA4;ITGA1;WNT9B;AXIN1;TSC2;WNT9A;PPP2R5C;CREB1;CCNE2;CCNE1;PARD3;COL4A4;MFNG;COL4A6;ITGA8;COL4A5;COL6A6;ITGA6;SOS1;CREB5;NOTCH2;HDAC2;HDAC1;PIK3R1;FOXO1;NRAS;PARD6B;DVL2;DVL3;ATP6V1D;WNT2;TCF7L2;FZD3;FZD5;FZD4;STAT1;BAD;FZD7;FZD8;PPP2R3A;NF…
118	Propanoate metabolism	1931-09-01	0.0901014	0.231362	1.6156	3.88845	ACSS3;ALDH6A1;PCCA;DBT;BCKDHB;ECHDC1;DLD;ACACA;HIBCH
119	Ferroptosis	1940-11-01	0.0905595	0.230584	1.53033	3.67546	STEAP3;TFRC;GSS;NCOA4;ACSL6;SLC39A8;ACSL4;GCLM;ATG7;CP;ATG5
120	Inflammatory bowel disease (IBD)	15/59	0.0963404	0.24326	1.41479	3.31041	IL10;SMAD2;TGFB2;STAT1;H2-DMA;IL13;STAT3;RORA;NFATC1;H2-AA;NFKB1;IL18RAP;MAF;IL12A;TLR4
121	RNA degradation	20/83	0.0975108	0.24418	1.34092	3.12139	DDX6;BTG2;BTG1;CNOT6L;ENO4;EDC3;CNOT4;LSM8;CNOT6;LSM6;PAN3;XRN1;C1D;DHX36;PABPC4L;EXOSC3;DCP1A;DCPS;DCP2;DCP1B
122	Central carbon metabolism in cancer	16/64	0.0993442	0.246732	1.39121	3.21253	RET;PDGFRB;NTRK1;PDGFRA;NTRK3;PTEN;SLC2A2;PIK3R1;HK2;MTOR;GLS;NRAS;AKT2;MET;FGFR3;FGFR1
123	N-Glycan biosynthesis	13/50	0.100915	0.248597	1.44686	3.31832	ALG8;ALG9;ALG11;MGAT4C;MAN2A2;MAN1A2;MAN2A1;MGAT5B;MGAT5;MGAT4A;MAN1C1;MGAT3;MGAT2
124	Phosphatidylinositol signaling system	23/98	0.101231	0.247364	1.30603	2.99126	DGKE;MTMR3;DGKB;PRKCB;PTEN;OCRL;PIK3R1;MTMR7;INPP4A;INPP4B;ITPKC;INPP5A;SYNJ1;PPIP5K2;IMPAD1;INPP5K;CALM3;PLCG1;PLCB1;PLCB2;DGKI;DGKH;CDS2
125	Gastric acid secretion	18/74	0.104026	0.252159	1.35361	3.06337	CAMK2D;KCNJ10;KCNK10;PRKCB;GNAI3;ATP1B4;ATP1B2;ADCY7;GNAI1;ADCY5;SLC9A1;GNAQ;CALM3;PLCB1;PRKACB;PLCB2;CFTR;KCNJ2
126	Neuroactive ligand-receptor interaction	72/348	0.104748	0.251895	1.15134	2.59766	CHRM2;GABRB2;OXTR;GABRB1;THRA;GRIK3;HTR2C;ADRA1D;GRIK2;NR3C1;ADRA1A;GRM1;MC4R;EDNRA;GRM5;HTR7;GRM7;UCN2;ADORA1;LEPR;CHRNB2;GHSR;EDN1;GRID2;GRID1;NPY1R;AVPR1A;TACR1;OPRM1;PRLR;SSTR3;GABRG2;ADRA2A;GABRG1;MC3R;PARD3;AGTR2;OPRD1;GRIA1;CALCRL;CHRNA7;PTGER3;LPAR2;ADRB1;PLG;LPAR4;ADRB2;GHRHR;GRIN2A;GLRA2;GLRA3;P2RY4;CNR1;P2RY1;GPR156;GRIA4;GABRQ;GABBR2;GABRA1;GABBR1;HTR1F;HTR1A;TRPV1;GRIN2B;TSHR;P2RX7;L…
127	Human T-cell leukemia virus 1 infection	52/245	0.106991	0.255262	1.18111	2.63979	RB1;NRP1;CDKN1A;PTEN;ETS1;ELK4;PPP3CA;PPP3CB;CDC23;CCND2;AKT2;CREB3L2;IKBKG;PRKACB;TGFBR1;TGFBR2;KAT2B;CREB1;CCNE2;CCNE1;LCK;TLN2;SLC25A4;ANAPC1;CREB5;H2-DMA;XIAP;PIK3R1;ADCY7;ADCY5;MAPK9;NRAS;MAPK8;PPP3R2;E2F3;SMAD2;EGR2;TGFB2;SMAD4;MAP3K1;NFATC2;NFATC1;H2-AA;NFKB1;NFATC4;NFKBIA;MAPK10;ATM;SLC25A31;MAP3K14;MAD2L1;BCL2L1
128	JAK-STAT signaling pathway	36/164	0.110854	0.262412	1.22155	2.68685	CNTF;CDKN1A;PDGFB;IL6RA;PIK3R1;CCND2;SOCS1;AKT2;AOX3;LEPR;IL12A;SOCS7;SOCS4;IL13RA1;SOCS5;PDGFRB;IL10;PDGFRA;STAT1;IL13;STAT3;LIFR;IFNLR1;PTPN11;STAM;OSMR;PRLR;PIAS2;MTOR;PIAS1;IL22RA1;BCL2;IL6ST;IL7R;SOS1;BCL2L1
129	Thyroid cancer	1937-10-01	0.113812	0.267327	1.50401	3.26852	RET;NTRK1;TCF7L2;CDKN1A;NRAS;LEF1;NCOA4;CCDC6;BRAF;POLK
130	Ubiquinone and other terpenoid-quinone biosynthesis	2020-04-11	0.119111	0.27762	2.02357	4.30556	VKORC1;VKORC1L1;GGCX;TAT
131	Amoebiasis	24/106	0.130564	0.301991	1.25996	2.56515	IL10;TGFB2;PRKCB;ARG1;ACTN1;PIK3R1;LAMC1;C8B;NFKB1;SERPINB1A;GNA14;COL3A1;COL1A2;COL4A4;GNAQ;GNA11;COL4A6;COL4A5;IL12A;PLCB1;PRKACB;TLR4;PLCB2;VCL
132	Carbohydrate digestion and absorption	1943-11-01	0.136211	0.312666	1.42356	2.83794	G6PC2;PRKCB;AKT2;SLC2A2;ATP1B4;CACNA1D;PIK3R1;ATP1B2;SLC37A4;PLCB2;HK2
133	B cell receptor signaling pathway	17/72	0.13761	0.313501	1.31392	2.60594	VAV3;GSK3B;PRKCB;NFATC2;NFATC1;PIK3R1;NFKB1;RASGRP3;NFKBIA;PPP3CA;PPP3CB;NRAS;PPP3R2;AKT2;IKBKG;SOS1;PIK3AP1
134	Ubiquitin mediated proteolysis	30/138	0.148052	0.334774	1.20975	2.31085	DET1;UBA6;UBE2D3;NEDD4L;XIAP;UBE3A;CBLB;UBE2J1;CDC23;SOCS1;SKP2;UBE2H;MAP3K1;SMURF1;UBE2E3;SYVN1;WWP1;PIAS2;PML;PIAS1;KLHL9;UBE2W;ITCH;UBE2R2;TRAF6;NEDD4;UBA3;UBA1;TRIM32;ANAPC1
135	ECM-receptor interaction	19/83	0.152228	0.341666	1.27388	2.39792	ITGB1;ITGA4;ITGB3;ITGA1;TNC;LAMC1;NPNT;COL1A2;SV2B;COL4A4;DAG1;ITGA8;COL4A6;TNR;ITGB8;COL4A5;ITGA6;COL6A6;AGRN
136	Hedgehog signaling pathway	1944-11-01	0.153739	0.342522	1.39121	2.60503	GSK3B;CSNK1G3;CCND2;SMURF1;GPR161;BOC;BCL2;ARRB1;PRKACB;GLI2;CSNK1G1
137	Mineral absorption	1944-11-01	0.153739	0.340022	1.39121	2.60503	VDR;SLC31A1;CYBRD1;ATP1B4;SLC30A1;ATP1B2;ATP7A;TRPM6;STEAP2;SLC26A3;SLC8A1
138	Nicotinate and nicotinamide metabolism	1936-09-01	0.185602	0.407517	1.39121	2.343	NNT;NT5C1A;QPRT;NAMPT;AOX3;ENPP1;NMNAT2;NT5C2;NUDT12
139	Influenza A	35/168	0.190711	0.415723	1.15934	1.92102	GSK3B;H2-DMA;TMPRSS4;PLG;PIK3R1;NXT2;IFIH1;NXF1;MAPK9;MAPK8;AKT2;TRIM25;IL12A;MAP2K7;IKBKE;KPNA1;AGFG1;MAP2K6;IVNS1ABP;PRKCB;DDX58;STAT1;HSPA2;TMPRSS13;H2-AA;NFKB1;PML;NFKBIA;DNAJC3;MAPK10;CXCL10;MAVS;FASL;IRF7;TLR4
140	IL-17 signaling pathway	20/91	0.192345	0.41629	1.22304	2.01614	GSK3B;USP25;IL13;SRSF1;ELAVL1;NFKB1;NFKBIA;MAPK10;MAPK9;CXCL10;MAPK8;MMP13;TRAF4;TRAF6;TAB3;IKBKG;MAPK6;MAP3K7;IKBKE;MAPK4
141	Serotonergic synapse	28/132	0.193168	0.415106	1.18042	1.94084	GABRB2;GABRB1;GNAI3;HTR2C;CACNA1D;GNAI1;ADCY5;PTGS1;NRAS;GNG3;HTR7;GNG2;PRKACB;SLC18A2;KCNJ3;KCNJ6;KCND2;PRKCB;HTR1F;DUSP1;HTR1A;PLA2G4A;BRAF;GNAO1;CYP2D22;GNAQ;PLCB1;PLCB2
142	Kaposi sarcoma-associated herpesvirus infection	44/216	0.200296	0.427393	1.13358	1.82274	RB1;CD86;GSK3B;CDKN1A;SRC;PDGFB;PIK3R1;GABARAP;PIK3CG;PPP3CA;MAPK9;PPP3CB;NRAS;GNG3;MAPK8;PPP3R2;GNG2;AKT2;E2F3;PLCG1;IKBKG;MAP2K7;IKBKE;MAP2K6;GABARAPL1;STAT1;STAT3;NFATC2;NFATC1;ATG14;NFKB1;MTOR;NFATC4;VEGFA;NFKBIA;MAPK10;RCAN1;CD200R1;CDK6;CREB1;MAPKAPK2;IRF7;CALM3;IL6ST
143	Pantothenate and CoA biosynthesis	2020-05-18	0.210526	0.446081	1.54579	2.40856	PANK3;PANK1;GADL1;ENPP1;BCAT1
144	Leishmaniasis	15/67	0.212587	0.447317	1.24586	1.92909	ITGB1;IL10;TGFB2;ITGA4;NCF2;PRKCB;STAT1;H2-DMA;H2-AA;NFKB1;NFKBIA;TRAF6;IL12A;MAP3K7;TLR4
145	Inositol phosphate metabolism	16/73	0.228809	0.478133	1.21969	1.79888	MTMR3;PTEN;OCRL;PIK3CG;MTMR7;INPP4A;ITPKC;INPP4B;ALDH6A1;INPP5A;SYNJ1;IMPAD1;INPP5K;PLCG1;PLCB1;PLCB2
146	Thyroid hormone synthesis	16/73	0.228809	0.474858	1.21969	1.79888	PRKCB;GPX7;ATP1B4;ATP1B2;SERPINA7;ADCY7;TSHR;ADCY5;CREB1;GNAQ;CREB3L2;PLCB1;SLC26A4;PRKACB;PLCB2;CREB5
147	Aldosterone-regulated sodium reabsorption	1938-09-01	0.232831	0.479917	1.31799	1.92089	PDPK1;PRKCB;INSR;NEDD4L;ATP1B4;SFN;PIK3R1;IGF1;ATP1B2
148	Pyrimidine metabolism	13/58	0.232837	0.476686	1.24729	1.81782	ENTPD5;NME2;NUDT2;NME4;NT5C2;DCK;NME6;RRM2B;NT5C1A;CMPK1;ENPP1;UPP2;UPRT
149	Inflammatory mediator regulation of TRP channels	26/127	0.262446	0.533699	1.13926	1.524	CAMK2D;SRC;HTR2C;IL1RAP;PIK3R1;ADCY7;ADCY5;MAPK9;MAPK8;PLCG1;PRKACB;MAP2K6;NTRK1;PRKCH;PRKCB;PRKCE;TRPV3;PLA2G4A;TRPV1;IGF1;NGF;MAPK10;GNAQ;CALM3;PLCB1;PLCB2
150	Fluid shear stress and atherosclerosis	29/143	0.265354	0.536016	1.12853	1.49721	BMPR2;PRKAA2;NCF2;SRC;MGST3;ITGB3;PDGFB;PIK3R1;MAPK9;MAPK8;AKT2;IKBKG;MAP2K7;MAP3K7;MAP3K5;MAP2K6;MEF2C;EDN1;CAV2;DUSP1;NFKB1;ACVR2A;VEGFA;MAPK10;BCL2;CALM3;ARHGEF2;BMPR1B;BMPR1A
151	Fc gamma R-mediated phagocytosis	18/87	0.293393	0.588728	1.15134	1.41183	VAV3;PRKCB;PRKCE;LIMK2;PLA2G4A;ASAP1;WASL;ASAP2;PIK3R1;CRKL;SCIN;CFL2;AKT2;AMPH;PLCG1;CRK;WASF2;ARF6
152	Vascular smooth muscle contraction	28/140	0.296605	0.591259	1.11297	1.35265	CALCRL;ROCK1;ROCK2;CACNA1D;ADRA1D;ADRA1A;ADCY7;ADCY5;GNA13;EDNRA;CALD1;GNA11;KCNMB2;PRKACB;PRKG1;EDN1;PRKCH;ARHGEF12;PRKCB;PRKCE;PLA2G4A;BRAF;AVPR1A;GNAQ;KCNMA1;CALM3;PLCB1;PLCB2
153	Valine, leucine and isoleucine degradation	1956-12-01	0.298701	0.591545	1.19246	1.44087	ALDH6A1;PCCA;AGXT2;DBT;AOX3;BCKDHB;HADH;BCAT1;DLD;HMGCLL1;ACADSB;HIBCH
154	Bladder cancer	1941-09-01	0.310404	0.610731	1.22155	1.42906	RB1;CDKN1A;NRAS;RPS6KA5;SRC;E2F3;BRAF;FGFR3;VEGFA
155	Primary immunodeficiency	1936-08-01	0.314067	0.61395	1.23663	1.4322	DCLRE1C;LCK;CD8A;RFX5;IKBKG;ICOS;IL7R;RAG1
156	MicroRNAs in cancer	54/281	0.314673	0.611192	1.0694	1.23646	TRIM71;CDKN1A;CDKN1B;BMPR2;ITGB3;TNC;PTEN;GLS;CRKL;RPS6KA5;CCND2;CYP1B1;TNR;PDGFRB;PDGFRA;PRKCB;PRKCE;TPM1;DNMT3A;DICER1;SIRT1;ZEB2;ZEB1;MMP16;CCNE2;CCNE1;SOS1;MET;CRK;NOTCH2;ROCK1;PDGFB;NRAS;SOCS1;BCL2L11;ERBB3;IGF2BP1;E2F3;PLCG1;FZD3;TGFB2;RDX;STAT3;HMGA2;NFKB1;MTOR;VEGFA;HNRNPK;CDK6;BCL2;ATM;MDM4;FGFR3;RECK
157	Taurine and hypotaurine metabolism	2020-03-11	0.315447	0.608792	1.51768	1.75105	GADL1;GAD2;ADO
158	Toll-like receptor signaling pathway	20/99	0.318981	0.611716	1.12421	1.28455	CD86;CXCL9;STAT1;PIK3R1;NFKB1;NFKBIA;MAPK10;CXCL10;MAPK9;MAPK8;AKT2;TRAF6;IRF7;IL12A;IKBKG;MAP2K7;MAP3K7;IKBKE;TLR4;MAP2K6
159	Fc epsilon RI signaling pathway	14/68	0.332573	0.633771	1.1457	1.2613	VAV3;PDPK1;IL13;PLA2G4A;PIK3R1;MAPK10;MAPK9;NRAS;MAPK8;AKT2;PLCG1;SOS1;MAP2K7;MAP2K6
160	Bacterial invasion of epithelial cells	15/74	0.347435	0.657956	1.12801	1.1925	ITGB1;SEPT11;ARHGEF26;SRC;CAV2;WASL;PIK3R1;CRKL;SEPT8;SEPT6;CTNNA3;MET;CRK;WASF2;VCL
161	Intestinal immune network for IgA production	1943-09-01	0.364924	0.686783	1.16473	1.17413	CD86;IL10;CXCL12;ITGA4;H2-DMA;CD28;ICOS;H2-AA;MAP3K14
162	Lysine degradation	1959-12-01	0.36795	0.688203	1.13183	1.13161	KMT2E;SUV39H2;KMT2D;NSD1;SETD7;DLST;BBOX1;PLOD2;ASH1L;HADH;DLD;DHTKD1
163	RNA transport	32/167	0.374194	0.695588	1.06631	1.04817	CYFIP2;SEH1L;NXT2;FXR1;NXF1;PABPC4L;EIF4EBP2;EIF4EBP3;EIF3J1;RPP14;EIF4E;PAIP1;NDC1;RANBP2;EIF5B;NUP155;NCBP1;EIF1AX;ELAC2;ELAC1;THOC1;THOC3;THOC2;EIF2S2;SENP2;POM121L2;NUP50;GEMIN5;STRAP;ACIN1;EIF4E2;EIF4G2
164	Starch and sucrose metabolism	1933-07-01	0.380733	0.703427	1.18042	1.13988	GYS1;G6PC2;GBE1;ENPP1;HK2;GANC;PGM2L1
165	Pertussis	15/76	0.389043	0.714424	1.09832	1.03689	ITGB1;IL10;GNAI3;NOD1;GNAI1;NFKB1;C4B;MAPK10;MAPK9;MAPK8;CFL2;TRAF6;IL12A;CALM3;TLR4
166	Protein processing in endoplasmic reticulum	31/163	0.394458	0.720004	1.05834	0.984515	TRAM1;SEC23A;UBE2D3;NGLY1;DERL1;RNF5;ERO1L;UBE2J1;ERLEC1;LMAN1;MAPK9;MAPK8;MAN1A2;MAN1C1;MAP2K7;UGGT1;SEC31B;MAP3K5;EDEM3;EDEM1;SSR3;SYVN1;YOD1;HSPA2;MARCH6;DNAJC3;MAPK10;DNAJA2;BCL2;PREB;ATF6
167	Terpenoid backbone biosynthesis	2020-05-23	0.399225	0.724342	1.20975	1.11083	NUS1;ICMT;GGPS1;FNTB;DHDDS
168	Endocrine and other factor-regulated calcium reabsorption	1955-11-01	0.400399	0.722149	1.11297	1.01869	CALB1;PRKCB;VDR;GNAQ;ATP1B4;ATP1B2;PLCB1;PRKACB;PLCB2;ESR1;SLC8A1
169	Epstein-Barr virus infection	43/229	0.401113	0.719155	1.04492	0.954552	RB1;CDKN1A;HDAC2;CDKN1B;HDAC1;H2-DMA;PIK3R1;RBPJ;MAPK9;MAPK8;CCND2;BCL2L11;AKT2;CIR1;E2F3;IKBKG;POLK;SKP2;MAP2K7;IKBKE;MAP3K7;MAP2K6;APAF1;STAT1;DDX58;STAT3;H2-AA;NFKB1;NCOR2;NFKBIA;MAPK10;CXCL10;MAVS;PSMC6;CDK6;CCNE2;CCNE1;NEDD4;TRAF6;BCL2;IRF7;CD247;MAP3K14
170	Viral carcinogenesis	43/229	0.401113	0.714924	1.04492	0.954552	RB1;GTF2A1;HDAC5;CDKN1A;HDAC2;CDKN1B;DDX3X;HDAC10;YWHAB;SRC;HDAC1;HDAC11;UBE3A;PIK3R1;RBPJ;HDAC9;NRAS;CCND2;SCIN;CREB3L2;IKBKG;SKP2;PRKACB;YWHAG;EGR2;EGR3;BAD;ACTN1;STAT3;NFKB1;NFKBIA;KAT2B;HNRNPK;CDK6;CREB1;CCNE2;CCNE1;MAPKAPK2;RASA2;REL;IRF7;IL6ST;CREB5
171	Cysteine and methionine metabolism	1950-10-01	0.409941	0.726386	1.11297	0.992479	AHCYL2;MTAP;AHCYL1;AGXT2;TAT;GSS;DNMT3A;MTR;BCAT1;GCLM
172	Cytosolic DNA-sensing pathway	1961-12-01	0.415248	0.731512	1.09472	0.962129	NFKBIA;CXCL10;MAVS;DDX58;POLR3D;POLR1C;IRF7;POLR3G;IKBKG;TMEM173;IKBKE;NFKB1
173	Glycerolipid metabolism	1961-12-01	0.415248	0.727283	1.09472	0.962129	DGKE;DGAT1;DGKB;LIPG;MBOAT2;AGPAT1;LPIN1;LCLAT1;MGLL;DGKI;LPIN3;DGKH
174	Bile secretion	14/72	0.419062	0.729746	1.08205	0.941098	ABCC3;SCARB1;SLC10A2;ATP1B4;AQP4;ATP1B2;SLC4A4;ADCY7;SLC4A5;ADCY5;SLC9A1;NCEH1;PRKACB;CFTR
175	Pancreatic secretion	20/105	0.42578	0.737208	1.05997	0.905035	SLC12A2;PRKCB;RAB3D;ATP2B4;ATP1B4;ATP2A2;RAB27B;ATP1B2;SLC4A4;ADCY7;SLC9A1;ADCY5;RAP1B;RAP1A;GNAQ;KCNMA1;PLCB1;SLC26A3;PLCB2;CFTR
176	Human immunodeficiency virus 1 infection	44/238	0.443684	0.763842	1.02879	0.836041	GNAI3;PIK3R1;GNAI1;CRKL;PPP3CA;MAPK9;PPP3CB;NRAS;GNG3;MAPK8;PPP3R2;GNG2;AKT2;CFL2;GNA11;AP1S2;PLCG1;IKBKG;MAP2K7;MAP3K7;AP1M2;MAP2K6;PRKCB;BAD;LIMK2;NFATC2;NFATC1;TMEM173;NFKB1;MTOR;NFATC4;NFKBIA;GNAO1;MAPK10;FASL;GNAQ;TRAF6;BCL2;CALM3;ATM;CD247;TLR4;CRK;BCL2L1
177	One carbon pool by folate	2020-04-19	0.453543	0.776405	1.17154	0.926297	ATIC;AMT;MTHFR;MTR
178	Circadian rhythm	2020-06-30	0.458841	0.781062	1.11297	0.867057	PER1;PRKAA2;CREB1;CRY2;RORA;RORB
179	NF-kappa B signaling pathway	19/102	0.471492	0.798112	1.03659	0.779361	CSNK2A1;PRKCB;DDX58;XIAP;NFKB1;NFKBIA;CXCL12;LCK;TRAF6;BCL2;TRIM25;TAB3;ATM;PLCG1;IKBKG;MAP3K7;MAP3K14;TLR4;BCL2L1
180	Fatty acid biosynthesis	2020-03-14	0.473225	0.796595	1.19246	0.892184	ACSL6;ACSL4;ACACA
181	Apoptosis	26/141	0.476492	0.797664	1.02614	0.76068	HRK;XIAP;PIK3R1;MAPK9;NRAS;MAPK8;BCL2L11;CASP6;AKT2;CASP2;IKBKG;MAP3K5;NTRK1;APAF1;PDPK1;BAD;NGF;PTPN13;NFKB1;NFKBIA;MAPK10;FASL;BCL2;ATM;MAP3K14;BCL2L1
182	Sulfur metabolism	2020-02-09	0.500295	0.832908	1.23663	0.856438	IMPAD1;PAPSS2
183	ABC transporters	1948-09-01	0.502617	0.832202	1.04341	0.717787	ABCC3;ABCA5;ABCB7;ABCC5;ABCC9;ABCB9;ABCD1;ABCG1;CFTR
184	Spliceosome	24/132	0.510378	0.84046	1.01179	0.680531	AQR;PRPF38B;RBM25;HNRNPA3;NCBP1;SRSF1;THOC1;CDC5L;THOC3;PRPF40A;THOC2;HSPA2;PRPF8;U2SURP;LSM8;HNRNPK;LSM6;SNRNP70;PRPF3;DHX15;ACIN1;SRSF7;SF3B1;RBMX
185	Galactose metabolism	1932-06-01	0.525988	0.861483	1.04341	0.670364	G6PC2;GALE;GALT;GALM;HK2;GANC
186	Synaptic vesicle cycle	14/77	0.527291	0.858975	1.01179	0.647546	UNC13B;SYT1;SLC1A1;SLC1A2;SLC1A3;SLC6A1;SLC6A2;CPLX3;SLC6A5;STX3;SLC17A8;ATP6V1D;SLC18A2;VAMP2
187	Cholesterol metabolism	1949-09-01	0.529354	0.857724	1.02211	0.650162	SCARB1;MYLIP;NCEH1;LRP1;STAR;SORT1;LIPG;PCSK9;LDLRAP1
188	Cardiac muscle contraction	14/78	0.548329	0.883743	0.998816	0.600169	CACNA2D1;TPM1;ATP2A2;ATP1B4;CACNA1D;CACNA2D4;ATP1B2;COX7C;SLC8A1;SLC9A1;CACNB1;CACNB3;CACNB4;CACNG2
189	Butanoate metabolism	2020-05-27	0.548589	0.879484	1.03052	0.618733	GAD2;ACSM5;L2HGDH;HADH;HMGCLL1
190	African trypanosomiasis	1939-07-01	0.566713	0.903758	0.998816	0.56723	IL10;FASL;PRKCB;GNAQ;IL12A;PLCB1;PLCB2
191	Primary bile acid biosynthesis	2020-03-16	0.568677	0.902142	1.04341	0.588943	CYP39A1;CH25H;CYP7B1
192	Purine metabolism	24/136	0.574383	0.906448	0.982029	0.544495	PRPS2;PRPS1;PDE1C;ENTPD5;PDE4D;GMPS;NME2;NUDT2;AK3;NME4;NT5C2;DCK;ADCY7;HDDC3;PAPSS2;ADCY5;ATIC;PDE10A;NME6;RRM2B;NT5C1A;ENPP1;PDE4A;UOX
193	Proximal tubule bicarbonate reclamation	2020-04-22	0.576289	0.904744	1.01179	0.557643	ATP1B4;ATP1B2;SLC4A4;GLS
194	Ovarian steroidogenesis	1957-10-01	0.587526	0.917631	0.976286	0.519223	SCARB1;STAR;INSR;CYP1B1;PLA2G4A;IGF1;PRKACB;ADCY7;IGF1R;ADCY5
195	Glycine, serine and threonine metabolism	1940-07-01	0.59535	0.925082	0.973845	0.505043	GATM;AGXT2;CHDH;AMT;BPGM;DLD;GCAT
196	Mannose type O-glycan biosynthesis	2020-04-23	0.613565	0.948522	0.967797	0.472738	FUT9;B3GAT2;MGAT5B;FKTN
197	Fructose and mannose metabolism	1935-06-01	0.619487	0.952814	0.953971	0.456823	PFKFB2;PFKFB4;PMM2;SORD;ALDOB;HK2
198	Neomycin, kanamycin and gentamicin biosynthesis	2020-01-05	0.628621	0.961981	1.11297	0.516668	HK2
199	Alzheimer disease	30/175	0.643223	0.979379	0.953971	0.420954	RTN3;GSK3B;LRP1;NDUFB4;NDUFB2;ATP2A2;CACNA1D;IDE;COX7C;RTN4;PPP3CA;NCSTN;GRIN2A;APH1C;PPP3CB;PPP3R2;APH1B;APAF1;MME;BAD;GRIN2B;BACE1;CDK5;GNAQ;CALM3;NDUFS1;MAPT;PLCB1;ATF6;PLCB2
200	Renin-angiotensin system	1936-06-01	0.648208	0.982036	0.927472	0.402099	NLN;ENPEP;MME;ATP6AP2;AGTR2;ACE3
201	Sphingolipid metabolism	1948-08-01	0.651381	0.981933	0.927472	0.39757	CERS3;GALC;NEU3;UGCG;ASAH1;CERS6;KDSR;SGPP2
202	mRNA surveillance pathway	16/96	0.671417	1	0.927472	0.369473	DAZAP1;SMG1;NCBP1;MSI1;PPP2R2A;MSI2;PPP2R5C;PPP2R3A;NXT2;SMG7;NXF1;PPP2R1B;PPP2R5E;PAPOLG;PABPC4L;ACIN1
203	Basal transcription factors	1943-07-01	0.674954	1	0.905903	0.35612	GTF2A1;TAF12;TAF4B;TAF7;TAF5;TAF9B;MNAT1
204	Vasopressin-regulated water reabsorption	1943-07-01	0.674954	1	0.905903	0.35612	DYNC1LI2;CREB1;CREB3L2;AQP4;PRKACB;VAMP2;CREB5
205	Alanine, aspartate and glutamate metabolism	1937-06-01	0.675568	0.998523	0.902405	0.353924	ALDH4A1;AGXT2;GAD2;NAT8L;RIMKLB;GLS
206	Glyoxylate and dicarboxylate metabolism	2020-05-31	0.677517	0.996542	0.897553	0.349436	PCCA;AMT;HAO1;ACO1;DLD
207	Asthma	2020-04-25	0.681695	0.997844	0.890373	0.341167	IL10;H2-DMA;IL13;H2-AA
208	Caffeine metabolism	2020-01-06	0.695375	1	0.927472	0.336955	UOX
209	Phosphonate and phosphinate metabolism	2020-01-06	0.695375	1	0.927472	0.336955	PCYT1A
210	Pyruvate metabolism	1938-06-01	0.701517	1	0.878657	0.311493	PCX;ME1;ACYP2;ME2;DLD;ACACA
211	Biosynthesis of unsaturated fatty acids	1932-05-01	0.705578	1	0.869505	0.303229	ELOVL4;ELOVL2;SCD2;SCD1;FADS1
212	Citrate cycle (TCA cycle)	1932-05-01	0.705578	1	0.869505	0.303229	PCX;IDH1;DLST;ACO1;DLD
213	beta-Alanine metabolism	1932-05-01	0.705578	1	0.869505	0.303229	ALDH6A1;GADL1;GAD2;CNDP1;HIBCH
214	Non-homologous end-joining	2020-02-13	0.707093	1	0.856128	0.296728	DCLRE1C;NHEJ1
215	Folate biosynthesis	2020-04-26	0.712423	1	0.856128	0.290298	MOCS2;SPR;GCH1;MOCS1
216	Glycosphingolipid biosynthesis	1945-07-01	0.722189	1	0.86564	0.281739	B3GALNT1;FUT9;ST8SIA1;B3GALT1;ST6GALNAC3;ST6GALNAC4;ST3GAL2
217	Hematopoietic cell lineage	15/94	0.734597	1	0.888005	0.27389	CSF1R;TFRC;ITGA4;MME;ITGB3;H2-DMA;ITGA1;IL6RA;H2-AA;CD24A;CD8A;KITL;ITGA6;IL7R;CD34
218	Maturity onset diabetes of the young	2020-04-27	0.740916	1	0.824419	0.247217	NR5A2;ONECUT1;PDX1;SLC2A2
219	Thermogenesis	38/231	0.752306	1	0.915427	0.260542	PRKAA2;KDM3B;COX16;COX15;NDUFB4;NDUFB2;COX7C;ADCY7;ADCY5;RPS6KA3;RPS6KA6;NRAS;CNR1;CREB3L2;PRDM16;MLST8;DPF3;PRKG2;PRKACB;PPARGC1A;PRKG1;MAP3K5;SMARCE1;CPT1A;ZFP516;ACSL6;TSC2;ACSL4;ARID1B;MTOR;CREB1;NDUFAF7;NDUFS1;PLIN1;SOS1;MGLL;FGFR1;CREB5
220	Glycosaminoglycan degradation	2020-03-21	0.755392	1	0.794976	0.223005	HPSE2;HYAL4;SGSH
221	Prion diseases	1934-05-01	0.756437	1	0.818357	0.228433	NCAM1;LAMC1;C8B;PRKACB;SOD1
222	Peroxisome	13/84	0.765727	1	0.861224	0.229886	IDH1;PEX11B;ACSL6;ACSL4;PEX26;SOD1;PEX5L;AGPS;HAO1;FAR2;ABCD1;HMGCLL1;NUDT12
223	Protein export	2020-04-28	0.767209	1	0.794976	0.210665	SPCS3;SPCS2;SRPR;SRPRB
224	Thiamine metabolism	2020-02-15	0.780503	1	0.741977	0.183875	THTPA;TPK1
225	Other types of O-glycan biosynthesis	2020-03-22	0.783672	1	0.75884	0.184979	POGLUT1;MFNG;EOGT
226	Tryptophan metabolism	1948-07-01	0.78382	1	0.811538	0.197671	KYNU;AOX3;DLST;CYP1B1;HADH;DLD;DHTKD1
227	NOD-like receptor signaling pathway	33/205	0.784119	1	0.895802	0.217855	XIAP;NOD1;ANTXR2;TANK;GABARAP;MAPK9;MAPK8;NAMPT;IKBKG;DNM1L;IKBKE;MAP3K7;ATG5;GABARAPL1;CASR;STAT1;NEK7;TMEM173;ATG12;NFKB1;NFKBIA;MAPK10;P2RX7;MAVS;TRAF6;BCL2;IRF7;TAB3;SUGT1;PLCB1;TLR4;PLCB2;BCL2L1
228	Phenylalanine, tyrosine and tryptophan biosynthesis	2020-01-08	0.795049	1	0.695604	0.159538	TAT
229	Riboflavin metabolism	2020-01-08	0.795049	1	0.695604	0.159538	ENPP1
230	Sulfur relay system	2020-01-08	0.795049	1	0.695604	0.159538	MOCS2
231	Malaria	1949-07-01	0.801925	1	0.794976	0.175483	IL10;TGFB2;LRP1;HGF;IL12A;TLR4;MET
232	Tuberculosis	28/178	0.809304	1	0.875367	0.185211	CAMK2D;SRC;H2-DMA;EEA1;PPP3CA;MAPK9;PPP3CB;MAPK8;PPP3R2;AKT2;LAMP2;IL12A;IL10;TGFB2;ARHGEF12;APAF1;VDR;BAD;STAT1;H2-AA;NFKB1;MAPK10;CREB1;TRAF6;RFX5;BCL2;CALM3;TLR4
233	Complement and coagulation cascades	13/88	0.820746	1	0.822077	0.162395	SERPINC1;SERPINE1;SERPINF2;F13A1;PLG;C8B;TFPI;C4B;PROCR;MASP1;CD46;KLKB1;F2RL2
234	Vitamin B6 metabolism	2020-01-09	0.831893	1	0.618314	0.113802	AOX3
235	Fanconi anemia pathway	1951-07-01	0.834619	1	0.7638	0.13808	WDR48;FANCD2;ERCC4;REV3L;RPA1;POLK;FANCF
236	Selenocompound metabolism	2020-02-17	0.83724	1	0.654686	0.116301	MTR;PAPSS2
237	Non-alcoholic fatty liver disease (NAFLD)	23/151	0.83796	1	0.847623	0.149847	GSK3B;CEBPA;PRKAA2;INSR;NDUFB4;NDUFB2;IL6RA;PIK3R1;ADIPOR2;COX7C;NFKB1;MAPK10;MAPK9;MAPK8;ITCH;BCL2L11;FASL;AKT2;LEPR;MLX;NDUFS1;PPARA;MAP3K5
238	Salmonella infection	1978-11-01	0.85161	1	0.784784	0.126057	MAPK10;MAPK9;DYNC1LI2;MAPK8;ROCK1;ROCK2;PKN2;WASL;TLR4;WASF2;NFKB1
239	Glycerophospholipid metabolism	14/97	0.852203	1	0.803171	0.128452	DGKE;LYPLA1;LPGAT1;PCYT1A;DGKB;PLA2G4A;MBOAT2;AGPAT1;LCLAT1;LPIN1;DGKI;LPIN3;DGKH;CDS2
240	Natural killer cell mediated cytotoxicity	17/118	0.872936	1	0.801713	0.108947	VAV3;PRKCB;NFATC2;NFATC1;BRAF;PTPN11;PIK3R1;PPP3CA;PPP3CB;NRAS;PPP3R2;FASL;LCK;SH3BP2;PLCG1;CD247;SOS1
241	Arginine biosynthesis	2020-02-19	0.880354	1	0.585772	0.0746454	ARG1;GLS
242	Synthesis and degradation of ketone bodies	2020-01-11	0.886905	1	0.505894	0.0607159	HMGCLL1
243	Collecting duct acid secretion	2020-03-27	0.887157	1	0.618314	0.0740331	CLCNKB;SLC4A1;ATP6V1D
244	Cytokine-cytokine receptor interaction	45/292	0.891238	1	0.857594	0.098747	CSF1R;CNTF;CXCL9;BMP10;BMPR2;CXCR5;IL6RA;IL1RAP;ACVR1B;CX3CL1;IL18RAP;ACVR1C;LEPR;IL12A;CCR7;CCR2;IL13RA1;IL10;GDF11;TGFB2;TNFSF15;IL13;IFNLR1;LIFR;INHBA;GDF6;OSMR;NGF;PRLR;TGFBR1;ACVR2A;BMP5;TGFBR2;IL22RA1;CXCL10;BMP3;CXCL12;FASL;TNFSF4;XCL1;TNFSF8;IL6ST;IL7R;BMPR1B;BMPR1A
245	RNA polymerase	2020-03-28	0.90155	1	0.596232	0.0617931	POLR3D;POLR1C;POLR3G
246	Huntington disease	28/192	0.909843	1	0.811538	0.0766764	DNAH3;HDAC2;HIP1;HDAC1;NDUFB4;NDUFB2;NRF1;COX7C;GRM5;CREB3L2;PPARGC1A;APAF1;BDNF;GRIN2B;SOD1;CREB1;SP1;GNAQ;TAF4B;NDUFS1;HAP1;SLC25A31;PLCB1;DNAL4;SLC25A4;PLCB2;RCOR1;CREB5
247	Alcoholism	29/199	0.913953	1	0.810955	0.0729665	HDAC5;HDAC2;HDAC10;HDAC1;HDAC11;GNAI3;HDAC9;GNAI1;ADCY5;CAMKK2;GRIN2A;NRAS;GNG3;GNG2;CREB3L2;HIST2H3C2;SLC18A2;NTRK2;BDNF;H2AFZ;BRAF;GRIN2B;GNAO1;CREB1;PKIA;CAMK4;CALM3;SOS1;CREB5
248	Fatty acid elongation	2020-03-29	0.914264	1	0.575672	0.0516008	ELOVL4;ELOVL2;HADH
249	PPAR signaling pathway	1985-11-01	0.916635	1	0.720155	0.0626866	FABP2;CPT1A;PDPK1;ME1;SCD2;ACSL6;ACSL4;SCD1;PLIN1;PPARA;APOA5
250	Mismatch repair	2020-02-22	0.925586	1	0.505894	0.0391197	RPA1;SSBP1
251	Pentose phosphate pathway	1932-03-01	0.943935	1	0.521703	0.0301009	PRPS2;PRPS1;ALDOB
252	Fat digestion and absorption	1940-04-01	0.945458	1	0.556483	0.031211	SCARB1;FABP2;DGAT1;AGPAT1
253	Tyrosine metabolism	1940-04-01	0.945458	1	0.556483	0.031211	GSTZ1;TOMT;TAT;AOX3
254	Histidine metabolism	2020-02-24	0.946177	1	0.463736	0.0256563	HAL;CNDP1
255	Vitamin digestion and absorption	2020-02-24	0.946177	1	0.463736	0.0256563	SCARB1;LRAT
256	Lysosome	16/124	0.949232	1	0.718043	0.0374116	SCARB2;ASAH1;SORT1;M6PR;CTNS;ABCB9;SGSH;GGA2;GALC;AP3M1;GGA3;GNPTAB;LAMP2;AP1S2;AP1M2;LGMN
257	Rheumatoid arthritis	1984-10-01	0.950764	1	0.66248	0.0334484	CD86;TGFB2;FLT1;CXCL12;H2-DMA;CD28;TLR4;ATP6V1D;H2-AA;VEGFA
258	Allograft rejection	1963-07-01	0.950972	1	0.618314	0.0310828	CD86;IL10;FASL;H2-DMA;CD28;IL12A;H2-AA
259	Homologous recombination	1941-04-01	0.952209	1	0.54291	0.0265868	RAD51D;RPA1;ATM;SSBP1
260	Amino sugar and nucleotide sugar metabolism	1949-05-01	0.954517	1	0.56784	0.0264328	GALE;GALT;NAGK;PMM2;HK2
261	Glutathione metabolism	1964-07-01	0.956094	1	0.608653	0.0273278	RRM2B;MGST3;GSS;IDH1;GPX7;CHAC1;GCLM
262	Fatty acid degradation	1950-05-01	0.959848	1	0.556483	0.0228051	CPT1A;ACSL6;ACSL4;HADH;ACADSB
263	Legionellosis	1958-06-01	0.962235	1	0.575672	0.0221614	NFKBIA;APAF1;IL12A;HSPA2;TLR4;NFKB1
264	Nucleotide excision repair	1943-04-01	0.963459	1	0.517659	0.0192699	ERCC4;RPA1;ERCC6;MNAT1
265	DNA replication	1935-03-01	0.963819	1	0.476985	0.017578	RPA1;SSBP1;DNA2
266	Taste transduction	1988-10-01	0.966806	1	0.632367	0.021347	GABBR2;GABRA1;GABBR1;PDE1C;P2RY4;HTR1F;P2RY1;HTR1A;PRKACB;GRM1
267	Phototransduction	2020-02-27	0.967191	1	0.41221	0.0137508	CALM3;GNAT1
268	Glycolysis / Gluconeogenesis	1967-07-01	0.968694	1	0.5814	0.0184926	G6PC2;GALM;BPGM;ALDOB;DLD;HK2;ENO4
269	Other glycan degradation	2020-01-18	0.971764	1	0.309157	0.00885506	NEU3
270	Type I diabetes mellitus	1969-07-01	0.975156	1	0.564548	0.014203	CD86;FASL;H2-DMA;CD28;GAD2;IL12A;H2-AA
271	Ether lipid metabolism	1947-04-01	0.978958	1	0.473603	0.0100718	AGPS;PLA2G4A;PAFAH1B3;PAFAH1B1
272	Porphyrin and chlorophyll metabolism	1941-03-01	0.985413	1	0.407183	0.00598326	COX15;UGT2A1;CP
273	Arginine and proline metabolism	1950-04-01	0.986254	1	0.445186	0.00616219	ALDH4A1;GATM;ARG1;CNDP1
274	Phenylalanine metabolism	2020-01-23	0.989523	1	0.241949	0.00254837	TAT
275	Pentose and glucuronate interconversions	1934-02-01	0.989999	1	0.327343	0.00329024	SORD;UGT2A1
276	Autoimmune thyroid disease	1978-07-01	0.991654	1	0.499408	0.00418559	CD86;IL10;FASL;H2-DMA;CD28;H2-AA;TSHR
277	Viral myocarditis	1987-08-01	0.992802	1	0.511709	0.00369655	CD86;SGCD;H2-DMA;DAG1;CD28;DMD;H2-AA;EIF4G2
278	alpha-Linolenic acid metabolism	2020-01-25	0.992953	1	0.222593	0.00157423	PLA2G4A
279	Graft-versus-host disease	1964-05-01	0.993776	1	0.434752	0.00271455	CD86;FASL;H2-DMA;CD28;H2-AA
280	Necroptosis	20/176	0.994016	1	0.632367	0.00379514	CAMK2D;H2AFZ;STAT1;FAF1;VPS4B;STAT3;PLA2G4A;XIAP;HMGB1;MAPK10;CYLD;MAPK9;MAPK8;FASL;BCL2;SLC25A31;DNM1L;TLR4;SLC25A4;CHMP5
281	Ascorbate and aldarate metabolism	2020-01-27	0.99526	1	0.206105	0.000979305	UGT2A1
282	Drug metabolism	11/114	0.995538	1	0.536957	0.00240138	NME6;RRM2B;MGST3;AOX3;CMPK1;GMPS;NME2;UPP2;NME4;FMO2;UGT2A1
283	Parkinson disease	14/144	0.998052	1	0.541025	0.0010551	APAF1;NDUFB4;NDUFB2;GNAI3;COX7C;GNAI1;UBE2J1;ADCY5;UBA1;NDUFS1;SLC25A31;PRKACB;SLC25A4;SLC18A2
284	Antigen processing and presentation	1990-07-01	0.998249	1	0.43282	0.000758542	CREB1;CD8A;H2-DMA;RFX5;HSPA2;H2-AA;LGMN
285	Retinol metabolism	1991-07-01	0.99847	1	0.428064	0.000655576	CYP26B1;DGAT1;RETSAT;RDH10;AOX3;LRAT;UGT2A1
286	Base excision repair	1935-01-01	0.999029	1	0.158995	0.000154511	HMGB1
287	Systemic lupus erythematosus	12/143	0.999635	1	0.466979	0.000170485	CD86;C4B;IL10;GRIN2A;H2AFZ;ACTN1;H2-DMA;CD28;HIST2H3C2;C8B;GRIN2B;H2-AA
288	Staphylococcus aureus infection	1995-06-01	0.999745	1	0.351463	8.94703e-05	C4B;IL10;H2-DMA;PLG;MASP1;H2-AA
289	Metabolism of xenobiotics by cytochrome P450	1966-03-01	0.999752	1	0.252947	6.27109e-05	MGST3;CYP1B1;UGT2A1
290	Steroid hormone biosynthesis	1989-05-01	0.999845	1	0.312631	4.84346e-05	CYP2D22;TOMT;CYP1B1;UGT2A1;CYP7B1
291	Proteasome	1946-01-01	0.999888	1	0.120975	1.35498e-05	PSMC6
292	Phagosome	15/180	0.999922	1	0.463736	3.60929e-05	ITGB1;SCARB1;MSR1;TFRC;NCF2;ITGB3;H2-DMA;STX7;M6PR;H2-AA;EEA1;DYNC1LI2;LAMP2;ATP6V1D;TLR4
293	Ribosome biogenesis in eukaryotes	7/115	0.999946	1	0.338729	1.83768e-05	NXF1;CSNK2A1;XRN1;HEATR1;DROSHA;NXT2;MDN1
294	Linoleic acid metabolism	1950-01-01	0.999948	1	0.111297	5.82047e-06	PLA2G4A
295	Aminoacyl-tRNA biosynthesis	1966-02-01	0.999965	1	0.168631	5.92881e-06	LARS2;WARS2
296	Arachidonic acid metabolism	1989-04-01	0.999966	1	0.250105	8.44603e-06	TBXAS1;GPX7;PLA2G4A;PTGS1
297	Herpes simplex virus 1 infection	48/433	0.999969	1	0.616886	1.91385e-05	ZFP568;ZFP689;ZFP248;SRC;H2-DMA;ITGB3;SRSF1;ZFP60;PIK3R1;IFIH1;NXF1;AKT2;IL12A;IKBKG;ZFP641;ZFP300;IKBKE;MAP3K7;ZFP661;ZFP286;POU2F1;APAF1;STAT1;ZFP879;DDX58;BAD;TSC2;PTPN11;HCFC2;TMEM173;POU2F2;H2-AA;NFKB1;MTOR;PML;HCFC1;NFKBIA;MAVS;FASL;TRAF6;BCL2;IRF7;ZFP597;ZFP398;SRSF7;ZFP275;ZFP473;BCL2L1
298	Chemical carcinogenesis	1994-04-01	0.999983	1	0.236801	3.97611e-06	CHRNA7;MGST3;CYP1B1;UGT2A1
299	Olfactory transduction	10/1133	0.999992	1	0.0491159	3.76854e-07	SLC24A4;CAMK2D;PDE1C;PRKG2;ARRB1;CALM3;PRKACB;SLC8A1;PRKG1;NCALD
300	Oxidative phosphorylation	7/134	0.999993	1	0.2907	2.05097e-06	COX15;NDUFB4;NDUFB2;NDUFS1;ATP12A;ATP6V1D;COX7C
301	Ribosome	4/170	0.999995	1	0.130937	6.01896e-07	RPS27;MRPL14;MRPL9;RPL29
Reactome
	Term	Overlap	P.value	Adjusted.P.value	Odds.Ratio	Combined.Score	Genes
1	Developmental Biology Homo sapiens R-HSA-1266738	216/786	1.2453e-11	1.90531e-08	1.52927	38.3984	CCNC;RBPJ;RPS6KA4;RPS6KA3;RPS6KA6;ALCAM;RPS6KA5;PPP2R1B;AKT2;DPYSL3;HOXA3;HOXA1;EPHB2;EPHB1;EPHA5;EPHA4;MED1;MEF2C;EPHA7;EPHA6;CSNK2A1;MED8;UNC5C;ANK2;UNC5D;ANK1;EREG;BTC;KCNQ3;HOXB3;HOXB2;HOXB1;EPHA3;EPAS1;HOXD1;PDGFB;KALRN;GRIN2A;NCSTN;APH1B;ST8SIA4;PLCG1;SCN3B;PPARGC1A;EGR2;CDK19;ST8SIA2;RDX;BRAF;GRIN2B;PBX1;SCN2B;RET;ROBO2;NRP1;NRP2;ASH2L;WASL;HIF3A;PCSK6;ROBO1;MED11;MED13;CHL1;NCOA1;VAV3;DUS…
2	Neuronal System Homo sapiens R-HSA-112316	101/301	4.70502e-11	3.59934e-08	1.86727	44.4033	KCNG3;KCNG4;GLS;RPS6KA3;RPS6KA6;PRKACB;PPFIA4;KCNH1;UNC13B;CHRNB2;SLC38A1;KCNH5;KCNK10;PRKCB;KCNH7;CACNA2D1;CASK;KCNK18;GABRG2;CACNB1;CACNB3;CACNB4;KCNQ3;GRIA1;RTN3;CHRNA7;SLC1A1;SLC1A2;SLC1A3;LIN7A;LIN7C;CACNA1E;GJC1;KCNV1;GRIN2A;KCNMB2;TSPAN7;MYO6;KCNN3;SLC38A2;GRIA4;SYT1;BRAF;GRIN2B;PTPRD;GABRB2;GABRB1;KCNC1;KCNC2;KCNC3;RASGRF2;RASGRF1;GRIK3;GRIK2;SLC6A1;PANX2;FLOT2;SLC18A2;KCND2;KCND3;PDPK1;K…
3	Signalling by NGF Homo sapiens R-HSA-166520	136/450	1.08215e-10	5.51894e-08	1.68182	38.5925	CD86;AHCYL1;FGF1;FGF4;CRKL;FGF5;FGF6;RPS6KA3;FGF7;RPS6KA5;FGF9;PPP2R1B;AKT2;PRKACB;SH3GL2;PDGFRB;PDGFRA;MEF2C;PRKCE;TSC2;EREG;BTC;MAPKAPK3;MAPKAPK2;VCL;PDE1C;PDGFB;PHB;PIK3R1;RASAL3;FOXO3;KALRN;RASGRP1;FOXO1;RASGRP4;RTN4;RASGRP3;RAP1B;ABR;NCSTN;GRIN2A;BCL2L11;RAP1A;APH1B;PLCG1;RALGDS;FGF23;INSR;BRAF;GRIN2B;NFKB1;NFKBIA;AGO3;AGO4;AGO1;AGO2;NF1;CD28;DNAL4;FGFR3;FGFR1;FGF10;RET;GSK3B;CDKN1A;CDKN1B;Y…
4	GAB1 signalosome Homo sapiens R-HSA-180292	51/125	1.90693e-09	7.29401e-07	2.27045	45.5856	CD86;GSK3B;CDKN1A;CDKN1B;PTEN;FGF1;FGF4;FGF5;FGF6;FGF7;FGF9;PPP2R1B;PPP2R5E;AKT2;MLST8;PDGFRB;PDGFRA;PDPK1;TSC2;NRG1;PPP2R5C;NRG2;EREG;BTC;CREB1;NRG3;LCK;SRC;PDGFB;PIK3R1;FOXO3;FOXO1;ERBB3;ERBB4;CSK;RICTOR;FGF23;PAG1;BAD;INSR;PTPN11;MTOR;AGO3;AGO4;AGO1;AGO2;CD28;FGFR3;FGFR1;FGF10;TNRC6B
5	PI3K/AKT activation Homo sapiens R-HSA-198203	51/125	1.90693e-09	5.83521e-07	2.27045	45.5856	CD86;GSK3B;CDKN1A;CDKN1B;PTEN;FGF1;FGF4;FGF5;FGF6;FGF7;FGF9;PPP2R1B;PPP2R5E;AKT2;MLST8;PDGFRB;PDGFRA;PDPK1;TSC2;NRG1;PPP2R5C;NRG2;NGF;EREG;BTC;CREB1;NRG3;LCK;SRC;PDGFB;PIK3R1;FOXO3;FOXO1;ERBB3;ERBB4;RICTOR;FGF23;NTRK1;BAD;INSR;PTPN11;MTOR;AGO3;AGO4;AGO1;AGO2;CD28;FGFR3;FGFR1;FGF10;TNRC6B
6	PI-3K cascade:FGFR1 Homo sapiens R-HSA-5654689	49/122	7.30538e-09	1.86287e-06	2.23505	41.873	CD86;GSK3B;CDKN1A;CDKN1B;PTEN;FGF1;FGF4;FGF5;FGF6;FGF7;FGF9;PPP2R1B;PPP2R5E;AKT2;MLST8;PDGFRB;PDGFRA;PDPK1;TSC2;NRG1;PPP2R5C;NRG2;EREG;BTC;CREB1;NRG3;LCK;SRC;PDGFB;PIK3R1;FOXO3;FOXO1;ERBB3;ERBB4;RICTOR;FGF23;BAD;INSR;PTPN11;MTOR;AGO3;AGO4;AGO1;AGO2;CD28;FGFR3;FGFR1;FGF10;TNRC6B
7	PI-3K cascade:FGFR3 Homo sapiens R-HSA-5654710	49/122	7.30538e-09	1.59675e-06	2.23505	41.873	CD86;GSK3B;CDKN1A;CDKN1B;PTEN;FGF1;FGF4;FGF5;FGF6;FGF7;FGF9;PPP2R1B;PPP2R5E;AKT2;MLST8;PDGFRB;PDGFRA;PDPK1;TSC2;NRG1;PPP2R5C;NRG2;EREG;BTC;CREB1;NRG3;LCK;SRC;PDGFB;PIK3R1;FOXO3;FOXO1;ERBB3;ERBB4;RICTOR;FGF23;BAD;INSR;PTPN11;MTOR;AGO3;AGO4;AGO1;AGO2;CD28;FGFR3;FGFR1;FGF10;TNRC6B
8	PI3K events in ERBB4 signaling Homo sapiens R-HSA-1250342	49/122	7.30538e-09	1.39715e-06	2.23505	41.873	CD86;GSK3B;CDKN1A;CDKN1B;PTEN;FGF1;FGF4;FGF5;FGF6;FGF7;FGF9;PPP2R1B;PPP2R5E;AKT2;MLST8;PDGFRB;PDGFRA;PDPK1;TSC2;NRG1;PPP2R5C;NRG2;EREG;BTC;CREB1;NRG3;LCK;SRC;PDGFB;PIK3R1;FOXO3;FOXO1;ERBB3;ERBB4;RICTOR;FGF23;BAD;INSR;PTPN11;MTOR;AGO3;AGO4;AGO1;AGO2;CD28;FGFR3;FGFR1;FGF10;TNRC6B
9	PIP3 activates AKT signaling Homo sapiens R-HSA-1257604	49/122	7.30538e-09	1.24191e-06	2.23505	41.873	CD86;GSK3B;CDKN1A;CDKN1B;PTEN;FGF1;FGF4;FGF5;FGF6;FGF7;FGF9;PPP2R1B;PPP2R5E;AKT2;MLST8;PDGFRB;PDGFRA;PDPK1;TSC2;NRG1;PPP2R5C;NRG2;EREG;BTC;CREB1;NRG3;LCK;SRC;PDGFB;PIK3R1;FOXO3;FOXO1;ERBB3;ERBB4;RICTOR;FGF23;BAD;INSR;PTPN11;MTOR;AGO3;AGO4;AGO1;AGO2;CD28;FGFR3;FGFR1;FGF10;TNRC6B
10	PI-3K cascade:FGFR4 Homo sapiens R-HSA-5654720	49/122	7.30538e-09	1.11772e-06	2.23505	41.873	CD86;GSK3B;CDKN1A;CDKN1B;PTEN;FGF1;FGF4;FGF5;FGF6;FGF7;FGF9;PPP2R1B;PPP2R5E;AKT2;MLST8;PDGFRB;PDGFRA;PDPK1;TSC2;NRG1;PPP2R5C;NRG2;EREG;BTC;CREB1;NRG3;LCK;SRC;PDGFB;PIK3R1;FOXO3;FOXO1;ERBB3;ERBB4;RICTOR;FGF23;BAD;INSR;PTPN11;MTOR;AGO3;AGO4;AGO1;AGO2;CD28;FGFR3;FGFR1;FGF10;TNRC6B
11	PI-3K cascade:FGFR2 Homo sapiens R-HSA-5654695	49/122	7.30538e-09	1.01611e-06	2.23505	41.873	CD86;GSK3B;CDKN1A;CDKN1B;PTEN;FGF1;FGF4;FGF5;FGF6;FGF7;FGF9;PPP2R1B;PPP2R5E;AKT2;MLST8;PDGFRB;PDGFRA;PDPK1;TSC2;NRG1;PPP2R5C;NRG2;EREG;BTC;CREB1;NRG3;LCK;SRC;PDGFB;PIK3R1;FOXO3;FOXO1;ERBB3;ERBB4;RICTOR;FGF23;BAD;INSR;PTPN11;MTOR;AGO3;AGO4;AGO1;AGO2;CD28;FGFR3;FGFR1;FGF10;TNRC6B
12	PI3K/AKT Signaling in Cancer Homo sapiens R-HSA-2219528	38/86	1.63075e-08	2.0792e-06	2.45888	44.0917	CD86;GSK3B;CDKN1A;CDKN1B;PDGFB;PIK3R1;FGF1;FOXO3;FOXO1;FGF4;FGF5;FGF6;FGF7;FGF9;ERBB3;ERBB4;AKT2;MLST8;RICTOR;FGF23;PDGFRB;PDGFRA;PDPK1;BAD;TSC2;NRG1;PTPN11;NRG2;MTOR;EREG;BTC;CREB1;NRG3;LCK;CD28;FGFR3;FGFR1;FGF10
13	Diseases of signal transduction Homo sapiens R-HSA-5663202	90/288	2.69323e-08	3.16973e-06	1.73901	30.3108	CD86;GSK3B;CDKN1A;CDKN1B;HDAC10;HDAC11;CCNC;RBPJ;FGF1;FGF4;FGF5;FGF6;FGF7;PPP2R1B;FGF9;PPP2R5E;AKT2;CNTRL;HEY2;TRIM24;MLST8;MYO18A;PDGFRB;PDGFRA;NCBP1;PDPK1;AXIN1;TSC2;NRG1;PPP2R5C;NRG2;TGFBR1;EREG;TGFBR2;BTC;NCOR2;KAT2B;NCOR1;CREB1;NRG3;TBL1XR1;LCK;SOS1;AMER1;HDAC5;HDAC2;HDAC1;PDGFB;LRP5;PIK3R1;FOXO3;HDAC9;FOXO1;LRP6;DLL4;ERLEC1;NCSTN;NRAS;BAG4;APH1B;CUX1;ERBB3;TNKS2;ERBB4;RICTOR;PLCG1;FGF23;SMA…
14	NGF signalling via TRKA from the plasma membrane Homo sapiens R-HSA-187037	110/374	3.28875e-08	3.59413e-06	1.63671	28.2009	CD86;AHCYL1;FGF1;CRKL;FGF4;FGF5;RPS6KA3;FGF6;FGF7;RPS6KA5;PPP2R1B;FGF9;AKT2;PRKACB;SH3GL2;PDGFRB;PDGFRA;MEF2C;PRKCE;TSC2;EREG;BTC;MAPKAPK3;MAPKAPK2;VCL;PDE1C;PDGFB;PIK3R1;PHB;RASAL3;FOXO3;RASGRP1;FOXO1;RASGRP4;RASGRP3;RAP1B;GRIN2A;RAP1A;PLCG1;RALGDS;FGF23;INSR;BRAF;GRIN2B;AGO3;AGO4;AGO1;AGO2;CD28;NF1;DNAL4;FGFR3;FGFR1;FGF10;RET;GSK3B;CDKN1A;CDKN1B;YWHAB;RASGRF2;ITGB3;RASGRF1;PTEN;ARRB1;SPRED3;SPR…
15	Axon guidance Homo sapiens R-HSA-422475	142/515	3.42382e-08	3.49229e-06	1.53438	26.3759	PLXND1;FGF1;FGF4;FGF5;RPS6KA4;FGF6;RPS6KA3;FGF7;RPS6KA6;ALCAM;RPS6KA5;FGF9;PPP2R1B;DPYSL3;NRCAM;PLXNC1;EPHB2;EPHB1;SH3GL2;EPHA5;PDGFRB;EPHA4;PDGFRA;EPHA7;SEMA6A;EPHA6;CSNK2A1;UNC5C;ANK2;UNC5D;ANK1;EREG;CACNB1;BTC;CACNB3;CACNB4;COL4A4;KCNQ3;COL4A5;EPHA3;VCL;PDGFB;CACNA1D;PHB;RASAL3;KALRN;RASGRP1;RASGRP4;RASGRP3;RAP1B;NCSTN;GRIN2A;RAP1A;APH1B;EFNB3;ST8SIA4;PLCG1;SRGAP3;SRGAP2;SCN3B;SRGAP1;FGF23;ST8…
16	Downstream signal transduction Homo sapiens R-HSA-186763	98/341	5.91318e-07	5.65448e-05	1.59928	22.9351	CD86;AHCYL1;FGF1;CRKL;FGF4;FGF5;FGF6;FGF7;PPP2R1B;FGF9;AKT2;PRKACB;PDGFRB;PDGFRA;PRKCE;TSC2;EREG;BTC;VCL;PDE1C;PDGFB;PIK3R1;PHB;RASAL3;FOXO3;RASGRP1;FOXO1;RASGRP4;RASGRP3;RAP1B;GRIN2A;RAP1A;PLCG1;FGF23;INSR;BRAF;GRIN2B;AGO3;AGO4;AGO1;AGO2;CD28;NF1;FGFR3;FGFR1;FGF10;RET;GSK3B;CDKN1A;CDKN1B;YWHAB;RASGRF2;ITGB3;RASGRF1;PTEN;ARRB1;SPRED3;SPRED1;DUSP10;PPP2R5E;MLST8;NCK1;DUSP1;PDPK1;NRG1;KSR2;PPP2R5C;…
17	Signaling by PDGF Homo sapiens R-HSA-186797	103/364	6.89787e-07	6.20808e-05	1.57466	22.3396	CD86;AHCYL1;FGF1;CRKL;FGF4;FGF5;FGF6;FGF7;PPP2R1B;FGF9;AKT2;PRKACB;PDGFRB;PDGFRA;PRKCE;TSC2;EREG;BTC;COL4A4;COL4A5;VCL;PDE1C;PDGFB;PIK3R1;PHB;RASAL3;FOXO3;RASGRP1;FOXO1;RASGRP4;RASGRP3;RAP1B;GRIN2A;RAP1A;PDGFD;PLCG1;FGF23;INSR;BRAF;GRIN2B;AGO3;AGO4;AGO1;AGO2;CD28;NF1;FGFR3;FGFR1;FGF10;RET;GSK3B;CDKN1A;CDKN1B;YWHAB;RASGRF2;ITGB3;RASGRF1;PTEN;ARRB1;SPRED3;SPRED1;DUSP10;PPP2R5E;MLST8;NCK1;DUSP1;PDPK…
18	Signaling by ERBB4 Homo sapiens R-HSA-1236394	95/330	8.04641e-07	6.83945e-05	1.602	22.4806	RET;CD86;GSK3B;CDKN1A;CDKN1B;YWHAB;RASGRF2;ITGB3;RASGRF1;PTEN;ARRB1;FGF1;FGF4;FGF5;SPRED3;FGF6;FGF7;SPRED1;DUSP10;PPP2R1B;FGF9;PPP2R5E;AKT2;MLST8;PDGFRB;PDGFRA;DUSP1;PDPK1;TSC2;NRG1;KSR2;PPP2R5C;NRG2;IL17RD;PRLR;SPTB;EREG;BTC;CNKSR2;CNKSR1;NCOR1;CREB1;NRG3;LCK;RASA1;RASA2;RAPGEF2;SOS1;VCL;YAP1;CAMK2D;SRC;PDGFB;PIK3R1;PHB;RASAL3;FOXO3;RASGRP1;FOXO1;RASGRP4;RASGRP3;RAP1B;NCSTN;GRIN2A;NRAS;APH1B;RAP…
19	Transmission across Chemical Synapses Homo sapiens R-HSA-112315	67/211	8.14219e-07	6.5566e-05	1.76703	24.7756	GABRB2;GABRB1;RASGRF2;RASGRF1;GRIK3;GRIK2;SLC6A1;GLS;RPS6KA3;RPS6KA6;PRKACB;PPFIA4;SLC18A2;UNC13B;CHRNB2;SLC38A1;PRKCB;PDPK1;CACNA2D1;CASK;SYN3;SYN2;GABRG2;CACNB1;ARHGEF9;CACNB3;CACNB4;CREB1;PLCB1;PLCB2;VAMP2;GRIA1;CAMK2D;CHRNA7;SLC1A1;GNAI3;SLC1A2;SLC1A3;LIN7A;AKAP5;LIN7C;ADCY7;CACNA1E;GNAI1;NCALD;ADCY5;GRIN2A;GNG3;GNG2;TSPAN7;MYO6;CACNG2;SLC38A2;KCNJ2;GRIA4;KCNJ3;GABRQ;GABBR2;GABRA1;GABBR1;KCNJ…
20	Signaling by FGFR3 Homo sapiens R-HSA-5654741	95/333	1.24615e-06	9.53308e-05	1.58756	21.5836	RET;CD86;GSK3B;CDKN1A;AHCYL1;CDKN1B;YWHAB;RASGRF2;ITGB3;RASGRF1;PTEN;ARRB1;FGF1;FGF4;FGF5;SPRED3;FGF6;FGF7;SPRED1;DUSP10;PPP2R1B;FGF9;PPP2R5E;AKT2;MLST8;PRKACB;PDGFRB;PDGFRA;DUSP1;PDPK1;PRKCE;TSC2;NRG1;KSR2;PPP2R5C;NRG2;IL17RD;SPTB;EREG;BTC;CNKSR2;CNKSR1;CREB1;NRG3;LCK;RASA1;RASA2;RAPGEF2;SOS1;VCL;CAMK2D;PDE1C;SRC;PDGFB;PIK3R1;PHB;RASAL3;FOXO3;ADCY7;RASGRP1;FOXO1;RASGRP4;ADCY5;RASGRP3;RAP1B;GRIN2…
21	Signaling by EGFR Homo sapiens R-HSA-177929	100/355	1.24629e-06	9.08011e-05	1.56756	21.3115	CD86;AHCYL1;FGF1;FGF4;FGF5;FGF6;FGF7;PPP2R1B;FGF9;AKT2;PRKACB;SH3GL2;PDGFRB;PDGFRA;PRKCE;TSC2;EREG;BTC;ADAM12;VCL;PDE1C;PDGFB;PIK3R1;PHB;RASAL3;FOXO3;RASGRP1;FOXO1;RASGRP4;RASGRP3;RAP1B;GRIN2A;RAP1A;PLCG1;FGF23;PAG1;INSR;BRAF;STAM;GRIN2B;AGO3;AGO4;AGO1;AGO2;CD28;NF1;FGFR3;FGFR1;FGF10;RET;GSK3B;CDKN1A;CDKN1B;SH3KBP1;YWHAB;RASGRF2;ITGB3;RASGRF1;PTEN;ARRB1;SPRED3;SPRED1;DUSP10;PPP2R5E;MLST8;DUSP1;PD…
22	Signaling by FGFR1 Homo sapiens R-HSA-5654736	95/336	1.90945e-06	0.000132794	1.57339	20.7195	RET;CD86;GSK3B;CDKN1A;AHCYL1;CDKN1B;YWHAB;RASGRF2;ITGB3;RASGRF1;PTEN;ARRB1;FGF1;FGF4;FGF5;SPRED3;FGF6;FGF7;SPRED1;DUSP10;PPP2R1B;FGF9;PPP2R5E;AKT2;MLST8;PRKACB;PDGFRB;PDGFRA;DUSP1;PDPK1;PRKCE;TSC2;NRG1;KSR2;PPP2R5C;NRG2;IL17RD;SPTB;EREG;BTC;CNKSR2;CNKSR1;CREB1;NRG3;LCK;RASA1;RASA2;RAPGEF2;SOS1;VCL;CAMK2D;PDE1C;SRC;PDGFB;PIK3R1;PHB;RASAL3;FOXO3;ADCY7;RASGRP1;FOXO1;RASGRP4;ADCY5;RASGRP3;RAP1B;GRIN2…
23	Signaling by FGFR4 Homo sapiens R-HSA-5654743	94/332	2.02122e-06	0.000134455	1.57558	20.6588	RET;CD86;GSK3B;CDKN1A;AHCYL1;CDKN1B;YWHAB;RASGRF2;ITGB3;RASGRF1;PTEN;ARRB1;FGF1;FGF4;FGF5;SPRED3;FGF6;FGF7;SPRED1;DUSP10;PPP2R1B;FGF9;PPP2R5E;AKT2;MLST8;PRKACB;PDGFRB;PDGFRA;DUSP1;PDPK1;PRKCE;TSC2;NRG1;KSR2;PPP2R5C;NRG2;IL17RD;SPTB;EREG;BTC;CNKSR2;CNKSR1;CREB1;NRG3;LCK;RASA1;RASA2;RAPGEF2;SOS1;VCL;CAMK2D;PDE1C;SRC;PDGFB;PIK3R1;PHB;RASAL3;FOXO3;ADCY7;RASGRP1;FOXO1;RASGRP4;ADCY5;RASGRP3;RAP1B;GRIN2…
24	Downstream signaling of activated FGFR1 Homo sapiens R-HSA-5654687	94/332	2.02122e-06	0.000128853	1.57558	20.6588	RET;CD86;GSK3B;CDKN1A;AHCYL1;CDKN1B;YWHAB;RASGRF2;ITGB3;RASGRF1;PTEN;ARRB1;FGF1;FGF4;FGF5;SPRED3;FGF6;FGF7;SPRED1;DUSP10;PPP2R1B;FGF9;PPP2R5E;AKT2;MLST8;PRKACB;PDGFRB;PDGFRA;DUSP1;PDPK1;PRKCE;TSC2;NRG1;KSR2;PPP2R5C;NRG2;IL17RD;SPTB;EREG;BTC;CNKSR2;CNKSR1;CREB1;NRG3;LCK;RASA1;RASA2;RAPGEF2;SOS1;VCL;CAMK2D;PDE1C;SRC;PDGFB;PIK3R1;PHB;RASAL3;FOXO3;ADCY7;RASGRP1;FOXO1;RASGRP4;ADCY5;RASGRP3;RAP1B;GRIN2…
25	Downstream signaling of activated FGFR2 Homo sapiens R-HSA-5654696	93/329	2.46293e-06	0.000150732	1.57304	20.3144	RET;CD86;GSK3B;CDKN1A;AHCYL1;CDKN1B;YWHAB;RASGRF2;ITGB3;RASGRF1;PTEN;ARRB1;FGF1;FGF4;FGF5;SPRED3;FGF6;FGF7;SPRED1;DUSP10;PPP2R1B;FGF9;PPP2R5E;AKT2;MLST8;PRKACB;PDGFRB;PDGFRA;DUSP1;PDPK1;PRKCE;TSC2;NRG1;KSR2;PPP2R5C;NRG2;IL17RD;SPTB;EREG;BTC;CNKSR2;CNKSR1;CREB1;NRG3;LCK;RASA1;RASA2;RAPGEF2;SOS1;VCL;CAMK2D;PDE1C;SRC;PDGFB;PIK3R1;PHB;RASAL3;FOXO3;ADCY7;RASGRP1;FOXO1;RASGRP4;ADCY5;RASGRP3;RAP1B;GRIN2…
26	Downstream signaling of activated FGFR4 Homo sapiens R-HSA-5654716	93/329	2.46293e-06	0.000144934	1.57304	20.3144	RET;CD86;GSK3B;CDKN1A;AHCYL1;CDKN1B;YWHAB;RASGRF2;ITGB3;RASGRF1;PTEN;ARRB1;FGF1;FGF4;FGF5;SPRED3;FGF6;FGF7;SPRED1;DUSP10;PPP2R1B;FGF9;PPP2R5E;AKT2;MLST8;PRKACB;PDGFRB;PDGFRA;DUSP1;PDPK1;PRKCE;TSC2;NRG1;KSR2;PPP2R5C;NRG2;IL17RD;SPTB;EREG;BTC;CNKSR2;CNKSR1;CREB1;NRG3;LCK;RASA1;RASA2;RAPGEF2;SOS1;VCL;CAMK2D;PDE1C;SRC;PDGFB;PIK3R1;PHB;RASAL3;FOXO3;ADCY7;RASGRP1;FOXO1;RASGRP4;ADCY5;RASGRP3;RAP1B;GRIN2…
27	Downstream signaling of activated FGFR3 Homo sapiens R-HSA-5654708	93/329	2.46293e-06	0.000139566	1.57304	20.3144	RET;CD86;GSK3B;CDKN1A;AHCYL1;CDKN1B;YWHAB;RASGRF2;ITGB3;RASGRF1;PTEN;ARRB1;FGF1;FGF4;FGF5;SPRED3;FGF6;FGF7;SPRED1;DUSP10;PPP2R1B;FGF9;PPP2R5E;AKT2;MLST8;PRKACB;PDGFRB;PDGFRA;DUSP1;PDPK1;PRKCE;TSC2;NRG1;KSR2;PPP2R5C;NRG2;IL17RD;SPTB;EREG;BTC;CNKSR2;CNKSR1;CREB1;NRG3;LCK;RASA1;RASA2;RAPGEF2;SOS1;VCL;CAMK2D;PDE1C;SRC;PDGFB;PIK3R1;PHB;RASAL3;FOXO3;ADCY7;RASGRP1;FOXO1;RASGRP4;ADCY5;RASGRP3;RAP1B;GRIN2…
28	Potassium Channels Homo sapiens R-HSA-1296071	37/99	3.78477e-06	0.000206811	2.07979	25.9651	HCN3;KCNG3;KCNG4;KCNC1;KCNC2;KCNC3;KCNA1;KCNA2;KCNA4;KCNA6;KCNV1;GNG3;GNG2;KCNMB2;KCNN3;KCNJ2;KCNH1;KCNJ3;GABBR2;KCNJ6;GABBR1;KCNH5;KCNJ10;KCNK10;KCND2;KCNJ11;KCNH7;KCND3;KCNB1;KCNB2;KCNAB1;ABCC9;KCNK18;KCNMA1;KCNQ3;KCNK3;HCN1
29	Signaling by FGFR1 in disease Homo sapiens R-HSA-5655302	19/38	6.89312e-06	0.000363672	2.78242	33.069	STAT1;STAT3;PIK3R1;ERLIN2;FGF1;FGF4;FGF5;FGF6;NRAS;BAG4;FGF9;CUX1;CNTRL;MYO18A;TRIM24;PLCG1;SOS1;FGF23;FGFR1
30	Signaling by SCF-KIT Homo sapiens R-HSA-1433557	90/325	8.76038e-06	0.00044678	1.54103	17.9457	RET;CD86;GSK3B;CDKN1A;CDKN1B;YWHAB;RASGRF2;ITGB3;RASGRF1;PTEN;ARRB1;FGF1;FGF4;FGF5;SPRED3;FGF6;FGF7;SPRED1;DUSP10;PPP2R1B;FGF9;PPP2R5E;AKT2;MLST8;PDGFRB;PDGFRA;DUSP1;PDPK1;TSC2;NRG1;KSR2;PPP2R5C;NRG2;IL17RD;SPTB;EREG;BTC;CNKSR2;CNKSR1;CREB1;NRG3;LCK;RASA1;RASA2;RAPGEF2;SOS1;VCL;CAMK2D;SRC;PDGFB;PIK3R1;PHB;RASAL3;FOXO3;RASGRP1;FOXO1;RASGRP4;RASGRP3;RAP1B;GRIN2A;NRAS;RAP1A;SOCS1;ERBB3;ERBB4;RICTOR;…
31	Signaling by FGFR Homo sapiens R-HSA-190236	99/366	9.48544e-06	0.000468152	1.50524	17.4092	CD86;AHCYL1;FGF1;FGF4;TIAL1;FGF5;FGF6;FGF7;PPP2R1B;FGF9;AKT2;PRKACB;PDGFRB;PDGFRA;RBFOX2;PRKCE;TSC2;EREG;BTC;VCL;PDE1C;PDGFB;PIK3R1;PHB;RASAL3;FOXO3;RASGRP1;FOXO1;RASGRP4;RASGRP3;RAP1B;GRIN2A;RAP1A;FLRT2;PLCG1;FGF23;INSR;BRAF;GRIN2B;AGO3;AGO4;AGO1;AGO2;CD28;NF1;FGFR3;FGFR1;FGF10;RET;GSK3B;CDKN1A;CDKN1B;YWHAB;RASGRF2;ITGB3;RASGRF1;PTEN;ARRB1;SPRED3;SPRED1;DUSP10;PPP2R5E;MLST8;NCBP1;DUSP1;PDPK1;NRG…
32	DAP12 signaling Homo sapiens R-HSA-2424491	94/344	1.0117e-05	0.000483717	1.52062	17.4891	RET;CD86;GSK3B;CDKN1A;AHCYL1;CDKN1B;YWHAB;RASGRF2;ITGB3;RASGRF1;PTEN;ARRB1;FGF1;FGF4;FGF5;SPRED3;FGF6;FGF7;SPRED1;DUSP10;PPP2R1B;FGF9;PPP2R5E;AKT2;MLST8;PRKACB;VAV3;PDGFRB;PDGFRA;DUSP1;PDPK1;PRKCE;TSC2;NRG1;KSR2;PPP2R5C;NRG2;IL17RD;SPTB;EREG;BTC;CNKSR2;CNKSR1;CREB1;NRG3;LCK;RASA1;RASA2;RAPGEF2;SOS1;VCL;CAMK2D;PDE1C;SRC;PDGFB;PIK3R1;PHB;RASAL3;FOXO3;ADCY7;RASGRP1;FOXO1;RASGRP4;ADCY5;RASGRP3;RAP1B;…
33	Downstream signaling events of B Cell Receptor (BCR) Homo sapiens R-HSA-1168372	59/192	1.11736e-05	0.000518049	1.71003	19.4976	CD86;GSK3B;CDKN1A;CDKN1B;PTEN;FGF1;FGF4;FGF5;FGF6;FGF7;FGF9;PPP2R1B;PPP2R5E;AKT2;MLST8;IKBKG;MAP3K7;PDGFRB;PDGFRA;PRKCB;PDPK1;TSC2;NRG1;PPP2R5C;NRG2;EREG;BTC;CREB1;NRG3;LCK;SRC;PDGFB;PIK3R1;FOXO3;RASGRP1;FOXO1;RASGRP3;NRAS;ERBB3;ERBB4;RICTOR;FGF23;BAD;INSR;PTPN11;NFKB1;MTOR;NFKBIA;PSMC6;AGO3;AGO4;AGO1;AGO2;CD28;REL;FGFR3;FGFR1;FGF10;TNRC6B
34	Signaling by FGFR2 Homo sapiens R-HSA-5654738	97/361	1.55736e-05	0.000700812	1.49526	16.5524	CD86;AHCYL1;FGF1;FGF4;TIAL1;FGF5;FGF6;FGF7;PPP2R1B;FGF9;AKT2;PRKACB;PDGFRB;PDGFRA;RBFOX2;PRKCE;TSC2;EREG;BTC;VCL;PDE1C;PDGFB;PIK3R1;PHB;RASAL3;FOXO3;RASGRP1;FOXO1;RASGRP4;RASGRP3;RAP1B;GRIN2A;RAP1A;PLCG1;FGF23;INSR;BRAF;GRIN2B;AGO3;AGO4;AGO1;AGO2;CD28;NF1;FGFR3;FGFR1;FGF10;RET;GSK3B;CDKN1A;CDKN1B;YWHAB;RASGRF2;ITGB3;RASGRF1;PTEN;ARRB1;SPRED3;SPRED1;DUSP10;PPP2R5E;MLST8;NCBP1;DUSP1;PDPK1;NRG1;KSR2…
35	Fc epsilon receptor (FCERI) signaling Homo sapiens R-HSA-2454202	104/395	1.99261e-05	0.000871057	1.46517	15.8582	CD86;AHCYL1;FGF1;FGF4;FGF5;FGF6;FGF7;FGF9;PPP2R1B;AKT2;MAP3K7;PDGFRB;PDGFRA;TSC2;EREG;BTC;VCL;PDGFB;PHB;PIK3R1;RASAL3;FOXO3;RASGRP1;FOXO1;RASGRP4;RASGRP3;RAP1B;GRIN2A;RAP1A;PLCG1;MAP2K7;FGF23;INSR;NFATC2;NFATC1;BRAF;GRIN2B;NFKB1;NFKBIA;AGO3;AGO4;AGO1;AGO2;NF1;CD28;TAB3;FGFR3;FGFR1;FGF10;RET;ITK;GSK3B;CDKN1A;CDKN1B;YWHAB;RASGRF2;ITGB3;RASGRF1;PTEN;ARRB1;SPRED3;PPP3CA;PPP3CB;SPRED1;DUSP10;PPP2R5E;M…
36	FGFR1 mutant receptor activation Homo sapiens R-HSA-1839124	16/31	2.20421e-05	0.000936788	2.87217	30.797	STAT1;STAT3;PIK3R1;ERLIN2;FGF1;FGF4;FGF5;FGF6;BAG4;FGF9;CUX1;CNTRL;MYO18A;TRIM24;FGF23;FGFR1
37	Constitutive Signaling by Aberrant PI3K in Cancer Homo sapiens R-HSA-2219530	25/61	2.23419e-05	0.000923867	2.28067	24.4238	CD86;PDGFB;PIK3R1;FGF1;FGF4;FGF5;FGF6;FGF7;FGF9;ERBB3;ERBB4;FGF23;PDGFRB;PDGFRA;NRG1;PTPN11;NRG2;EREG;BTC;NRG3;LCK;CD28;FGFR3;FGFR1;FGF10
38	Signaling by the B Cell Receptor (BCR) Homo sapiens R-HSA-983705	67/233	3.30003e-05	0.00132869	1.60019	16.5123	CD86;GSK3B;CDKN1A;AHCYL1;CDKN1B;SH3KBP1;PTEN;CBLB;FGF1;FGF4;FGF5;FGF6;FGF7;PPP2R1B;FGF9;PPP2R5E;AKT2;MLST8;IKBKG;MAP3K7;NCK1;PDGFRB;PDGFRA;PRKCB;PDPK1;TSC2;NRG1;PPP2R5C;NRG2;EREG;BTC;CREB1;NRG3;LCK;SOS1;BLK;SRC;PDGFB;PIK3R1;FOXO3;RASGRP1;FOXO1;RASGRP3;NRAS;ERBB3;ERBB4;RICTOR;PLCG1;FGF23;BAD;INSR;PTPN11;NFKB1;MTOR;NFKBIA;PSMC6;AGO3;AGO4;AGO1;AGO2;CD28;REL;PIK3AP1;FGFR3;FGFR1;FGF10;TNRC6B
39	Role of LAT2/NTAL/LAB on calcium mobilization Homo sapiens R-HSA-2730905	50/162	4.43433e-05	0.00173962	1.71754	17.2158	CD86;GSK3B;CDKN1A;CDKN1B;PTEN;FGF1;FGF4;FGF5;FGF6;FGF7;FGF9;PPP2R1B;PPP2R5E;AKT2;MLST8;PDGFRB;PDGFRA;PDPK1;TSC2;NRG1;PPP2R5C;NRG2;EREG;BTC;CREB1;NRG3;LCK;SOS1;SRC;PDGFB;PIK3R1;FOXO3;FOXO1;ERBB3;ERBB4;RICTOR;FGF23;BAD;INSR;PTPN11;MTOR;AGO3;AGO4;AGO1;AGO2;CD28;FGFR3;FGFR1;FGF10;TNRC6B
40	MAPK family signaling cascades Homo sapiens R-HSA-5683057	78/284	4.57625e-05	0.00175042	1.52837	15.2715	RET;YWHAB;RASGRF2;ITGB3;RASGRF1;ARRB1;FGF1;FGF4;CDC14B;FGF5;SPRED3;FGF6;FGF7;SPRED1;DUSP10;SEPT7;PPP2R1B;FGF9;PPP2R5E;PRKACB;RAG1;PDGFRB;PDGFRA;DUSP1;NCOA3;NRG1;KSR2;PPP2R5C;NRG2;IL17RD;SPTB;EREG;BTC;CNKSR2;CNKSR1;NRG3;RASA1;RASA2;RAPGEF2;IL6ST;SOS1;VCL;CAMK2D;SRC;PDGFB;PHB;RASAL3;FOXO3;KALRN;RASGRP1;FOXO1;RASGRP4;RASGRP3;RAP1B;GRIN2A;NRAS;RAP1A;ERBB3;ERBB4;IGF2BP1;NCAM1;CSK;MAPK6;FGF23;MAPK4;BRA…
41	Signalling to ERKs Homo sapiens R-HSA-187687	71/253	4.66948e-05	0.00174251	1.56167	15.5728	RET;YWHAB;RASGRF2;ITGB3;RASGRF1;ARRB1;FGF1;CRKL;FGF4;FGF5;SPRED3;FGF6;FGF7;SPRED1;DUSP10;PPP2R1B;FGF9;PPP2R5E;PDGFRB;PDGFRA;DUSP1;NRG1;KSR2;PPP2R5C;NRG2;IL17RD;NGF;SPTB;EREG;BTC;CNKSR2;CNKSR1;MAPKAPK3;NRG3;RASA1;MAPKAPK2;RASA2;RAPGEF2;SOS1;CRK;VCL;RALA;CAMK2D;SRC;PDGFB;PHB;RASAL3;RASGRP1;RASGRP4;RASGRP3;RAP1B;GRIN2A;NRAS;RAP1A;ERBB3;ERBB4;NCAM1;CSK;PLCG1;RALGDS;FGF23;NTRK1;KIDINS220;BRAF;GRIN2B;R…
42	Negative regulation of the PI3K/AKT network Homo sapiens R-HSA-199418	32/90	5.27781e-05	0.00192263	1.97861	19.4881	CD86;SRC;PTEN;PDGFB;PIK3R1;FGF1;FGF4;FGF5;FGF6;FGF7;FGF9;PPP2R1B;ERBB3;PPP2R5E;ERBB4;AKT2;FGF23;PDGFRB;PDGFRA;INSR;NRG1;PTPN11;PPP2R5C;NRG2;EREG;BTC;NRG3;LCK;CD28;FGFR3;FGFR1;FGF10
43	DAP12 interactions Homo sapiens R-HSA-2172127	94/359	6.09782e-05	0.00216969	1.45709	14.141	RET;CD86;GSK3B;CDKN1A;AHCYL1;CDKN1B;YWHAB;RASGRF2;ITGB3;RASGRF1;PTEN;ARRB1;FGF1;FGF4;FGF5;SPRED3;FGF6;FGF7;SPRED1;DUSP10;PPP2R1B;FGF9;PPP2R5E;AKT2;MLST8;PRKACB;VAV3;PDGFRB;PDGFRA;DUSP1;PDPK1;PRKCE;TSC2;NRG1;KSR2;PPP2R5C;NRG2;IL17RD;SPTB;EREG;BTC;CNKSR2;CNKSR1;CREB1;NRG3;LCK;RASA1;RASA2;RAPGEF2;SOS1;VCL;CAMK2D;PDE1C;SRC;PDGFB;PIK3R1;PHB;RASAL3;FOXO3;ADCY7;RASGRP1;FOXO1;RASGRP4;ADCY5;RASGRP3;RAP1B;…
44	Voltage gated Potassium channels Homo sapiens R-HSA-1296072	19/43	6.22648e-05	0.00216512	2.45888	23.8121	KCNG3;KCNG4;KCNH5;KCNC1;KCND2;KCNC2;KCNH7;KCNB1;KCND3;KCNA1;KCNC3;KCNB2;KCNA2;KCNA4;KCNAB1;KCNA6;KCNV1;KCNQ3;KCNH1
45	PI5P, PP2A and IER3 Regulate PI3K/AKT Signaling Homo sapiens R-HSA-6811558	30/83	6.29401e-05	0.00213996	2.01138	19.4568	CD86;SRC;PDGFB;PIK3R1;FGF1;FGF4;FGF5;FGF6;FGF7;FGF9;PPP2R1B;ERBB3;PPP2R5E;ERBB4;FGF23;PDGFRB;PDGFRA;INSR;NRG1;PTPN11;PPP2R5C;NRG2;EREG;BTC;NRG3;LCK;CD28;FGFR3;FGFR1;FGF10
46	Signaling by VEGF Homo sapiens R-HSA-194138	87/328	6.88286e-05	0.0022893	1.47604	14.1462	CYFIP2;RET;NRP1;NRP2;AHCYL1;FLT1;NCF2;YWHAB;RASGRF2;ITGB3;CTNND1;RASGRF1;ARRB1;FGF1;FGF4;FGF5;SPRED3;FGF6;FGF7;SPRED1;DUSP10;PPP2R1B;FGF9;PPP2R5E;AKT2;MLST8;PRKACB;NCK1;VAV3;PDGFRB;PDGFRA;PRKCB;DUSP1;PDPK1;NRG1;KSR2;PPP2R5C;NRG2;IL17RD;SPTB;EREG;BTC;CNKSR2;CNKSR1;MAPKAPK3;NRG3;RASA1;MAPKAPK2;RASA2;RAPGEF2;SOS1;CRK;VCL;CAMK2D;ROCK1;ROCK2;SRC;PDGFB;PIK3R1;PHB;RASAL3;RASGRP1;RASGRP4;RASGRP3;RAP1B;GR…
47	Neurotransmitter Receptor Binding And Downstream Transmission In The Postsynaptic Cell Homo sapiens R-HSA-112314	44/142	0.000111503	0.00362979	1.72431	15.6938	GRIA1;GABRB2;GABRB1;CAMK2D;CHRNA7;RASGRF2;RASGRF1;GRIK3;GNAI3;GRIK2;AKAP5;ADCY7;NCALD;GNAI1;ADCY5;RPS6KA3;RPS6KA6;GRIN2A;GNG3;GNG2;TSPAN7;MYO6;CACNG2;PRKACB;KCNJ2;GRIA4;KCNJ3;CHRNB2;GABRQ;GABBR2;GABRA1;KCNJ6;GABBR1;KCNJ10;PRKCB;PDPK1;BRAF;GRIN2B;GABRG2;ARHGEF9;CREB1;CAMK4;PLCB1;PLCB2
48	Constitutive Signaling by AKT1 E17K in Cancer Homo sapiens R-HSA-5674400	13/25	0.000118889	0.00378959	2.89371	26.1514	GSK3B;CDKN1A;CDKN1B;BAD;PDPK1;TSC2;FOXO3;FOXO1;MTOR;CREB1;AKT2;MLST8;RICTOR
49	Rho GTPase cycle Homo sapiens R-HSA-194840	39/122	0.000128282	0.00400554	1.77892	15.9414	ARHGAP11A;RASGRF2;ARHGAP1;ARHGAP5;KALRN;ARHGAP12;ARHGAP44;SYDE2;SYDE1;ABR;FGD4;ARHGAP20;RHOT2;MCF2L;CHN2;SRGAP3;SRGAP2;SRGAP1;VAV3;STARD13;ARHGEF12;STARD8;ARHGEF17;PLEKHG5;MCF2;ARHGAP29;RHOH;OCRL;ARHGAP28;RHOF;MYO9A;RHOB;ARHGAP32;ARHGEF9;DLC1;RHOJ;ARHGEF2;SOS1;RHOQ
50	NCAM signaling for neurite out-growth Homo sapiens R-HSA-375165	72/266	0.000143353	0.0043866	1.50627	13.3308	RET;YWHAB;RASGRF2;ITGB3;RASGRF1;ARRB1;FGF1;FGF4;FGF5;SPRED3;FGF6;FGF7;SPRED1;RPS6KA5;DUSP10;PPP2R1B;FGF9;PPP2R5E;PDGFRB;PDGFRA;DUSP1;NRG1;KSR2;PPP2R5C;NRG2;IL17RD;SPTB;EREG;BTC;CNKSR2;CACNB1;CNKSR1;CACNB3;CACNB4;CREB1;NRG3;COL4A4;RASA1;RASA2;RAPGEF2;COL4A5;COL6A6;SOS1;VCL;CAMK2D;SRC;PDGFB;CACNA1D;PHB;RASAL3;RASGRP1;RASGRP4;RASGRP3;RAP1B;GRIN2A;NRAS;RAP1A;ERBB3;ERBB4;ST8SIA4;NCAM1;CSK;FGF23;ST8SIA…
51	Prolonged ERK activation events Homo sapiens R-HSA-169893	66/242	0.000209884	0.00629651	1.51768	12.8532	RET;YWHAB;RASGRF2;ITGB3;RASGRF1;ARRB1;FGF1;CRKL;FGF4;FGF5;SPRED3;FGF6;FGF7;SPRED1;DUSP10;PPP2R1B;FGF9;PPP2R5E;PDGFRB;PDGFRA;DUSP1;NRG1;KSR2;PPP2R5C;NRG2;IL17RD;NGF;SPTB;EREG;BTC;CNKSR2;CNKSR1;NRG3;RASA1;RASA2;RAPGEF2;SOS1;CRK;VCL;CAMK2D;SRC;PDGFB;PHB;RASAL3;RASGRP1;RASGRP4;RASGRP3;RAP1B;GRIN2A;NRAS;RAP1A;ERBB3;ERBB4;NCAM1;CSK;PLCG1;FGF23;NTRK1;KIDINS220;BRAF;GRIN2B;PSMC6;NF1;FGFR3;FGFR1;FGF10
52	VEGFA-VEGFR2 Pathway Homo sapiens R-HSA-4420097	83/320	0.000222311	0.00654107	1.44338	12.1409	CYFIP2;RET;AHCYL1;NCF2;YWHAB;RASGRF2;ITGB3;CTNND1;RASGRF1;ARRB1;FGF1;FGF4;FGF5;SPRED3;FGF6;FGF7;SPRED1;DUSP10;PPP2R1B;FGF9;PPP2R5E;AKT2;MLST8;PRKACB;NCK1;VAV3;PDGFRB;PDGFRA;PRKCB;DUSP1;PDPK1;NRG1;KSR2;PPP2R5C;NRG2;IL17RD;SPTB;EREG;BTC;CNKSR2;CNKSR1;MAPKAPK3;NRG3;RASA1;MAPKAPK2;RASA2;RAPGEF2;SOS1;CRK;VCL;CAMK2D;ROCK1;ROCK2;SRC;PDGFB;PIK3R1;PHB;RASAL3;RASGRP1;RASGRP4;RASGRP3;RAP1B;GRIN2A;NRAS;RAP1A…
53	Transcriptional activity of SMAD2/SMAD3:SMAD4 heterotrimer Homo sapiens R-HSA-2173793	18/44	0.000315721	0.00911422	2.27652	18.3502	SMAD2;WWTR1;SMAD4;CCNT2;CCNT1;HDAC1;SERPINE1;UBE2D3;NEDD4L;ATP1B4;CCNC;NCOR2;NCOR1;TFDP2;SP1;E2F5;SKIL;RNF111
54	Gastrin-CREB signalling pathway via PKC and MAPK Homo sapiens R-HSA-881907	106/432	0.000332012	0.00940702	1.36544	10.9377	DGKE;OXTR;DGKB;FGF1;FGF4;FGF5;FGF6;RPS6KA3;FGF7;EDNRA;RGS3;FGF9;PPP2R1B;PROK2;PDGFRB;PDGFRA;GHSR;CASR;PRKCH;PRKCE;EREG;BTC;DGKI;VCL;DGKH;PDGFB;LPAR2;ABHD6;PHB;PIK3R1;LPAR4;RASAL3;KALRN;RASGRP1;RASGRP4;RASGRP3;RAP1B;GRIN2A;RAP1A;GRK5;FGF23;BRAF;GRIN2B;LPAR6;GNAQ;NF1;GNRH1;NMUR2;NMUR1;FGFR3;FGFR1;FGF10;RET;DAGLA;YWHAB;RASGRF2;ITGB3;RASGRF1;HTR2C;ADRA1D;ARRB1;ADRA1A;GRM1;SPRED3;SPRED1;GRM5;DUSP10;PP…
55	Signalling to RAS Homo sapiens R-HSA-167044	66/246	0.000345951	0.00962372	1.493	11.8981	RET;YWHAB;RASGRF2;ITGB3;RASGRF1;ARRB1;FGF1;FGF4;FGF5;SPRED3;FGF6;FGF7;SPRED1;DUSP10;PPP2R1B;FGF9;PPP2R5E;PDGFRB;PDGFRA;DUSP1;NRG1;KSR2;PPP2R5C;NRG2;IL17RD;NGF;SPTB;EREG;BTC;CNKSR2;CNKSR1;MAPKAPK3;NRG3;RASA1;MAPKAPK2;RASA2;RAPGEF2;SOS1;VCL;RALA;CAMK2D;SRC;PDGFB;PHB;RASAL3;RASGRP1;RASGRP4;RASGRP3;RAP1B;GRIN2A;NRAS;RAP1A;ERBB3;ERBB4;NCAM1;CSK;RALGDS;FGF23;NTRK1;BRAF;GRIN2B;PSMC6;NF1;FGFR3;FGFR1;FGF10
56	Signaling by FGFR in disease Homo sapiens R-HSA-1226099	23/63	0.000368228	0.0100605	2.0316	16.0635	NCBP1;STAT1;STAT3;PIK3R1;ERLIN2;FGF1;FGF4;FGF5;FGF6;FGF7;NRAS;BAG4;FGF9;CUX1;CNTRL;MYO18A;TRIM24;PLCG1;SOS1;FGF23;FGFR3;FGFR1;FGF10
57	Disease Homo sapiens R-HSA-1643685	166/725	0.0003694	0.00991547	1.27415	10.0704	CD86;CCNT2;CCNT1;HDAC10;HDAC11;CCNC;RBPJ;FGF1;ANTXR2;FGF4;FGF5;FGF6;FGF7;FGF9;PPP2R1B;AKT2;AP1S2;TRIM24;DAG1;KPNA4;THSD7A;KPNA1;PDGFRB;PDGFRA;TSC2;EREG;BTC;PPP1R3C;TBL1XR1;RPL29;CFTR;NOTCH2;SEH1L;PDGFB;NEDD4L;PIK3R1;ADAMTS12;FOXO3;FOXO1;ACACA;ADAMTS15;NCSTN;BAG4;APH1B;PLCG1;MAP2K7;FGF23;AP1M2;MAP2K6;SMAD2;SMAD4;FZD5;SYT1;NUP155;FZD4;IDH1;HMGA1;FZD8;ERLIN2;NFKB1;NFKBIA;RPS27;OGN;NMT1;NAPEPLD;CD28;…
58	p75 NTR receptor-mediated signalling Homo sapiens R-HSA-193704	28/83	0.000412311	0.0108765	1.87729	14.6311	HDAC2;HDAC1;RASGRF2;KALRN;RTN4;FGD4;ABR;NCSTN;MAPK8;APH1B;BCL2L11;MCF2L;CASP2;VAV3;LINGO1;ARHGEF12;BAD;PLEKHG5;ARHGEF17;MCF2;NGF;NFKB1;NFKBIA;ARHGEF9;TRAF6;ARHGEF2;SOS1;ITGB3BP
59	ARMS-mediated activation Homo sapiens R-HSA-170984	64/239	0.000445254	0.0115464	1.49016	11.4994	RET;YWHAB;RASGRF2;ITGB3;RASGRF1;ARRB1;FGF1;FGF4;FGF5;SPRED3;FGF6;FGF7;SPRED1;DUSP10;PPP2R1B;FGF9;PPP2R5E;PDGFRB;PDGFRA;DUSP1;NRG1;KSR2;PPP2R5C;NRG2;IL17RD;NGF;SPTB;EREG;BTC;CNKSR2;CNKSR1;NRG3;RASA1;RASA2;RAPGEF2;SOS1;CRK;VCL;CAMK2D;SRC;PDGFB;PHB;RASAL3;RASGRP1;RASGRP4;RASGRP3;RAP1B;GRIN2A;NRAS;RAP1A;ERBB3;ERBB4;NCAM1;CSK;FGF23;NTRK1;KIDINS220;BRAF;GRIN2B;PSMC6;NF1;FGFR3;FGFR1;FGF10
60	Frs2-mediated activation Homo sapiens R-HSA-170968	64/240	0.000502378	0.0128106	1.48395	11.2724	RET;YWHAB;RASGRF2;ITGB3;RASGRF1;ARRB1;FGF1;CRKL;FGF4;FGF5;SPRED3;FGF6;FGF7;SPRED1;DUSP10;PPP2R1B;FGF9;PPP2R5E;PDGFRB;PDGFRA;DUSP1;NRG1;KSR2;PPP2R5C;NRG2;IL17RD;NGF;SPTB;EREG;BTC;CNKSR2;CNKSR1;NRG3;RASA1;RASA2;RAPGEF2;SOS1;VCL;CAMK2D;SRC;PDGFB;PHB;RASAL3;RASGRP1;RASGRP4;RASGRP3;RAP1B;GRIN2A;NRAS;RAP1A;ERBB3;ERBB4;NCAM1;CSK;PLCG1;FGF23;NTRK1;BRAF;GRIN2B;PSMC6;NF1;FGFR3;FGFR1;FGF10
61	SLC-mediated transmembrane transport Homo sapiens R-HSA-425407	70/268	0.000535207	0.0134241	1.4535	10.949	SLC35B4;SLC44A1;SLC44A2;SLC2A2;SLC4A1;SLC6A1;SLC4A4;SLC6A2;SLC4A5;SLC8A1;HK2;SLCO2B1;SLC16A7;SLC39A8;EMB;SLC39A7;SLC37A4;SLC18A2;NDC1;SLC30A7;SLC30A6;SLC38A1;SLC30A2;SLC2A12;SLC30A1;RUNX1;SLC9A7;NUP50;SLC9A9;SLCO2A1;SLC29A3;SLC24A2;SLC24A4;SLC22A5;SEH1L;SLC20A2;SLC43A2;SLC20A1;SLC41A2;SLC35D2;SLC1A1;SLC1A2;SLC1A3;SLC1A4;SLC5A3;SLC7A2;SLC9A1;SLC17A8;SLC38A2;SLC38A4;RANBP2;SLC12A2;SLC14A1;SLC10A6;S…
62	Ca2+ pathway Homo sapiens R-HSA-4086398	22/61	0.00059485	0.0146794	2.00699	14.9063	TCF7L2;FZD3;FZD5;FZD4;LEF1;NFATC1;NLK;GNAO1;PPP3CA;PPP3CB;GNG3;GNG2;AGO3;AGO4;AGO1;AGO2;PRKG2;PLCB1;MAP3K7;PLCB2;PRKG1;TNRC6B
63	Cell death signalling via NRAGE, NRIF and NADE Homo sapiens R-HSA-204998	22/61	0.00059485	0.0144464	2.00699	14.9063	VAV3;ARHGEF12;BAD;RASGRF2;PLEKHG5;ARHGEF17;MCF2;NGF;KALRN;FGD4;ABR;ARHGEF9;NCSTN;MAPK8;APH1B;BCL2L11;MCF2L;TRAF6;CASP2;ARHGEF2;SOS1;ITGB3BP
64	Transmembrane transport of small molecules Homo sapiens R-HSA-382551	138/594	0.000597697	0.0142887	1.29284	9.59601	STEAP3;SLC35B4;TFRC;SLC4A1;AQP4;ATP12A;SLC4A4;SLC4A5;SLC8A1;NIPAL4;SLCO2B1;SLC16A7;SLC39A8;SLC39A7;PRKACB;SLC30A7;SLC30A6;SLC38A1;SLC30A2;ATP11C;SLC30A1;ATP1B2;GABRG2;RUNX1;SLC9A7;MIP;SLC9A9;SLCO2A1;STEAP2;CFTR;ABCG1;SEH1L;SLC22A5;ABCB7;SLC41A2;SLC35D2;SLC1A1;CLCNKB;SLC1A2;NEDD4L;SLC1A3;SLC1A4;ABCB9;SLC5A3;SLC9A1;RAB11FIP2;SLC38A2;TRPM6;ATP6V1D;TRPM3;SLC38A4;SLC14A1;SLC10A6;ATP8B2;NUP155;ATP8B1;S…
65	Signaling by TGF-beta Receptor Complex Homo sapiens R-HSA-170834	25/73	0.000638559	0.0150307	1.90576	14.0194	CCNT2;CCNT1;HDAC1;SERPINE1;UBE2D3;NEDD4L;CCNC;F11R;E2F5;SKIL;RNF111;SMAD2;WWTR1;SMAD4;SMURF1;ATP1B4;TGFBR1;TGFBR2;NCOR2;NCOR1;TFDP2;SP1;BAMBI;PARD3;STRAP
66	JNK (c-Jun kinases) phosphorylation and activation mediated by activated human TAK1 Homo sapiens R-HSA-450321	2020-09-16	0.000651872	0.0151116	3.13022	22.9622	MAPK10;MAPK9;MAPK8;TRAF6;TAB3;NOD1;IKBKG;MAP2K7;MAP3K7
67	Regulation of gene expression in early pancreatic precursor cells Homo sapiens R-HSA-210747	2020-06-08	0.000673241	0.015374	4.17362	30.4817	NR5A2;ONECUT3;ONECUT1;PDX1;PTF1A;FGF10
68	Free fatty acids regulate insulin secretion Homo sapiens R-HSA-400451	2020-06-08	0.000673241	0.0151479	4.17362	30.4817	GNA14;GNA11;GNAQ;FFAR1;PLCB1;PLCB2
69	Fatty Acids bound to GPR40 (FFAR1) regulate insulin secretion Homo sapiens R-HSA-434316	2020-06-08	0.000673241	0.0149284	4.17362	30.4817	GNA14;GNA11;GNAQ;FFAR1;PLCB1;PLCB2
70	VEGFR2 mediated cell proliferation Homo sapiens R-HSA-5218921	65/248	0.000750064	0.0163943	1.45852	10.4946	RET;AHCYL1;YWHAB;RASGRF2;ITGB3;RASGRF1;ARRB1;FGF1;FGF4;FGF5;SPRED3;FGF6;FGF7;SPRED1;DUSP10;PPP2R1B;FGF9;PPP2R5E;PDGFRB;PDGFRA;PRKCB;DUSP1;PDPK1;NRG1;KSR2;PPP2R5C;NRG2;IL17RD;SPTB;EREG;BTC;CNKSR2;CNKSR1;NRG3;RASA1;RASA2;RAPGEF2;SOS1;VCL;CAMK2D;SRC;PDGFB;PHB;RASAL3;RASGRP1;RASGRP4;RASGRP3;RAP1B;GRIN2A;NRAS;RAP1A;ERBB3;ERBB4;NCAM1;CSK;PLCG1;FGF23;BRAF;GRIN2B;VEGFA;PSMC6;NF1;FGFR3;FGFR1;FGF10
71	Signalling to p38 via RIT and RIN Homo sapiens R-HSA-187706	63/239	0.000764948	0.0164841	1.46688	10.5259	RET;YWHAB;RASGRF2;ITGB3;RASGRF1;ARRB1;FGF1;FGF4;FGF5;SPRED3;FGF6;FGF7;SPRED1;DUSP10;PPP2R1B;FGF9;PPP2R5E;PDGFRB;PDGFRA;DUSP1;NRG1;KSR2;PPP2R5C;NRG2;IL17RD;NGF;SPTB;EREG;BTC;CNKSR2;CNKSR1;NRG3;RASA1;RASA2;RAPGEF2;SOS1;VCL;CAMK2D;SRC;PDGFB;PHB;RASAL3;RASGRP1;RASGRP4;RASGRP3;RAP1B;GRIN2A;NRAS;RAP1A;ERBB3;ERBB4;NCAM1;CSK;FGF23;NTRK1;BRAF;GRIN2B;RIT1;PSMC6;NF1;FGFR3;FGFR1;FGF10
72	Transport of inorganic cations/anions and amino acids/oligopeptides Homo sapiens R-HSA-425393	31/99	0.00088817	0.0188736	1.74252	12.2436	SLC24A2;SLC24A4;SLC20A2;SLC43A2;SLC20A1;SLC1A1;SLC1A2;SLC1A3;SLC4A1;SLC1A4;SLC4A4;SLC4A5;SLC8A1;SLC7A2;SLC9A1;SLC17A8;SLC38A2;SLC38A4;SLC12A2;SLC38A1;SLC4A10;CTNS;SLC16A10;SLC8B1;SLC4A7;SLC6A6;SLC4A8;SLC9A7;SLC9A9;SLC26A4;SLC26A3
73	Transcriptional activation of mitochondrial biogenesis Homo sapiens R-HSA-2151201	16/40	0.00090061	0.0188758	2.22593	15.6092	ESRRA;NCOA1;MED1;MEF2C;NRF1;GABPB1;HCFC1;CREB1;NCOR1;TBL1XR1;SSBP1;PPARA;MEF2D;PPARGC1A;PPARGC1B;GABPA
74	Signaling by Rho GTPases Homo sapiens R-HSA-194315	90/367	0.000910962	0.0188347	1.36467	9.55408	CYFIP2;ITGB1;ARHGAP11A;AHCTF1;CDKN1B;WIPF1;NCF2;YWHAB;WIPF2;RASGRF2;WIPF3;KIF14;ARHGAP1;WASL;ARHGAP5;ARHGAP44;SYDE2;SYDE1;PPP2R1B;PPP2R5E;MCF2L;YWHAG;NCK1;VAV3;ACTR2;ARHGEF12;H2AFZ;PDPK1;STARD8;ARHGEF17;PLEKHG5;RHOH;OCRL;RHOF;PPP2R5C;RHOB;CIT;AR;ARHGEF9;CLIP1;KIF2A;RHOJ;MYH9;ARHGEF2;KIF2B;MAPRE1;SOS1;CFTR;RHOQ;ITGB3BP;PAFAH1B1;SEH1L;ROCK1;ROCK2;SRC;KALRN;PMF1;NSL1;ARHGAP12;ABR;FGD4;RHOT2;ARHGAP20…
75	FGFR1c ligand binding and activation Homo sapiens R-HSA-190373	2020-07-11	0.00100702	0.0205432	3.54126	24.4374	FGF5;FGF6;FGF9;FGF1;FGF23;FGFR1;FGF4
76	Signaling by activated point mutants of FGFR1 Homo sapiens R-HSA-1839122	2020-07-11	0.00100702	0.0202729	3.54126	24.4374	FGF5;FGF6;FGF9;FGF1;FGF23;FGFR1;FGF4
77	IGF1R signaling cascade Homo sapiens R-HSA-2428924	73/288	0.00102681	0.0204028	1.41053	9.70628	RET;YWHAB;RASGRF2;ITGB3;RASGRF1;ARRB1;FGF1;IGF1R;FGF4;FGF5;SPRED3;FGF6;FGF7;SPRED1;EEF2K;DUSP10;PPP2R1B;FGF9;PPP2R5E;AKT2;MLST8;PDGFRB;PDGFRA;DUSP1;PDPK1;TSC2;NRG1;KSR2;PPP2R5C;NRG2;IL17RD;SPTB;EREG;BTC;CNKSR2;CNKSR1;NRG3;RASA1;RRAGD;RASA2;RAPGEF2;SOS1;VCL;CAMK2D;PRKAA2;SRC;PDGFB;PIK3R1;PHB;RASAL3;RASGRP1;RASGRP4;RASGRP3;RAP1B;GRIN2A;NRAS;RAP1A;ERBB3;ERBB4;NCAM1;CSK;FGF23;EIF4E;BRAF;PTPN11;IGF1;G…
78	Signaling by Type 1 Insulin-like Growth Factor 1 Receptor (IGF1R) Homo sapiens R-HSA-2404192	73/288	0.00102681	0.0201412	1.41053	9.70628	RET;YWHAB;RASGRF2;ITGB3;RASGRF1;ARRB1;FGF1;IGF1R;FGF4;FGF5;SPRED3;FGF6;FGF7;SPRED1;EEF2K;DUSP10;PPP2R1B;FGF9;PPP2R5E;AKT2;MLST8;PDGFRB;PDGFRA;DUSP1;PDPK1;TSC2;NRG1;KSR2;PPP2R5C;NRG2;IL17RD;SPTB;EREG;BTC;CNKSR2;CNKSR1;NRG3;RASA1;RRAGD;RASA2;RAPGEF2;SOS1;VCL;CAMK2D;PRKAA2;SRC;PDGFB;PIK3R1;PHB;RASAL3;RASGRP1;RASGRP4;RASGRP3;RAP1B;GRIN2A;NRAS;RAP1A;ERBB3;ERBB4;NCAM1;CSK;FGF23;EIF4E;BRAF;PTPN11;IGF1;G…
79	IRS-related events triggered by IGF1R Homo sapiens R-HSA-2428928	73/288	0.00102681	0.0198863	1.41053	9.70628	RET;YWHAB;RASGRF2;ITGB3;RASGRF1;ARRB1;FGF1;IGF1R;FGF4;FGF5;SPRED3;FGF6;FGF7;SPRED1;EEF2K;DUSP10;PPP2R1B;FGF9;PPP2R5E;AKT2;MLST8;PDGFRB;PDGFRA;DUSP1;PDPK1;TSC2;NRG1;KSR2;PPP2R5C;NRG2;IL17RD;SPTB;EREG;BTC;CNKSR2;CNKSR1;NRG3;RASA1;RRAGD;RASA2;RAPGEF2;SOS1;VCL;CAMK2D;PRKAA2;SRC;PDGFB;PIK3R1;PHB;RASAL3;RASGRP1;RASGRP4;RASGRP3;RAP1B;GRIN2A;NRAS;RAP1A;ERBB3;ERBB4;NCAM1;CSK;FGF23;EIF4E;BRAF;PTPN11;IGF1;G…
80	Signaling by Leptin Homo sapiens R-HSA-2586552	63/243	0.0012027	0.0230016	1.44273	9.69977	RET;YWHAB;RASGRF2;ITGB3;RASGRF1;ARRB1;FGF1;FGF4;FGF5;SPRED3;FGF6;FGF7;SPRED1;DUSP10;PPP2R1B;FGF9;PPP2R5E;LEPR;PDGFRB;PDGFRA;DUSP1;NRG1;KSR2;PPP2R5C;NRG2;IL17RD;SPTB;EREG;BTC;CNKSR2;CNKSR1;NRG3;RASA1;RASA2;RAPGEF2;SOS1;VCL;CAMK2D;SRC;PDGFB;PHB;RASAL3;RASGRP1;RASGRP4;RASGRP3;RAP1B;GRIN2A;NRAS;RAP1A;ERBB3;ERBB4;NCAM1;CSK;FGF23;STAT3;BRAF;PTPN11;GRIN2B;PSMC6;NF1;FGFR3;FGFR1;FGF10
81	Signaling by NOTCH Homo sapiens R-HSA-157118	36/122	0.00121553	0.0229601	1.64208	11.0226	NOTCH2;HDAC5;HDAC2;POGLUT1;HDAC10;HDAC1;HDAC11;ATP2A2;CCNC;DTX2;ARRB1;RBPJ;DTX4;HDAC9;DLL4;NCSTN;APH1B;HEY2;E2F3;RAB6A;MIB1;NCOR2;KAT2B;HEYL;ITCH;CREB1;NCOR1;AGO3;TFDP2;TBL1XR1;AGO4;MFNG;AGO1;AGO2;MAMLD1;TNRC6B
82	Phase 1 - inactivation of fast Na+ channels Homo sapiens R-HSA-5576894	2020-12-27	0.00132316	0.0246883	2.47326	16.3921	CACNB1;CACNB3;CACNB4;KCND2;KCND3;KCNIP2;KCNIP3;CACNA2D1;KCNIP4;CACNA1D;CACNA2D4;CACNG2
83	NRAGE signals death through JNK Homo sapiens R-HSA-193648	17/45	0.00134261	0.0247493	2.10227	13.9026	VAV3;ARHGEF12;BAD;RASGRF2;PLEKHG5;MCF2;ARHGEF17;NGF;KALRN;ABR;FGD4;MAPK8;ARHGEF9;BCL2L11;MCF2L;ARHGEF2;SOS1
84	Insulin receptor signalling cascade Homo sapiens R-HSA-74751	72/287	0.0014874	0.0270919	1.39605	9.08933	RET;YWHAB;RASGRF2;ITGB3;RASGRF1;ARRB1;FGF1;FGF4;FGF5;SPRED3;FGF6;FGF7;SPRED1;EEF2K;DUSP10;PPP2R1B;FGF9;PPP2R5E;AKT2;MLST8;PDGFRB;PDGFRA;DUSP1;PDPK1;TSC2;NRG1;KSR2;PPP2R5C;NRG2;IL17RD;SPTB;EREG;BTC;CNKSR2;CNKSR1;NRG3;RASA1;RRAGD;RASA2;RAPGEF2;SOS1;VCL;CAMK2D;PRKAA2;SRC;PDGFB;PIK3R1;PHB;RASAL3;RASGRP1;RASGRP4;RASGRP3;RAP1B;GRIN2A;NRAS;RAP1A;ERBB3;ERBB4;NCAM1;CSK;FGF23;EIF4E;INSR;BRAF;PTPN11;GRIN2B;…
85	FRS-mediated FGFR2 signaling Homo sapiens R-HSA-5654700	61/236	0.0015396	0.0277128	1.43837	9.3152	RET;YWHAB;RASGRF2;ITGB3;RASGRF1;ARRB1;FGF1;FGF4;FGF5;SPRED3;FGF6;FGF7;SPRED1;DUSP10;PPP2R1B;FGF9;PPP2R5E;PDGFRB;PDGFRA;DUSP1;NRG1;KSR2;PPP2R5C;NRG2;IL17RD;SPTB;EREG;BTC;CNKSR2;CNKSR1;NRG3;RASA1;RASA2;RAPGEF2;SOS1;VCL;CAMK2D;SRC;PDGFB;PHB;RASAL3;RASGRP1;RASGRP4;RASGRP3;RAP1B;GRIN2A;NRAS;RAP1A;ERBB3;ERBB4;NCAM1;CSK;FGF23;BRAF;PTPN11;GRIN2B;PSMC6;NF1;FGFR3;FGFR1;FGF10
86	FRS-mediated FGFR4 signaling Homo sapiens R-HSA-5654712	61/236	0.0015396	0.0273906	1.43837	9.3152	RET;YWHAB;RASGRF2;ITGB3;RASGRF1;ARRB1;FGF1;FGF4;FGF5;SPRED3;FGF6;FGF7;SPRED1;DUSP10;PPP2R1B;FGF9;PPP2R5E;PDGFRB;PDGFRA;DUSP1;NRG1;KSR2;PPP2R5C;NRG2;IL17RD;SPTB;EREG;BTC;CNKSR2;CNKSR1;NRG3;RASA1;RASA2;RAPGEF2;SOS1;VCL;CAMK2D;SRC;PDGFB;PHB;RASAL3;RASGRP1;RASGRP4;RASGRP3;RAP1B;GRIN2A;NRAS;RAP1A;ERBB3;ERBB4;NCAM1;CSK;FGF23;BRAF;PTPN11;GRIN2B;PSMC6;NF1;FGFR3;FGFR1;FGF10
87	FRS-mediated FGFR3 signaling Homo sapiens R-HSA-5654706	61/236	0.0015396	0.0270757	1.43837	9.3152	RET;YWHAB;RASGRF2;ITGB3;RASGRF1;ARRB1;FGF1;FGF4;FGF5;SPRED3;FGF6;FGF7;SPRED1;DUSP10;PPP2R1B;FGF9;PPP2R5E;PDGFRB;PDGFRA;DUSP1;NRG1;KSR2;PPP2R5C;NRG2;IL17RD;SPTB;EREG;BTC;CNKSR2;CNKSR1;NRG3;RASA1;RASA2;RAPGEF2;SOS1;VCL;CAMK2D;SRC;PDGFB;PHB;RASAL3;RASGRP1;RASGRP4;RASGRP3;RAP1B;GRIN2A;NRAS;RAP1A;ERBB3;ERBB4;NCAM1;CSK;FGF23;BRAF;PTPN11;GRIN2B;PSMC6;NF1;FGFR3;FGFR1;FGF10
88	FRS-mediated FGFR1 signaling Homo sapiens R-HSA-5654693	61/236	0.0015396	0.0267681	1.43837	9.3152	RET;YWHAB;RASGRF2;ITGB3;RASGRF1;ARRB1;FGF1;FGF4;FGF5;SPRED3;FGF6;FGF7;SPRED1;DUSP10;PPP2R1B;FGF9;PPP2R5E;PDGFRB;PDGFRA;DUSP1;NRG1;KSR2;PPP2R5C;NRG2;IL17RD;SPTB;EREG;BTC;CNKSR2;CNKSR1;NRG3;RASA1;RASA2;RAPGEF2;SOS1;VCL;CAMK2D;SRC;PDGFB;PHB;RASAL3;RASGRP1;RASGRP4;RASGRP3;RAP1B;GRIN2A;NRAS;RAP1A;ERBB3;ERBB4;NCAM1;CSK;FGF23;BRAF;PTPN11;GRIN2B;PSMC6;NF1;FGFR3;FGFR1;FGF10
89	MAPK1/MAPK3 signaling Homo sapiens R-HSA-5684996	62/241	0.0016021	0.0275418	1.43162	9.21451	RET;YWHAB;RASGRF2;ITGB3;RASGRF1;ARRB1;FGF1;FGF4;FGF5;SPRED3;FGF6;FGF7;SPRED1;DUSP10;PPP2R1B;FGF9;PPP2R5E;PDGFRB;PDGFRA;DUSP1;NRG1;KSR2;PPP2R5C;NRG2;IL17RD;SPTB;EREG;BTC;CNKSR2;CNKSR1;NRG3;RASA1;RASA2;RAPGEF2;IL6ST;SOS1;VCL;CAMK2D;SRC;PDGFB;PHB;RASAL3;RASGRP1;RASGRP4;RASGRP3;RAP1B;GRIN2A;NRAS;RAP1A;ERBB3;ERBB4;NCAM1;CSK;FGF23;BRAF;PTPN11;GRIN2B;PSMC6;NF1;FGFR3;FGFR1;FGF10
90	HS-GAG biosynthesis Homo sapiens R-HSA-2022928	13/31	0.0016147	0.02745	2.33364	15.002	HS3ST3B1;HS3ST3A1;GLCE;SLC35D2;HS6ST2;HS3ST1;HS2ST1;HS3ST2;NDST2;EXT1;GPC4;AGRN;GPC6
91	Bicarbonate transporters Homo sapiens R-HSA-425381	2020-06-09	0.00171143	0.0287746	3.70989	23.6336	SLC4A7;SLC4A8;SLC4A10;SLC4A1;SLC4A4;SLC4A5
92	IRS-mediated signalling Homo sapiens R-HSA-112399	71/284	0.00175901	0.0292531	1.39121	8.82444	RET;YWHAB;RASGRF2;ITGB3;RASGRF1;ARRB1;FGF1;FGF4;FGF5;SPRED3;FGF6;FGF7;SPRED1;EEF2K;DUSP10;PPP2R1B;FGF9;PPP2R5E;AKT2;MLST8;PDGFRB;PDGFRA;DUSP1;PDPK1;TSC2;NRG1;KSR2;PPP2R5C;NRG2;IL17RD;SPTB;EREG;BTC;CNKSR2;CNKSR1;NRG3;RASA1;RRAGD;RASA2;RAPGEF2;SOS1;VCL;CAMK2D;PRKAA2;SRC;PDGFB;PIK3R1;PHB;RASAL3;RASGRP1;RASGRP4;RASGRP3;RAP1B;GRIN2A;NRAS;RAP1A;ERBB3;ERBB4;NCAM1;CSK;FGF23;EIF4E;BRAF;PTPN11;GRIN2B;MTOR;…
93	SHC-mediated cascade:FGFR1 Homo sapiens R-HSA-5654688	2020-10-21	0.00176374	0.0290163	2.64992	16.8013	FGF5;FGF6;NRAS;FGF9;FGF1;SOS1;FGF23;FGF4;FGFR1;FGF10
94	Heparan sulfate/heparin (HS-GAG) metabolism Homo sapiens R-HSA-1638091	19/54	0.00191736	0.031208	1.958	12.2508	HS3ST3B1;HS3ST3A1;HPSE2;GLCE;B3GAT2;SLC35D2;BGN;HS6ST2;HS3ST1;HS2ST1;SGSH;HS3ST2;NDST2;EXT1;VCAN;CSPG5;GPC4;AGRN;GPC6
95	SHC1 events in ERBB2 signaling Homo sapiens R-HSA-1250196	2020-09-18	0.00196011	0.0315681	2.78242	17.3477	BTC;NRAS;NRG3;ERBB3;ERBB4;NRG1;NRG2;SOS1;EREG
96	FGFR1 ligand binding and activation Homo sapiens R-HSA-190242	2020-08-15	0.00208138	0.033172	2.96791	18.326	FGF5;FGF6;FGF9;FGF1;FGF23;FGF4;FGFR1;FGF10
97	SMAD2/SMAD3:SMAD4 heterotrimer regulates transcription Homo sapiens R-HSA-2173796	13/32	0.00227692	0.0359143	2.26071	13.7563	SMAD2;WWTR1;SMAD4;CCNT2;CCNT1;HDAC1;SERPINE1;ATP1B4;CCNC;TFDP2;SP1;E2F5;RNF111
98	GRB2 events in EGFR signaling Homo sapiens R-HSA-179812	60/235	0.00227717	0.0355518	1.42081	8.64536	RET;YWHAB;RASGRF2;ITGB3;RASGRF1;ARRB1;FGF1;FGF4;FGF5;SPRED3;FGF6;FGF7;SPRED1;DUSP10;PPP2R1B;FGF9;PPP2R5E;PDGFRB;PDGFRA;DUSP1;NRG1;KSR2;PPP2R5C;NRG2;IL17RD;SPTB;EREG;BTC;CNKSR2;CNKSR1;NRG3;RASA1;RASA2;RAPGEF2;SOS1;VCL;CAMK2D;SRC;PDGFB;PHB;RASAL3;RASGRP1;RASGRP4;RASGRP3;RAP1B;GRIN2A;NRAS;RAP1A;ERBB3;ERBB4;NCAM1;CSK;FGF23;BRAF;GRIN2B;PSMC6;NF1;FGFR3;FGFR1;FGF10
99	SHC1 events in EGFR signaling Homo sapiens R-HSA-180336	60/235	0.00227717	0.0351927	1.42081	8.64536	RET;YWHAB;RASGRF2;ITGB3;RASGRF1;ARRB1;FGF1;FGF4;FGF5;SPRED3;FGF6;FGF7;SPRED1;DUSP10;PPP2R1B;FGF9;PPP2R5E;PDGFRB;PDGFRA;DUSP1;NRG1;KSR2;PPP2R5C;NRG2;IL17RD;SPTB;EREG;BTC;CNKSR2;CNKSR1;NRG3;RASA1;RASA2;RAPGEF2;SOS1;VCL;CAMK2D;SRC;PDGFB;PHB;RASAL3;RASGRP1;RASGRP4;RASGRP3;RAP1B;GRIN2A;NRAS;RAP1A;ERBB3;ERBB4;NCAM1;CSK;FGF23;BRAF;GRIN2B;PSMC6;NF1;FGFR3;FGFR1;FGF10
100	SOS-mediated signalling Homo sapiens R-HSA-112412	60/235	0.00227717	0.0348408	1.42081	8.64536	RET;YWHAB;RASGRF2;ITGB3;RASGRF1;ARRB1;FGF1;FGF4;FGF5;SPRED3;FGF6;FGF7;SPRED1;DUSP10;PPP2R1B;FGF9;PPP2R5E;PDGFRB;PDGFRA;DUSP1;NRG1;KSR2;PPP2R5C;NRG2;IL17RD;SPTB;EREG;BTC;CNKSR2;CNKSR1;NRG3;RASA1;RASA2;RAPGEF2;SOS1;VCL;CAMK2D;SRC;PDGFB;PHB;RASAL3;RASGRP1;RASGRP4;RASGRP3;RAP1B;GRIN2A;NRAS;RAP1A;ERBB3;ERBB4;NCAM1;CSK;FGF23;BRAF;GRIN2B;PSMC6;NF1;FGFR3;FGFR1;FGF10
101	SHC1 events in ERBB4 signaling Homo sapiens R-HSA-1250347	60/235	0.00227717	0.0344958	1.42081	8.64536	RET;YWHAB;RASGRF2;ITGB3;RASGRF1;ARRB1;FGF1;FGF4;FGF5;SPRED3;FGF6;FGF7;SPRED1;DUSP10;PPP2R1B;FGF9;PPP2R5E;PDGFRB;PDGFRA;DUSP1;NRG1;KSR2;PPP2R5C;NRG2;IL17RD;SPTB;EREG;BTC;CNKSR2;CNKSR1;NRG3;RASA1;RASA2;RAPGEF2;SOS1;VCL;CAMK2D;SRC;PDGFB;PHB;RASAL3;RASGRP1;RASGRP4;RASGRP3;RAP1B;GRIN2A;NRAS;RAP1A;ERBB3;ERBB4;NCAM1;CSK;FGF23;BRAF;GRIN2B;PSMC6;NF1;FGFR3;FGFR1;FGF10
102	RAF/MAP kinase cascade Homo sapiens R-HSA-5673001	60/235	0.00227717	0.0341576	1.42081	8.64536	RET;YWHAB;RASGRF2;ITGB3;RASGRF1;ARRB1;FGF1;FGF4;FGF5;SPRED3;FGF6;FGF7;SPRED1;DUSP10;PPP2R1B;FGF9;PPP2R5E;PDGFRB;PDGFRA;DUSP1;NRG1;KSR2;PPP2R5C;NRG2;IL17RD;SPTB;EREG;BTC;CNKSR2;CNKSR1;NRG3;RASA1;RASA2;RAPGEF2;SOS1;VCL;CAMK2D;SRC;PDGFB;PHB;RASAL3;RASGRP1;RASGRP4;RASGRP3;RAP1B;GRIN2A;NRAS;RAP1A;ERBB3;ERBB4;NCAM1;CSK;FGF23;BRAF;GRIN2B;PSMC6;NF1;FGFR3;FGFR1;FGF10
103	Cardiac conduction Homo sapiens R-HSA-5576891	38/135	0.0023241	0.0345231	1.5664	9.49929	CAMK2D;AHCYL1;KCNE4;ATP2A2;CACNA1D;SLC8A1;PLN;NKX2-5;SCN3B;CACNG2;KCNJ2;WWTR1;KCNK10;KCND2;KCNJ11;KCND3;KCNIP2;CACNA2D1;KCNIP3;KCNIP4;ATP2B4;ABCC9;CACNA2D4;ATP1B2;KCNK18;TBX5;TRDN;CACNB1;KAT2B;CACNB3;CACNB4;FGF14;ASPH;FGF12;SCN4B;FGF11;KCNK3;SCN2B
104	Phospholipase C-mediated cascade: FGFR1 Homo sapiens R-HSA-5654219	17/47	0.00232495	0.0342036	2.01281	12.2058	AHCYL1;PDE1C;PRKCE;FGF1;ADCY7;ADCY5;FGF4;FGF5;FGF6;CREB1;FGF9;CAMK4;PLCG1;PRKACB;FGF23;FGFR1;FGF10
105	L1CAM interactions Homo sapiens R-HSA-373760	29/96	0.00235656	0.0343385	1.68104	10.1712	ITGB1;NRP1;NRP2;SRC;ITGB3;LAMC1;RPS6KA4;RPS6KA3;RPS6KA6;RPS6KA5;ALCAM;CHL1;NRCAM;NCAM1;EPHB2;SCN3B;SH3GL2;CSNK2A1;ITGA1;RDX;MSN;ANK2;SPTB;ANK1;KCNQ3;DCX;SCN4B;FGFR1;SCN2B
106	Signaling by PTK6 Homo sapiens R-HSA-8848021	22/67	0.00242855	0.0350536	1.82726	11.0009	KHDRBS1;PTPN1;CDKN1B;EPAS1;STAT3;NRG1;NRG2;NR3C1;RASAL3;EREG;SPRED3;BTC;SPRED1;NRAS;NRG3;ERBB3;CCNE1;ERBB4;RASA1;RASA2;NF1;CRK
107	CD28 dependent PI3K/Akt signaling Homo sapiens R-HSA-389357	2020-10-22	0.00271701	0.0388507	2.52947	14.9447	CD86;PDPK1;LCK;AKT2;MLST8;CD28;RICTOR;PIK3R1;MAP3K14;MTOR
108	Signaling by FGFR3 point mutants in cancer Homo sapiens R-HSA-8853338	2020-10-22	0.00271701	0.038491	2.52947	14.9447	FGF5;NRAS;FGF9;PIK3R1;PLCG1;FGF1;SOS1;FGFR3;FGF23;FGF4
109	Signaling by FGFR3 in disease Homo sapiens R-HSA-5655332	2020-10-22	0.00271701	0.0381379	2.52947	14.9447	FGF5;NRAS;FGF9;PIK3R1;PLCG1;FGF1;SOS1;FGFR3;FGF23;FGF4
110	Regulation of insulin secretion Homo sapiens R-HSA-422356	25/80	0.00275558	0.0383276	1.73901	10.2499	AHCYL1;KCNC2;SLC2A2;CACNA1D;AKAP5;CACNA1E;GNAI1;ADCY5;GNA14;GNG3;GNG2;RAP1A;GNA11;FFAR1;PRKACB;KCNJ11;KCNB1;ADRA2A;CACNB3;ARL2BP;GNAQ;PLCB1;SLC25A4;PLCB2;VAMP2
111	YAP1- and WWTR1 (TAZ)-stimulated gene expression Homo sapiens R-HSA-2032785	2020-12-29	0.00277449	0.0382429	2.30269	13.5566	YAP1;NCOA1;TEAD4;WWTR1;MED1;KAT2B;TBL1XR1;NKX2-5;TBX5;PPARA;TEAD1;RUNX2
112	Integration of energy metabolism Homo sapiens R-HSA-163685	32/110	0.00282321	0.038567	1.61886	9.50252	AHCYL1;PRKAA2;KCNC2;SLC2A2;CACNA1D;AKAP5;AGPAT1;CACNA1E;ADIPOR2;ADCY7;ACACA;GNAI1;ADCY5;GNA14;GNG3;RAP1A;GNG2;PPP2R1B;GNA11;MLX;FFAR1;PRKACB;KCNJ11;KCNB1;ADRA2A;CACNB3;ARL2BP;GNAQ;PLCB1;SLC25A4;PLCB2;VAMP2
113	Post-transcriptional silencing by small RNAs Homo sapiens R-HSA-426496	2020-05-07	0.0028419	0.0384788	3.97488	23.3058	AGO3;AGO4;AGO1;AGO2;TNRC6B
114	Signaling by NOTCH1 Homo sapiens R-HSA-1980143	23/72	0.00292328	0.0392335	1.77765	10.3727	HDAC5;HDAC2;HDAC10;HDAC1;HDAC11;CCNC;ARRB1;DTX2;RBPJ;DTX4;HDAC9;MIB1;NCOR2;DLL4;KAT2B;HEYL;NCSTN;ITCH;NCOR1;APH1B;TBL1XR1;HEY2;MAMLD1
115	SHC-mediated cascade:FGFR2 Homo sapiens R-HSA-5654699	2020-11-26	0.00336182	0.0447268	2.35435	13.4087	FGF5;FGF6;FGF7;NRAS;FGF9;PTPN11;FGF1;SOS1;FGF23;FGF4;FGF10
116	Platelet activation, signaling and aggregation Homo sapiens R-HSA-76002	63/253	0.0033883	0.0446904	1.38571	7.88112	DGKE;DAGLA;DGKB;ITGB3;SERPINE1;F13A1;ARRB1;PIK3CG;AKT2;LAMP2;HABP4;PHACTR2;CLEC1B;VAV3;SRGN;PRKCH;PRKCB;PDPK1;ACTN1;PRKCE;HGF;SERPINF2;PLA2G4A;ADRA2A;RHOB;LCK;SCG3;SOS1;CRK;MGLL;DGKI;VCL;DGKH;SRC;PDGFB;GNAI3;ABHD6;PLG;PIK3R1;RASGRP1;GNAI1;TTN;RAP1B;GNA13;GNA14;GNG3;RAP1A;GNG2;GNA11;P2RY1;CDC37L1;CSK;PTPN1;TGFB2;PCDH7;VEGFB;PTPN11;IGF1;VEGFA;SOD1;GNAQ;CALU;F2RL2
117	PI3K events in ERBB2 signaling Homo sapiens R-HSA-1963642	2020-08-16	0.00351089	0.0459117	2.78242	15.7259	BTC;NRG3;ERBB3;ERBB4;NRG1;NRG2;PIK3R1;EREG
118	GRB2 events in ERBB2 signaling Homo sapiens R-HSA-1963640	2020-08-16	0.00351089	0.0455226	2.78242	15.7259	BTC;NRAS;NRG3;ERBB4;NRG1;NRG2;SOS1;EREG
119	Netrin mediated repulsion signals Homo sapiens R-HSA-418886	2020-06-10	0.0036281	0.0466471	3.3389	18.7614	SRC;DCC;UNC5C;PTPN11;UNC5D;NTN1
120	FGFR3c ligand binding and activation Homo sapiens R-HSA-190372	2020-07-13	0.0037407	0.0476939	2.99645	16.7456	FGF5;GALNT3;FGF9;FGF1;FGFR3;FGF23;FGF4
121	FGFR3 ligand binding and activation Homo sapiens R-HSA-190239	2020-07-13	0.0037407	0.0472997	2.99645	16.7456	FGF5;GALNT3;FGF9;FGF1;FGFR3;FGF23;FGF4
122	ERBB2 Activates PTK6 Signaling Homo sapiens R-HSA-8847993	2020-07-13	0.0037407	0.046912	2.99645	16.7456	BTC;NRG3;ERBB3;ERBB4;NRG1;NRG2;EREG
123	Signaling by Activin Homo sapiens R-HSA-1502540	2020-07-13	0.0037407	0.0465306	2.99645	16.7456	SMAD2;DRAP1;SMAD4;ACVR1C;INHBA;ACVR1B;ACVR2A
124	Phospholipase C-mediated cascade; FGFR2 Homo sapiens R-HSA-5654221	17/49	0.0038446	0.0474374	1.93066	10.7365	AHCYL1;PDE1C;PRKCE;FGF1;ADCY7;FGF4;ADCY5;FGF5;FGF6;FGF7;CREB1;FGF9;CAMK4;PLCG1;PRKACB;FGF23;FGF10
125	Mitochondrial biogenesis Homo sapiens R-HSA-1592230	17/49	0.0038446	0.0470579	1.93066	10.7365	NCOA1;ESRRA;MED1;MEF2C;PRKAA2;NRF1;GABPB1;HCFC1;NCOR1;CREB1;TBL1XR1;SSBP1;PPARA;PPARGC1A;MEF2D;GABPA;PPARGC1B
126	Constitutive Signaling by NOTCH1 HD+PEST Domain Mutants Homo sapiens R-HSA-2894862	19/57	0.00386026	0.0468746	1.85494	10.308	HDAC5;HDAC2;HDAC10;HDAC1;HDAC11;CCNC;RBPJ;HDAC9;MIB1;NCOR2;DLL4;KAT2B;HEYL;NCSTN;NCOR1;APH1B;TBL1XR1;HEY2;MAMLD1
127	Signaling by NOTCH1 in Cancer Homo sapiens R-HSA-2644603	19/57	0.00386026	0.0465055	1.85494	10.308	HDAC5;HDAC2;HDAC10;HDAC1;HDAC11;CCNC;RBPJ;HDAC9;MIB1;NCOR2;DLL4;KAT2B;HEYL;NCSTN;NCOR1;APH1B;TBL1XR1;HEY2;MAMLD1
128	Signaling by NOTCH1 PEST Domain Mutants in Cancer Homo sapiens R-HSA-2644602	19/57	0.00386026	0.0461422	1.85494	10.308	HDAC5;HDAC2;HDAC10;HDAC1;HDAC11;CCNC;RBPJ;HDAC9;MIB1;NCOR2;DLL4;KAT2B;HEYL;NCSTN;NCOR1;APH1B;TBL1XR1;HEY2;MAMLD1
129	Constitutive Signaling by NOTCH1 PEST Domain Mutants Homo sapiens R-HSA-2644606	19/57	0.00386026	0.0457845	1.85494	10.308	HDAC5;HDAC2;HDAC10;HDAC1;HDAC11;CCNC;RBPJ;HDAC9;MIB1;NCOR2;DLL4;KAT2B;HEYL;NCSTN;NCOR1;APH1B;TBL1XR1;HEY2;MAMLD1
130	Signaling by NOTCH1 HD+PEST Domain Mutants in Cancer Homo sapiens R-HSA-2894858	19/57	0.00386026	0.0454323	1.85494	10.308	HDAC5;HDAC2;HDAC10;HDAC1;HDAC11;CCNC;RBPJ;HDAC9;MIB1;NCOR2;DLL4;KAT2B;HEYL;NCSTN;NCOR1;APH1B;TBL1XR1;HEY2;MAMLD1
131	Interleukin receptor SHC signaling Homo sapiens R-HSA-912526	61/245	0.00389847	0.0455317	1.38553	7.68577	RET;YWHAB;RASGRF2;ITGB3;RASGRF1;ARRB1;FGF1;FGF4;FGF5;SPRED3;FGF6;FGF7;SPRED1;DUSP10;PPP2R1B;FGF9;PPP2R5E;PDGFRB;PDGFRA;DUSP1;NRG1;KSR2;PPP2R5C;NRG2;IL17RD;SPTB;EREG;BTC;CNKSR2;CNKSR1;NRG3;RASA1;RASA2;RAPGEF2;SOS1;VCL;CAMK2D;SRC;PDGFB;PIK3R1;PHB;RASAL3;RASGRP1;RASGRP4;RASGRP3;RAP1B;GRIN2A;NRAS;RAP1A;ERBB3;ERBB4;NCAM1;CSK;FGF23;BRAF;GRIN2B;PSMC6;NF1;FGFR3;FGFR1;FGF10
132	Dopamine Neurotransmitter Release Cycle Homo sapiens R-HSA-212676	2020-10-23	0.00404084	0.046837	2.41949	13.3346	UNC13B;SYT1;CASK;LIN7A;LIN7C;SYN3;SYN2;PPFIA4;VAMP2;SLC18A2
133	Signaling by WNT in cancer Homo sapiens R-HSA-4791275	13/34	0.00426781	0.0490958	2.12773	11.6103	AMER1;GSK3B;TCF7L2;FZD5;FZD4;LRP5;AXIN1;FZD8;PPP2R5C;LRP6;TNKS2;PPP2R1B;PPP2R5E
134	Negative regulators of RIG-I/MDA5 signaling Homo sapiens R-HSA-936440	13/34	0.00426781	0.0487294	2.12773	11.6103	OTUD5;DDX58;UBE2D3;ATG12;IFIH1;CYLD;ITCH;MAVS;TAX1BP1;TRIM25;PIN1;IKBKE;ATG5
135	Innate Immune System Homo sapiens R-HSA-168249	174/807	0.00446612	0.050616	1.19985	6.49268	CD86;CYFIP2;OTUD5;AHCYL1;WIPF1;WIPF2;UBE2D3;WIPF3;FGF1;FGF4;C4B;FGF5;FGF6;RPS6KA3;FGF7;RPS6KA5;FGF9;PPP2R1B;AKT2;TRIM25;PRKACB;MAP3K7;PDGFRB;PDGFRA;MEF2C;PRKCE;TSC2;ATG12;EREG;BTC;MAPKAPK3;MAPKAPK2;MASP1;VCL;PDE1C;PDGFB;PIK3R1;PHB;FOXO3;RASAL3;DTX4;RASGRP1;FOXO1;RASGRP4;RASGRP3;RAP1B;GRIN2A;RAP1A;SOCS1;DHX36;PLCG1;MAP2K7;FGF23;ATG5;MAP2K6;INSR;NFATC2;NFATC1;BRAF;GRIN2B;NFKB1;NFKBIA;CYLD;MAVS;AGO3…
136	MAP2K and MAPK activation Homo sapiens R-HSA-5674135	14/38	0.00454614	0.0511441	2.0502	11.0577	SRC;YWHAB;ITGB3;ARRB1;BRAF;KSR2;IL17RD;RAP1B;CNKSR2;CNKSR1;NRAS;RAP1A;CSK;VCL
137	Interleukin-3, 5 and GM-CSF signaling Homo sapiens R-HSA-512988	64/261	0.00461153	0.051501	1.36456	7.34022	RET;YWHAB;RASGRF2;ITGB3;RASGRF1;ARRB1;FGF1;CRKL;FGF4;FGF5;SPRED3;FGF6;FGF7;SPRED1;DUSP10;PPP2R1B;FGF9;PPP2R5E;PDGFRB;PDGFRA;DUSP1;NRG1;KSR2;PPP2R5C;NRG2;IL17RD;SPTB;EREG;BTC;CNKSR2;CNKSR1;NRG3;RASA1;RASA2;RAPGEF2;SOS1;CRK;VCL;CAMK2D;SRC;PDGFB;PIK3R1;PHB;RASAL3;RASGRP1;RASGRP4;RASGRP3;RAP1B;GRIN2A;NRAS;RAP1A;ERBB3;ERBB4;NCAM1;CSK;FGF23;BRAF;PTPN11;GRIN2B;PSMC6;NF1;FGFR3;FGFR1;FGF10
138	Netrin-1 signaling Homo sapiens R-HSA-373752	15/42	0.00472833	0.0524228	1.98744	10.6411	TRPC5;SRC;DCC;UNC5C;PTPN11;WASL;UNC5D;RGMB;NTN1;ROBO1;ABLIM3;SLIT1;SLIT2;PLCG1;NCK1
139	Signaling by Interleukins Homo sapiens R-HSA-449147	91/392	0.00477185	0.0525247	1.29184	6.90489	RET;CNTF;YWHAB;RASGRF2;ITGB3;RASGRF1;ARRB1;IL1RAP;FGF1;FGF4;CRKL;FGF5;SPRED3;FGF6;FGF7;SPRED1;DUSP10;IL18RAP;FGF9;PPP2R1B;PPP2R5E;IL12A;IKBKG;MAP3K7;PDGFRB;PDGFRA;DUSP1;HGF;IL13;NRG1;LIFR;IRAK3;KSR2;NRG2;PPP2R5C;IL17RD;OSMR;SPTB;EREG;BTC;CNKSR2;CNKSR1;TXLNA;NRG3;LCK;TRAF6;RASA1;RASA2;RAPGEF2;IL6ST;SOS1;CRK;VCL;CSF1R;CAMK2D;SRC;PELI2;PDGFB;NOD1;PHB;PIK3R1;RASAL3;RASGRP1;RASGRP4;RASGRP3;RAP1B;GRIN2…
140	Signaling by Hippo Homo sapiens R-HSA-2028269	2020-09-20	0.00479948	0.0524515	2.50417	13.3704	YAP1;LATS1;WWTR1;YWHAB;DVL2;AMOTL1;STK4;AMOT;STK3
141	Interleukin-2 signaling Homo sapiens R-HSA-451927	62/252	0.0048363	0.052479	1.36912	7.29963	RET;YWHAB;RASGRF2;ITGB3;RASGRF1;ARRB1;FGF1;FGF4;FGF5;SPRED3;FGF6;FGF7;SPRED1;DUSP10;PPP2R1B;FGF9;PPP2R5E;PDGFRB;PDGFRA;DUSP1;NRG1;KSR2;PPP2R5C;NRG2;IL17RD;SPTB;EREG;BTC;CNKSR2;CNKSR1;NRG3;LCK;RASA1;RASA2;RAPGEF2;SOS1;VCL;CAMK2D;SRC;PDGFB;PIK3R1;PHB;RASAL3;RASGRP1;RASGRP4;RASGRP3;RAP1B;GRIN2A;NRAS;RAP1A;ERBB3;ERBB4;NCAM1;CSK;FGF23;BRAF;GRIN2B;PSMC6;NF1;FGFR3;FGFR1;FGF10
142	O-linked glycosylation Homo sapiens R-HSA-5173105	31/110	0.00546236	0.058855	1.56827	8.17049	GALNT14;GALNT13;GALNT16;GALNT15;GCNT1;ADAMTS12;GALNT10;THSD4;ADAMTS15;ADAMTS5;ADAMTS3;LARGE;DAG1;GCNT4;THSD7A;MUC15;ADAMTS8;ST3GAL2;ADAMTS6;GALNT7;GALNT5;GALNT4;GALNT3;GALNT1;C1GALT1;ADAMTS20;B3GNT7;GALNTL6;ST6GALNAC3;MUC20;ST6GALNAC4
143	Activated point mutants of FGFR2 Homo sapiens R-HSA-2033519	2020-08-17	0.00559622	0.0598756	2.61874	13.5799	FGF5;FGF6;FGF7;FGF9;FGF1;FGF23;FGF4;FGF10
144	activated TAK1 mediates p38 MAPK activation Homo sapiens R-HSA-450302	2020-08-17	0.00559622	0.0594598	2.61874	13.5799	MAPKAPK3;TRAF6;MAPKAPK2;TAB3;NOD1;IKBKG;MAP3K7;MAP2K6
145	Signal Transduction Homo sapiens R-HSA-162582	489/2465	0.00573825	0.0605484	1.10394	5.69697	CYFIP2;WIPF1;WIPF2;WIPF3;SERPINE1;F11R;RBPJ;HTR7;AKT2;PROK2;LRAT;GNAT1;PRKACB;RNF111;MEF2C;PRKCH;RBFOX2;CSNK2A1;PRKCB;PRKCE;STARD8;SOX13;AR;PARD3;GPR161;AGTR2;SEH1L;PDGFB;NEDD4L;VPS26A;GHRHR;ABR;RHOT2;NCSTN;GRIN2A;FLRT2;PDGFD;RDH10;SFN;PLCG1;STARD13;FZD3;FZD5;FZD4;FZD7;FZD8;NFATC1;BRAF;GRIN2B;CYLD;VANGL2;AGO3;AGO4;AGO1;AGO2;NMT1;NAPEPLD;DZIP1;RET;CDKN1A;CDKN1B;ARHGAP1;ASH2L;ARHGAP5;GLI2;HEY2;RSPO…
146	TRAF6 mediated NF-kB activation Homo sapiens R-HSA-933542	2020-10-24	0.00582552	0.0610482	2.31868	11.9308	IFIH1;NFKBIA;MAVS;MAP3K1;DDX58;TRAF6;TRIM25;HMGB1;IKBKG;NFKB1
147	Nuclear signaling by ERBB4 Homo sapiens R-HSA-1251985	14/39	0.00593842	0.061808	1.99763	10.2405	YAP1;PTPN11;NRG1;NRG2;PRLR;ESR1;EREG;BTC;NCSTN;APH1B;CXCL12;NCOR1;NRG3;ERBB4
148	Activation of NMDA receptor upon glutamate binding and postsynaptic events Homo sapiens R-HSA-442755	14/39	0.00593842	0.0613904	1.99763	10.2405	GRIA1;CAMK2D;PDPK1;RASGRF2;RASGRF1;BRAF;GRIN2B;RPS6KA3;RPS6KA6;GRIN2A;CREB1;CAMK4;PRKACB;GRIA4
149	GABA receptor activation Homo sapiens R-HSA-977443	18/55	0.00602046	0.0618208	1.82122	9.31114	GABRQ;GABRB2;GABBR2;GABRA1;GABRB1;KCNJ6;GABBR1;KCNJ10;GNAI3;ADCY7;GABRG2;GNAI1;ADCY5;ARHGEF9;GNG3;GNG2;KCNJ2;KCNJ3
150	Neurotransmitter Release Cycle Homo sapiens R-HSA-112310	17/51	0.00609973	0.0622173	1.85494	9.4593	UNC13B;SYT1;SLC1A1;SLC1A2;CASK;SLC1A3;GAD2;LIN7A;SLC6A1;SYN3;LIN7C;SYN2;GLS;PPFIA4;SLC38A2;SLC18A2;VAMP2
151	TRAF3-dependent IRF activation pathway Homo sapiens R-HSA-918233	2020-07-14	0.00632914	0.0641297	2.78242	14.0862	IFIH1;MAVS;SIKE1;DDX58;IRF7;TRIM25;IKBKE
152	RNF mutants show enhanced WNT signaling and proliferation Homo sapiens R-HSA-5340588	2020-05-08	0.00645634	0.0649882	3.47802	17.5386	FZD5;FZD4;LRP5;FZD8;LRP6
153	Negative regulation of FGFR1 signaling Homo sapiens R-HSA-5654726	1932-12-01	0.00712418	0.0712418	2.08681	10.3177	FGF5;FGF6;FGF9;SRC;MKNK1;PTPN11;BRAF;FGF1;FGF23;FGF4;FGFR1;FGF10
154	Phospholipase C-mediated cascade; FGFR3 Homo sapiens R-HSA-5654227	15/44	0.00771524	0.0766514	1.8971	9.22856	AHCYL1;PDE1C;PRKCE;FGF1;ADCY7;ADCY5;FGF4;FGF5;CREB1;FGF9;CAMK4;PLCG1;PRKACB;FGF23;FGFR3
155	Signaling by Insulin receptor Homo sapiens R-HSA-74752	73/311	0.00809997	0.0799545	1.30621	6.29059	RET;YWHAB;RASGRF2;ITGB3;RASGRF1;ARRB1;FGF1;FGF4;FGF5;SPRED3;FGF6;FGF7;SPRED1;EEF2K;DUSP10;PPP2R1B;FGF9;PPP2R5E;AKT2;MLST8;PDGFRB;PDGFRA;DUSP1;PDPK1;TSC2;NRG1;KSR2;PPP2R5C;NRG2;IL17RD;SPTB;EREG;BTC;CNKSR2;CNKSR1;NRG3;RASA1;RRAGD;RASA2;RAPGEF2;SOS1;VCL;CAMK2D;PRKAA2;SRC;PDGFB;PIK3R1;PHB;RASAL3;RASGRP1;RASGRP4;RASGRP3;RAP1B;GRIN2A;NRAS;RAP1A;ERBB3;ERBB4;NCAM1;CSK;FGF23;ATP6V1D;EIF4E;INSR;BRAF;PTPN11…
156	SHC-mediated cascade:FGFR3 Homo sapiens R-HSA-5654704	2020-08-18	0.00850512	0.0834156	2.47326	11.7902	FGF5;NRAS;FGF9;FGF1;SOS1;FGFR3;FGF23;FGF4
157	Cell-cell junction organization Homo sapiens R-HSA-421270	19/61	0.00873977	0.085171	1.73331	8.21566	CADM1;CADM2;CTNND1;F11R;CLDN1;CDH6;CLDN22;CLDN11;CDH4;PARD6B;CDH2;PARD3;CDH10;CLDN8;CLDN23;CLDN12;CLDN18;PVRL3;PVRL1
158	mRNA decay by 5' to 3' exoribonuclease Homo sapiens R-HSA-430039	2020-07-15	0.0100459	0.0972803	2.59692	11.9474	DDX6;LSM6;XRN1;DCP1A;DCP2;EDC3;DCP1B
159	ERBB2 Regulates Cell Motility Homo sapiens R-HSA-6785631	2020-07-15	0.0100459	0.0966685	2.59692	11.9474	BTC;NRG3;ERBB3;ERBB4;NRG1;NRG2;EREG
160	O-linked glycosylation of mucins Homo sapiens R-HSA-913709	20/66	0.0100661	0.0962569	1.68631	7.75465	GALNT7;GALNT14;GALNT5;GALNT13;GALNT4;GALNT16;GALNT3;GALNT15;GALNT1;GCNT1;C1GALT1;GALNT10;B3GNT7;GCNT4;MUC15;GALNTL6;ST6GALNAC3;ST6GALNAC4;MUC20;ST3GAL2
161	CTLA4 inhibitory signaling Homo sapiens R-HSA-389513	2020-09-22	0.0100943	0.0959269	2.27652	10.4624	CD86;PPP2R1B;SRC;PDPK1;PPP2R5E;LCK;AKT2;PTPN11;PPP2R5C
162	RIG-I/MDA5 mediated induction of IFN-alpha/beta pathways Homo sapiens R-HSA-168928	23/79	0.0101968	0.0963035	1.62014	7.42944	OTUD5;MAP3K1;DDX58;UBE2D3;HMGB1;TANK;ATG12;NFKB1;IFIH1;NFKBIA;CYLD;SIKE1;ITCH;MAVS;TRAF6;DHX36;TAX1BP1;IRF7;TRIM25;PIN1;IKBKG;IKBKE;ATG5
163	Toll Like Receptor 9 (TLR9) Cascade Homo sapiens R-HSA-168138	25/88	0.0105782	0.0992921	1.58092	7.19153	PELI2;NOD1;HMGB1;EEA1;RPS6KA3;MAPK9;MAPK8;RPS6KA5;PPP2R1B;DHX36;IKBKG;MAP2K7;MAP3K7;MAP2K6;MEF2C;MAP3K1;NFKB1;NFKBIA;MAPK10;CREB1;MAPKAPK3;TRAF6;MAPKAPK2;IRF7;TAB3
164	Cellular Senescence Homo sapiens R-HSA-2559583	41/161	0.0107305	0.100108	1.41713	6.42621	RB1;CDKN1A;ANAPC15;CDKN1B;ANAPC16;ETS1;RNF2;RPS6KA3;HIRA;MAPK9;MAPK8;CDC23;UBN1;E2F3;MAP2K7;MAP3K5;MAP2K6;MAP4K4;KDM6B;H2AFZ;STAT3;HMGA1;HMGA2;PHC3;TERF2;NFKB1;MAPK10;CDK6;MAPKAPK3;CCNE2;AGO3;CCNE1;SP1;AGO4;AGO1;MAPKAPK2;ATM;TNIK;ASF1A;ANAPC1;TNRC6B
165	G alpha (12/13) signalling events Homo sapiens R-HSA-416482	22/75	0.0107789	0.0999497	1.63235	7.39482	VAV3;ARHGEF12;ROCK1;ROCK2;RASGRF2;PLEKHG5;ARHGEF17;MCF2;ADRA1D;PIK3R1;ADRA1A;KALRN;RHOB;GNA13;FGD4;ABR;ARHGEF9;GNG3;GNG2;MCF2L;ARHGEF2;SOS1
166	FGFR3 mutant receptor activation Homo sapiens R-HSA-2033514	2020-06-12	0.0115048	0.106038	2.78242	12.4235	FGF5;FGF9;FGF1;FGFR3;FGF23;FGF4
167	Signaling by activated point mutants of FGFR3 Homo sapiens R-HSA-1839130	2020-06-12	0.0115048	0.105403	2.78242	12.4235	FGF5;FGF9;FGF1;FGFR3;FGF23;FGF4
168	Deadenylation-dependent mRNA decay Homo sapiens R-HSA-429914	16/50	0.0117429	0.106945	1.78075	7.91453	DDX6;CNOT6L;EDC3;CNOT4;CNOT6;LSM6;PAN3;XRN1;RQCD1;EXOSC3;DCP1A;EIF4E;DCPS;DCP2;PAIP1;DCP1B
169	Post-translational protein modification Homo sapiens R-HSA-597592	114/521	0.0121299	0.109815	1.21764	5.37233	GALNT14;PGAP1;GALNT13;GALNT16;GALNT15;SMC6;MANEA;GALNT10;DAG1;THSD7A;ALG8;ALG9;ANK2;ALG11;ANK1;PIAS2;PIAS1;DHDDS;DYNC1LI2;PREB;GRIA1;SEH1L;LMAN2L;EIF5A2;DNAJC24;ADAMTS12;ADAMTS15;NEU3;MAN2A2;DPH1;MAN2A1;ARSJ;LARGE;ST8SIA4;ARSI;MLEC;ST8SIA6;DPH6;ST3GAL2;EDEM3;ANKRD28;NUS1;ICMT;NUP155;ST8SIA1;EDEM1;ST8SIA2;PMM2;PHC3;HNRNPK;STAG2;GGCX;GALNTL6;CNIH3;MUC20;ARF4;PIGO;PIGP;AREG;ADAMTS5;ADAMTS3;SENP5;MAN…
170	Negative regulation of FGFR2 signaling Homo sapiens R-HSA-5654727	1934-12-01	0.012195	0.109755	1.96406	8.65507	FGF5;FGF6;FGF7;FGF9;SRC;MKNK1;PTPN11;BRAF;FGF1;FGF23;FGF4;FGF10
171	BMAL1:CLOCK,NPAS2 activates circadian gene expression Homo sapiens R-HSA-1368108	14/42	0.0122397	0.109513	1.85494	8.16744	NCOA1;MED1;SERPINE1;RORA;NR3C1;PER1;CREB1;NCOR1;TBL1XR1;NAMPT;CRY2;PPARA;PPARGC1A;CCRN4L
172	Small interfering RNA (siRNA) biogenesis Homo sapiens R-HSA-426486	2020-05-09	0.0123875	0.110191	3.09157	13.5753	AGO3;AGO4;AGO1;AGO2;DICER1
173	CHL1 interactions Homo sapiens R-HSA-447041	2020-05-09	0.0123875	0.109554	3.09157	13.5753	ITGB1;NRP1;CHL1;ITGA1;ANK1
174	Inactivation of Cdc42 and Rac Homo sapiens R-HSA-428543	2020-05-09	0.0123875	0.108925	3.09157	13.5753	SLIT2;SRGAP3;SRGAP2;SRGAP1;ROBO1
175	Adrenoceptors Homo sapiens R-HSA-390696	2020-05-09	0.0123875	0.108302	3.09157	13.5753	ADRB1;ADRA1D;ADRB2;ADRA1A;ADRA2A
176	Signaling by NODAL Homo sapiens R-HSA-1181150	2020-08-19	0.0124109	0.10789	2.34309	10.2842	SMAD2;DRAP1;SMAD4;ACVR1C;FOXO3;PCSK6;ACVR1B;ACVR2A
177	Collagen biosynthesis and modifying enzymes Homo sapiens R-HSA-1650814	19/63	0.0125898	0.108827	1.67828	7.34226	COL28A1;COL15A1;COL27A1;COL13A1;COL24A1;COL14A1;COL25A1;COL11A1;COL11A2;PLOD2;COL19A1;COL3A1;ADAMTS3;COL1A2;COL4A4;COL5A2;COL4A6;COL4A5;COL6A6
178	Muscle contraction Homo sapiens R-HSA-397014	48/196	0.0130526	0.112194	1.36282	5.91294	CAMK2D;AHCYL1;KCNE4;DYSF;ATP2A2;CACNA1D;SLC8A1;TTN;PLN;CALD1;DMD;NKX2-5;SCN3B;CACNG2;KCNJ2;TMOD1;WWTR1;KCNK10;KCND2;KCNJ11;KCND3;KCNIP2;CACNA2D1;KCNIP3;TMOD2;TPM1;ITGA1;KCNIP4;ATP2B4;ABCC9;CACNA2D4;ATP1B2;KCNK18;TBX5;TRDN;CACNB1;KAT2B;CACNB3;CACNB4;FGF14;ASPH;TCAP;FGF12;SCN4B;VCL;FGF11;KCNK3;SCN2B
179	MyD88 dependent cascade initiated on endosome Homo sapiens R-HSA-975155	24/85	0.0130591	0.111622	1.57125	6.81649	MEF2C;MAP3K1;PELI2;NOD1;HMGB1;NFKB1;NFKBIA;MAPK10;RPS6KA3;MAPK9;MAPK8;RPS6KA5;CREB1;PPP2R1B;MAPKAPK3;TRAF6;MAPKAPK2;DHX36;IRF7;TAB3;IKBKG;MAP2K7;MAP3K7;MAP2K6
180	Toll Like Receptor 7/8 (TLR7/8) Cascade Homo sapiens R-HSA-168181	24/85	0.0130591	0.111002	1.57125	6.81649	MEF2C;MAP3K1;PELI2;NOD1;HMGB1;NFKB1;NFKBIA;MAPK10;RPS6KA3;MAPK9;MAPK8;RPS6KA5;CREB1;PPP2R1B;MAPKAPK3;TRAF6;MAPKAPK2;DHX36;IRF7;TAB3;IKBKG;MAP2K7;MAP3K7;MAP2K6
181	Activated TLR4 signalling Homo sapiens R-HSA-166054	30/112	0.013154	0.111192	1.49058	6.45574	UBE2D3;PELI2;NOD1;HMGB1;TANK;RPS6KA3;MAPK9;MAPK8;RPS6KA5;SOCS1;PPP2R1B;IKBKG;MAP2K7;MAP3K7;IKBKE;MAP2K6;MEF2C;MAP3K1;IRAK3;PTPN11;NFKB1;NFKBIA;MAPK10;CREB1;MAPKAPK3;TRAF6;MAPKAPK2;IRF7;TAB3;TLR4
182	Opioid Signalling Homo sapiens R-HSA-111885	23/81	0.0139015	0.116864	1.58014	6.75629	AHCYL1;PDE1C;PDE4D;GNAI3;PLA2G4A;OPRM1;ADCY7;GNAI1;ADCY5;GNAO1;PPP3CA;PPP3CB;GNG3;CREB1;GNG2;PPP2R1B;CDK5;CAMK4;PDE4A;GNAT1;PLCB1;PRKACB;PLCB2
183	Downregulation of SMAD2/3:SMAD4 transcriptional activity Homo sapiens R-HSA-2173795	2020-09-23	0.0139858	0.11693	2.17754	9.29748	SMAD2;NCOR2;SMAD4;NCOR1;HDAC1;UBE2D3;NEDD4L;SKIL;RNF111
184	FCERI mediated MAPK activation Homo sapiens R-HSA-2871796	67/289	0.0142133	0.118187	1.29012	5.48761	RET;YWHAB;RASGRF2;ITGB3;RASGRF1;ARRB1;FGF1;FGF4;FGF5;SPRED3;FGF6;FGF7;SPRED1;DUSP10;PPP2R1B;FGF9;PPP2R5E;VAV3;PDGFRB;PDGFRA;DUSP1;NRG1;KSR2;PPP2R5C;NRG2;IL17RD;SPTB;EREG;BTC;CNKSR2;CNKSR1;NRG3;RASA1;RASA2;RAPGEF2;SOS1;VCL;CAMK2D;SRC;PDGFB;PHB;RASAL3;RASGRP1;RASGRP4;RASGRP3;RAP1B;MAPK9;GRIN2A;NRAS;MAPK8;RAP1A;ERBB3;ERBB4;NCAM1;CSK;PLCG1;MAP2K7;FGF23;MAP3K1;BRAF;GRIN2B;MAPK10;PSMC6;NF1;FGFR3;FGFR1;…
185	Cell-Cell communication Homo sapiens R-HSA-1500931	34/131	0.0142167	0.117576	1.44431	6.14313	ITGB1;SRC;CTNND1;PIK3R1;WASL;F11R;CLDN1;NTN1;CDH6;CLDN22;CDH4;PARD6B;MAPK8;CDH2;CLDN23;NCK1;KIRREL;CADM1;CADM2;DCC;ACTN1;MAGI2;CASK;PARVA;PTPN11;CLDN11;PARD3;CLDN8;CDH10;CLDN12;CLDN18;ITGA6;PVRL3;PVRL1
186	Nuclear Receptor transcription pathway Homo sapiens R-HSA-383280	16/51	0.0143227	0.117816	1.74583	7.41263	ESRRA;MED1;THRA;VDR;ESRRB;RORA;ESRRG;RORB;NR3C1;ESR1;ESR2;NR5A1;AR;NR5A2;NR6A1;PPARA
187	NOTCH1 Intracellular Domain Regulates Transcription Homo sapiens R-HSA-2122947	15/47	0.0148127	0.121195	1.77601	7.48104	HDAC5;HDAC2;HDAC10;HDAC1;HDAC11;CCNC;RBPJ;HDAC9;NCOR2;HEYL;KAT2B;NCOR1;TBL1XR1;HEY2;MAMLD1
188	Integrin alphaIIb beta3 signaling Homo sapiens R-HSA-354192	2020-10-27	0.0149433	0.121613	2.06105	8.6636	RAP1B;PTPN1;RAP1A;SRC;PDPK1;ITGB3;CSK;SOS1;RASGRP1;CRK
189	CREB phosphorylation through the activation of Ras Homo sapiens R-HSA-442742	2020-10-27	0.0149433	0.12097	2.06105	8.6636	RPS6KA3;CAMK2D;RPS6KA6;GRIN2A;CREB1;PDPK1;RASGRF2;RASGRF1;BRAF;GRIN2B
190	Effects of PIP2 hydrolysis Homo sapiens R-HSA-114508	2020-10-27	0.0149433	0.120333	2.06105	8.6636	DGKE;DAGLA;PRKCH;DGKB;PRKCE;ABHD6;RASGRP1;MGLL;DGKI;DGKH
191	Synthesis of glycosylphosphatidylinositol (GPI) Homo sapiens R-HSA-162710	2020-07-16	0.0151288	0.121189	2.43461	10.2038	PIGC;PIGB;PIGO;PIGA;PIGP;PIGM;PIGH
192	Disassembly of the destruction complex and recruitment of AXIN to the membrane Homo sapiens R-HSA-4641262	1931-11-01	0.0154371	0.123015	1.97462	8.23609	AMER1;GSK3B;PPP2R1B;FZD5;PPP2R5E;LRP5;DVL2;AXIN1;DVL3;PPP2R5C;LRP6
193	Post NMDA receptor activation events Homo sapiens R-HSA-438064	1935-12-01	0.0155889	0.123581	1.90794	7.93932	RPS6KA3;CAMK2D;RPS6KA6;GRIN2A;CREB1;PDPK1;RASGRF2;CAMK4;RASGRF1;BRAF;PRKACB;GRIN2B
194	MAP kinase activation in TLR cascade Homo sapiens R-HSA-450294	18/60	0.0157572	0.124271	1.66945	6.92898	MEF2C;NOD1;NFKB1;MAPK10;RPS6KA3;MAPK9;MAPK8;RPS6KA5;CREB1;PPP2R1B;MAPKAPK3;TRAF6;MAPKAPK2;TAB3;IKBKG;MAP2K7;MAP3K7;MAP2K6
195	FGFR2 ligand binding and activation Homo sapiens R-HSA-190241	2020-08-20	0.0174852	0.137191	2.22593	9.00702	FGF5;FGF6;FGF7;FGF9;FGF1;FGF23;FGF4;FGF10
196	Synthesis, secretion, and inactivation of Glucagon-like Peptide-1 (GLP-1) Homo sapiens R-HSA-381771	2020-08-20	0.0174852	0.136491	2.22593	9.00702	DPP4;PCSK1;TCF7L2;SPCS3;SPCS2;CDX2;GPR119;FFAR1
197	eNOS activation and regulation Homo sapiens R-HSA-203765	2020-08-20	0.0174852	0.135799	2.22593	9.00702	LYPLA1;GCH1;SPR;DDAH1;NOSTRIN;PRKG2;ZDHHC21;WASL
198	Metabolism of nitric oxide Homo sapiens R-HSA-202131	2020-08-20	0.0174852	0.135113	2.22593	9.00702	LYPLA1;GCH1;SPR;DDAH1;NOSTRIN;PRKG2;ZDHHC21;WASL
199	TP53 Regulates Transcription of Genes Involved in G1 Cell Cycle Arrest Homo sapiens R-HSA-6804116	2020-06-13	0.0181597	0.13962	2.56838	10.2955	CDKN1A;CDKN1B;CCNE2;CCNE1;ARID3A;E2F7
200	AKT phosphorylates targets in the cytosol Homo sapiens R-HSA-198323	2020-06-13	0.0181597	0.138922	2.56838	10.2955	GSK3B;CDKN1A;CDKN1B;BAD;AKT2;TSC2
201	FGFR2c ligand binding and activation Homo sapiens R-HSA-190375	2020-06-13	0.0181597	0.138231	2.56838	10.2955	FGF5;FGF6;FGF9;FGF1;FGF23;FGF4
202	p38MAPK events Homo sapiens R-HSA-171007	2020-06-13	0.0181597	0.137546	2.56838	10.2955	RALA;NRAS;MAPKAPK3;SRC;MAPKAPK2;RALGDS
203	Synthesis, secretion, and inactivation of Glucose-dependent Insulinotropic Polypeptide (GIP) Homo sapiens R-HSA-400511	2020-06-13	0.0181597	0.136869	2.56838	10.2955	DPP4;PCSK1;SPCS3;SPCS2;GPR119;FFAR1
204	Depolarization of the Presynaptic Terminal Triggers the Opening of Calcium Channels Homo sapiens R-HSA-112308	2020-06-13	0.0181597	0.136198	2.56838	10.2955	CACNB1;CACNB3;CACNB4;CACNA2D1;CACNG2;CACNA1E
205	GABA A receptor activation Homo sapiens R-HSA-977441	2020-06-13	0.0181597	0.135533	2.56838	10.2955	GABRQ;GABRB2;GABRA1;GABRB1;ARHGEF9;GABRG2
206	Cellular responses to stress Homo sapiens R-HSA-2262752	82/367	0.0183466	0.136264	1.24337	4.97137	RB1;GSK3B;CDKN1A;CDKN1B;UBE2D3;NUDT2;HIF3A;WDR45;ETS1;RPS6KA3;CDC23;MLST8;HIF1AN;ATP7A;MAP3K5;NDC1;KDM6B;GABARAPL1;H2AFZ;ATG10;TSC2;GPX7;WIPI1;ATG14;TERF2;SIRT1;ATG12;CCNE2;MAPKAPK3;CCNE1;NUP50;RRAGD;MAPKAPK2;COL4A6;TNIK;ASF1A;ANAPC1;CAMK2D;MTMR3;ANAPC15;SEH1L;PRKAA2;ANAPC16;EPAS1;AMBRA1;HSPA13;GABARAP;RNF2;HIRA;MAPK9;BAG4;MAPK8;UBN1;TCEB1;E2F3;MAP2K7;ATG7;ATG5;MAP4K4;MAP2K6;RANBP2;NUP155;STAT3;R…
207	MyD88:Mal cascade initiated on plasma membrane Homo sapiens R-HSA-166058	25/92	0.0186186	0.137615	1.51218	6.02392	PELI2;NOD1;HMGB1;RPS6KA3;MAPK9;MAPK8;RPS6KA5;SOCS1;PPP2R1B;IKBKG;MAP2K7;MAP3K7;MAP2K6;MEF2C;MAP3K1;IRAK3;NFKB1;NFKBIA;MAPK10;CREB1;MAPKAPK3;TRAF6;MAPKAPK2;TAB3;TLR4
208	Toll Like Receptor TLR1:TLR2 Cascade Homo sapiens R-HSA-168179	25/92	0.0186186	0.136954	1.51218	6.02392	PELI2;NOD1;HMGB1;RPS6KA3;MAPK9;MAPK8;RPS6KA5;SOCS1;PPP2R1B;IKBKG;MAP2K7;MAP3K7;MAP2K6;MEF2C;MAP3K1;IRAK3;NFKB1;NFKBIA;MAPK10;CREB1;MAPKAPK3;TRAF6;MAPKAPK2;TAB3;TLR4
209	Toll Like Receptor TLR6:TLR2 Cascade Homo sapiens R-HSA-168188	25/92	0.0186186	0.136299	1.51218	6.02392	PELI2;NOD1;HMGB1;RPS6KA3;MAPK9;MAPK8;RPS6KA5;SOCS1;PPP2R1B;IKBKG;MAP2K7;MAP3K7;MAP2K6;MEF2C;MAP3K1;IRAK3;NFKB1;NFKBIA;MAPK10;CREB1;MAPKAPK3;TRAF6;MAPKAPK2;TAB3;TLR4
210	Toll Like Receptor 2 (TLR2) Cascade Homo sapiens R-HSA-181438	25/92	0.0186186	0.13565	1.51218	6.02392	PELI2;NOD1;HMGB1;RPS6KA3;MAPK9;MAPK8;RPS6KA5;SOCS1;PPP2R1B;IKBKG;MAP2K7;MAP3K7;MAP2K6;MEF2C;MAP3K1;IRAK3;NFKB1;NFKBIA;MAPK10;CREB1;MAPKAPK3;TRAF6;MAPKAPK2;TAB3;TLR4
211	PLC beta mediated events Homo sapiens R-HSA-112043	14/44	0.0187156	0.13571	1.77063	7.04426	AHCYL1;PDE1C;GNAI3;PLA2G4A;ADCY7;GNAI1;ADCY5;GNAO1;CREB1;CAMK4;GNAT1;PLCB1;PRKACB;PLCB2
212	Phase 0 - rapid depolarisation Homo sapiens R-HSA-5576892	14/44	0.0187156	0.13507	1.77063	7.04426	CAMK2D;CACNA2D1;CACNA1D;CACNA2D4;CACNB1;CACNB3;CACNB4;FGF14;CACNG2;SCN3B;SCN4B;FGF12;FGF11;SCN2B
213	Extracellular matrix organization Homo sapiens R-HSA-1474244	65/283	0.0188721	0.13556	1.27814	5.07431	ITGB1;BMP10;COL14A1;ITGB3;SERPINE1;TNC;LOXL4;PLOD2;LAMC1;F11R;ADAMTS5;ADAMTS3;CAPNS1;CAPN6;CAPN7;DAG1;TNR;ITGB8;ADAMTS8;COL27A1;MUSK;ITGA4;COL25A1;ACTN1;ITGA1;BGN;CASK;MMP11;MMP14;VCAN;MMP13;MMP16;LOX;COL4A4;COL4A6;ITGA8;COL4A5;COL6A6;ITGA6;DDR2;FBN2;COL15A1;COL13A1;COL11A1;NRXN1;COL11A2;PDGFB;LRP4;PLG;LTBP1;COL19A1;NCSTN;DMD;NCAM1;COL28A1;TGFB2;COL24A1;MFAP5;COL3A1;COL1A2;MFAP3;COL5A2;AGRN;KLKB1…
214	Glutamate Neurotransmitter Release Cycle Homo sapiens R-HSA-210500	2020-09-24	0.0188819	0.134997	2.08681	8.2837	UNC13B;SYT1;SLC1A1;SLC1A2;SLC1A3;SLC38A2;PPFIA4;VAMP2;GLS
215	MyD88-independent TLR3/TLR4 cascade Homo sapiens R-HSA-166166	26/97	0.0197832	0.140783	1.4916	5.85144	UBE2D3;NOD1;HMGB1;TANK;RPS6KA3;MAPK9;MAPK8;RPS6KA5;PPP2R1B;IKBKG;MAP2K7;MAP3K7;IKBKE;MAP2K6;MEF2C;PTPN11;NFKB1;NFKBIA;MAPK10;CREB1;MAPKAPK3;TRAF6;MAPKAPK2;IRF7;TAB3;TLR4
216	Toll Like Receptor 3 (TLR3) Cascade Homo sapiens R-HSA-168164	26/97	0.0197832	0.140131	1.4916	5.85144	UBE2D3;NOD1;HMGB1;TANK;RPS6KA3;MAPK9;MAPK8;RPS6KA5;PPP2R1B;IKBKG;MAP2K7;MAP3K7;IKBKE;MAP2K6;MEF2C;PTPN11;NFKB1;NFKBIA;MAPK10;CREB1;MAPKAPK3;TRAF6;MAPKAPK2;IRF7;TAB3;TLR4
217	TRIF-mediated TLR3/TLR4 signaling Homo sapiens R-HSA-937061	26/97	0.0197832	0.139486	1.4916	5.85144	UBE2D3;NOD1;HMGB1;TANK;RPS6KA3;MAPK9;MAPK8;RPS6KA5;PPP2R1B;IKBKG;MAP2K7;MAP3K7;IKBKE;MAP2K6;MEF2C;PTPN11;NFKB1;NFKBIA;MAPK10;CREB1;MAPKAPK3;TRAF6;MAPKAPK2;IRF7;TAB3;TLR4
218	Regulation of beta-cell development Homo sapiens R-HSA-186712	1932-11-01	0.0197915	0.138904	1.91291	7.50339	NR5A2;ONECUT3;AKT2;ONECUT1;PDX1;SLC2A2;INSM1;RBPJ;PTF1A;FOXO1;FGF10
219	Signal amplification Homo sapiens R-HSA-392518	1932-11-01	0.0197915	0.13827	1.91291	7.50339	GNA13;GNA14;GNG3;GNG2;SRC;GNA11;GNAQ;P2RY1;GNAI3;PLA2G4A;GNAI1
220	PI3K Cascade Homo sapiens R-HSA-109704	22/79	0.0198874	0.138308	1.5497	6.07121	PRKAA2;YWHAB;PDPK1;TSC2;PTPN11;PIK3R1;FGF1;MTOR;FGF4;FGF5;FGF6;FGF7;EEF2K;FGF9;AKT2;RRAGD;MLST8;EIF4E;FGF23;FGFR3;FGFR1;FGF10
221	Acetylcholine regulates insulin secretion Homo sapiens R-HSA-399997	2020-05-10	0.0211469	0.146402	2.78242	10.7297	GNA14;GNA11;GNAQ;PLCB1;PLCB2
222	Regulation of lipid metabolism by Peroxisome proliferator-activated receptor alpha (PPARalpha) Homo sapiens R-HSA-400206	30/116	0.0213106	0.14687	1.43918	5.53876	YAP1;CCNC;RORA;NRF1;MED11;MED13;ME1;PPARGC1A;TEAD1;FADS1;PPARGC1B;ESRRA;NCOA1;TEAD4;MED1;WWTR1;CPT1A;CDK19;NCOA3;MED8;APOA5;SREBF2;MED28;NCOR2;MED25;NCOR1;TBL1XR1;SP1;RGL1;PPARA
223	Tristetraprolin (TTP, ZFP36) binds and destabilizes mRNA Homo sapiens R-HSA-450513	2020-07-17	0.0218016	0.14958	2.2914	8.76638	XRN1;YWHAB;MAPKAPK2;TNPO1;EXOSC3;DCP1A;DCP2
224	Butyrate Response Factor 1 (BRF1) binds and destabilizes mRNA Homo sapiens R-HSA-450385	2020-07-17	0.0218016	0.148913	2.2914	8.76638	XRN1;YWHAB;MAPKAPK2;EXOSC3;DCP1A;DCP2;ZFP36L1
225	Formation of Senescence-Associated Heterochromatin Foci (SAHF) Homo sapiens R-HSA-2559584	2020-07-17	0.0218016	0.148251	2.2914	8.76638	RB1;HIRA;CDKN1A;UBN1;HMGA1;HMGA2;ASF1A
226	Glycosaminoglycan metabolism Homo sapiens R-HSA-1630316	31/121	0.0221727	0.150107	1.4257	5.43034	CEMIP;HS3ST3A1;HPSE2;SLC35D2;PRELP;HS6ST2;PAPSS2;SLC9A1;HS2ST1;SGSH;NDST2;CHST11;HAS2;GPC4;GPC6;ST3GAL2;HS3ST3B1;CHST7;GLCE;ABCC5;B3GAT2;BGN;LYVE1;HS3ST1;HS3ST2;EXT1;VCAN;B3GNT7;OGN;CSPG5;AGRN
227	G-protein mediated events Homo sapiens R-HSA-112040	14/45	0.0227923	0.153622	1.73128	6.54655	AHCYL1;PDE1C;GNAI3;PLA2G4A;ADCY7;GNAI1;ADCY5;GNAO1;CREB1;CAMK4;GNAT1;PLCB1;PRKACB;PLCB2
228	Zinc efflux and compartmentalization by the SLC30 family Homo sapiens R-HSA-435368	2020-04-07	0.0229711	0.154148	3.1799	11.9994	SLC30A7;SLC30A6;SLC30A2;SLC30A1
229	CREB phosphorylation Homo sapiens R-HSA-199920	2020-04-07	0.0229711	0.153475	3.1799	11.9994	RPS6KA3;RPS6KA5;CREB1;MAPKAPK2
230	Loss of Function of SMAD2/3 in Cancer Homo sapiens R-HSA-3304349	2020-04-07	0.0229711	0.152808	3.1799	11.9994	SMAD2;SMAD4;TGFBR1;TGFBR2
231	SMAD2/3 MH2 Domain Mutants in Cancer Homo sapiens R-HSA-3315487	2020-04-07	0.0229711	0.152146	3.1799	11.9994	SMAD2;SMAD4;TGFBR1;TGFBR2
232	Elastic fibre formation Homo sapiens R-HSA-1566948	13/41	0.0236911	0.156239	1.76446	6.60376	FBN2;ITGB1;BMP10;TGFB2;ITGB3;LOXL4;LTBP1;MFAP5;LOX;MFAP3;ITGA8;ITGB8;FBN1
233	Regulation of FZD by ubiquitination Homo sapiens R-HSA-4641263	2020-08-21	0.0238906	0.156878	2.11994	7.91641	FZD5;FZD4;LRP5;RSPO2;FZD8;RSPO3;LGR4;LRP6
234	Collagen formation Homo sapiens R-HSA-1474290	23/85	0.0244667	0.159975	1.50578	5.5871	COL28A1;COL15A1;COL27A1;COL13A1;COL24A1;COL14A1;COL25A1;COL11A1;COL11A2;LOXL4;PLOD2;COL19A1;COL3A1;ADAMTS3;MMP13;COL1A2;LOX;COL4A4;COL5A2;COL4A6;COL4A5;ITGA6;COL6A6
235	Assembly of collagen fibrils and other multimeric structures Homo sapiens R-HSA-2022090	16/54	0.0247399	0.161073	1.64884	6.09961	COL15A1;COL27A1;COL24A1;COL11A1;COL11A2;LOXL4;COL3A1;MMP13;COL1A2;LOX;COL4A4;COL5A2;COL4A6;COL4A5;ITGA6;COL6A6
236	Metal ion SLC transporters Homo sapiens R-HSA-425410	2020-09-25	0.0249081	0.161481	2.00334	7.39745	SLC30A7;SLC30A6;SLC31A1;SLC30A2;SLC41A2;SLC39A8;SLC30A1;SLC39A7;CP
237	Glyoxylate metabolism and glycine degradation Homo sapiens R-HSA-389661	2020-09-25	0.0249081	0.160799	2.00334	7.39745	PDHX;AGXT2;DBT;BCKDHB;AMT;DLST;HAO1;DLD;DHTKD1
238	CD28 co-stimulation Homo sapiens R-HSA-389356	1933-11-01	0.0249887	0.160642	1.85494	6.8435	CD86;SRC;PDPK1;LCK;AKT2;MLST8;CD28;RICTOR;PIK3R1;MAP3K14;MTOR
239	COPI-independent Golgi-to-ER retrograde traffic Homo sapiens R-HSA-6811436	2020-10-29	0.0251957	0.161295	1.91891	7.06365	DYNC1LI2;GALNT1;PLA2G4A;RAB3GAP2;RAB6A;BICD1;RAB6B;PAFAH1B3;BICD2;PAFAH1B1
240	Negative regulation of FGFR3 signaling Homo sapiens R-HSA-5654732	2020-10-29	0.0251957	0.160623	1.91891	7.06365	FGF5;FGF9;SRC;MKNK1;PTPN11;BRAF;FGF1;FGF23;FGFR3;FGF4
241	PPARA activates gene expression Homo sapiens R-HSA-1989781	29/113	0.0257025	0.163174	1.42814	5.22867	YAP1;CCNC;RORA;NRF1;MED11;MED13;ME1;PPARGC1A;TEAD1;FADS1;PPARGC1B;ESRRA;NCOA1;TEAD4;MED1;WWTR1;CPT1A;CDK19;NCOA3;MED8;APOA5;SREBF2;MED28;MED25;NCOR1;TBL1XR1;SP1;RGL1;PPARA
242	Circadian Clock Homo sapiens R-HSA-400253	18/63	0.0258156	0.163215	1.58995	5.81409	NCOA1;MED1;CPT1A;MEF2C;SERPINE1;RORA;NR3C1;SIRT1;PER1;NCOR1;CREB1;TBL1XR1;NAMPT;CRY2;PPARA;PPARGC1A;MEF2D;CCRN4L
243	Costimulation by the CD28 family Homo sapiens R-HSA-388841	20/72	0.0262633	0.165361	1.54579	5.62602	CD86;CD274;PDPK1;SRC;PTPN11;PPP2R5C;PDCD1LG2;PIK3R1;MTOR;PPP2R1B;PPP2R5E;LCK;AKT2;MLST8;CD28;CSK;RICTOR;CD247;ICOS;MAP3K14
244	TRAF6 Mediated Induction of proinflammatory cytokines Homo sapiens R-HSA-168180	20/72	0.0262633	0.164684	1.54579	5.62602	MEF2C;NOD1;HMGB1;NFKB1;NFKBIA;MAPK10;RPS6KA3;MAPK9;MAPK8;RPS6KA5;CREB1;PPP2R1B;MAPKAPK3;TRAF6;MAPKAPK2;TAB3;IKBKG;MAP2K7;MAP3K7;MAP2K6
245	AMER1 mutants destabilize the destruction complex Homo sapiens R-HSA-4839748	2020-06-14	0.0270327	0.168816	2.38493	8.61128	AMER1;GSK3B;PPP2R1B;PPP2R5E;AXIN1;PPP2R5C
246	Truncations of AMER1 destabilize the destruction complex Homo sapiens R-HSA-5467348	2020-06-14	0.0270327	0.16813	2.38493	8.61128	AMER1;GSK3B;PPP2R1B;PPP2R5E;AXIN1;PPP2R5C
247	truncated APC mutants destabilize the destruction complex Homo sapiens R-HSA-4839744	2020-06-14	0.0270327	0.167449	2.38493	8.61128	AMER1;GSK3B;PPP2R1B;PPP2R5E;AXIN1;PPP2R5C
248	AXIN missense mutants destabilize the destruction complex Homo sapiens R-HSA-5467340	2020-06-14	0.0270327	0.166774	2.38493	8.61128	AMER1;GSK3B;PPP2R1B;PPP2R5E;AXIN1;PPP2R5C
249	AXIN mutants destabilize the destruction complex, activating WNT signaling Homo sapiens R-HSA-4839735	2020-06-14	0.0270327	0.166104	2.38493	8.61128	AMER1;GSK3B;PPP2R1B;PPP2R5E;AXIN1;PPP2R5C
250	APC truncation mutants have impaired AXIN binding Homo sapiens R-HSA-5467337	2020-06-14	0.0270327	0.16544	2.38493	8.61128	AMER1;GSK3B;PPP2R1B;PPP2R5E;AXIN1;PPP2R5C
251	DCC mediated attractive signaling Homo sapiens R-HSA-418885	2020-06-14	0.0270327	0.164781	2.38493	8.61128	ABLIM3;SRC;DCC;WASL;NTN1;NCK1
252	Phospholipase C-mediated cascade; FGFR4 Homo sapiens R-HSA-5654228	14/46	0.0274966	0.166944	1.69364	6.08644	AHCYL1;PDE1C;PRKCE;FGF1;ADCY7;ADCY5;FGF4;FGF6;CREB1;FGF9;CAMK4;PLCG1;PRKACB;FGF23
253	Cell junction organization Homo sapiens R-HSA-446728	23/86	0.0278846	0.16863	1.48827	5.32752	ITGB1;CADM1;CADM2;ACTN1;CTNND1;PARVA;F11R;CLDN1;CDH6;CLDN22;CLDN11;CDH4;PARD6B;CDH2;PARD3;CDH10;CLDN8;CLDN23;CLDN12;CLDN18;ITGA6;PVRL3;PVRL1
254	RHO GTPases Activate Formins Homo sapiens R-HSA-5663220	29/114	0.0287255	0.173032	1.41561	5.02539	ITGB1;AHCTF1;SEH1L;SRC;PMF1;NSL1;PPP2R1B;PPP2R5E;DVL2;DVL3;SRGAP2;SCAI;CLASP2;RANBP2;CENPU;PPP2R5C;RHOB;CLIP1;KIF18A;CENPF;RPS27;FMNL2;KIF2A;TAOK1;KIF2B;MAPRE1;ITGB3BP;PAFAH1B1;MAD2L1
255	Non-integrin membrane-ECM interactions Homo sapiens R-HSA-3000171	13/42	0.0288245	0.172947	1.72245	6.10871	ITGB1;ITGB3;NRXN1;ACTN1;TNC;PDGFB;CASK;LAMC1;DAG1;DMD;ITGA6;AGRN;DDR2
256	Toll Like Receptor 10 (TLR10) Cascade Homo sapiens R-HSA-168142	22/82	0.0299801	0.179178	1.493	5.23629	MEF2C;MAP3K1;PELI2;NOD1;HMGB1;NFKB1;NFKBIA;MAPK10;RPS6KA3;MAPK9;MAPK8;RPS6KA5;CREB1;PPP2R1B;MAPKAPK3;TRAF6;MAPKAPK2;TAB3;IKBKG;MAP2K7;MAP3K7;MAP2K6
257	Toll Like Receptor 5 (TLR5) Cascade Homo sapiens R-HSA-168176	22/82	0.0299801	0.178481	1.493	5.23629	MEF2C;MAP3K1;PELI2;NOD1;HMGB1;NFKB1;NFKBIA;MAPK10;RPS6KA3;MAPK9;MAPK8;RPS6KA5;CREB1;PPP2R1B;MAPKAPK3;TRAF6;MAPKAPK2;TAB3;IKBKG;MAP2K7;MAP3K7;MAP2K6
258	MyD88 cascade initiated on plasma membrane Homo sapiens R-HSA-975871	22/82	0.0299801	0.177789	1.493	5.23629	MEF2C;MAP3K1;PELI2;NOD1;HMGB1;NFKB1;NFKBIA;MAPK10;RPS6KA3;MAPK9;MAPK8;RPS6KA5;CREB1;PPP2R1B;MAPKAPK3;TRAF6;MAPKAPK2;TAB3;IKBKG;MAP2K7;MAP3K7;MAP2K6
259	G alpha (q) signalling events Homo sapiens R-HSA-416476	45/191	0.0299972	0.177203	1.31109	4.59752	NPSR1;DGKE;OXTR;DAGLA;DGKB;LPAR2;HTR2C;ABHD6;ADRA1D;PIK3R1;LPAR4;RASGRP1;KALRN;ADRA1A;GRM1;GNA14;EDNRA;GRM5;GNG3;RGS3;GNG2;GRK5;GNA11;P2RY1;PROK2;FFAR1;GHSR;CASR;EDN1;PRKCH;PRKCE;AVPR1A;TACR1;LPAR6;GNAQ;NMUR2;GNRH1;XCL1;NMUR1;PLCB1;PLCB2;DGKI;MGLL;F2RL2;DGKH
260	G1 Phase Homo sapiens R-HSA-69236	1938-12-01	0.0300537	0.176855	1.75731	6.15898	RB1;CDKN1A;CDKN1B;CCND2;CDK6;PPP2R1B;TFDP2;PPP2R2A;E2F3;E2F5;SKP2;MNAT1
261	Cyclin D associated events in G1 Homo sapiens R-HSA-69231	1938-12-01	0.0300537	0.176177	1.75731	6.15898	RB1;CDKN1A;CDKN1B;CCND2;CDK6;PPP2R1B;TFDP2;PPP2R2A;E2F3;E2F5;SKP2;MNAT1
262	Serotonin Neurotransmitter Release Cycle Homo sapiens R-HSA-181429	2020-07-18	0.030263	0.176726	2.1641	7.56966	UNC13B;SYT1;SYN3;SYN2;PPFIA4;VAMP2;SLC18A2
263	Signaling by cytosolic FGFR1 fusion mutants Homo sapiens R-HSA-1839117	2020-07-18	0.030263	0.176055	2.1641	7.56966	CUX1;STAT1;STAT3;CNTRL;MYO18A;TRIM24;PIK3R1
264	PLC-gamma1 signalling Homo sapiens R-HSA-167021	1934-11-01	0.0311075	0.180282	1.80039	6.24789	NTRK1;AHCYL1;CREB1;PDE1C;PRKCE;CAMK4;PLCG1;NGF;ADCY7;PRKACB;ADCY5
265	Chromatin organization Homo sapiens R-HSA-4839726	52/226	0.0317373	0.183238	1.2804	4.41773	KDM5A;SUV39H2;KDM5C;HDAC10;KDM1B;SETD7;JADE1;DPY30;ASH2L;ARID4B;IKBKAP;JADE2;ING3;MECOM;ARID2;WHSC1L1;NCOA1;KDM6B;PBRM1;H2AFZ;DNMT3A;MSL2;ARID1B;HCFC1;NCOR2;KAT2B;NCOR1;TBL1XR1;PADI2;KDM7A;KMT2E;KMT2D;ENY2;HDAC2;KDM3B;HDAC1;PHF21A;ATXN7;RBBP5;NSD1;SAP30L;PRDM16;SMYD3;SMARCE1;DR1;KDM4B;KDM4D;TAF12;ELP4;GATAD2B;ZZZ3;RCOR1
266	Chromatin modifying enzymes Homo sapiens R-HSA-3247509	52/226	0.0317373	0.182549	1.2804	4.41773	KDM5A;SUV39H2;KDM5C;HDAC10;KDM1B;SETD7;JADE1;DPY30;ASH2L;ARID4B;IKBKAP;JADE2;ING3;MECOM;ARID2;WHSC1L1;NCOA1;KDM6B;PBRM1;H2AFZ;DNMT3A;MSL2;ARID1B;HCFC1;NCOR2;KAT2B;NCOR1;TBL1XR1;PADI2;KDM7A;KMT2E;KMT2D;ENY2;HDAC2;KDM3B;HDAC1;PHF21A;ATXN7;RBBP5;NSD1;SAP30L;PRDM16;SMYD3;SMARCE1;DR1;KDM4B;KDM4D;TAF12;ELP4;GATAD2B;ZZZ3;RCOR1
267	Tight junction interactions Homo sapiens R-HSA-420029	2020-10-30	0.0318724	0.182639	1.85494	6.39217	CLDN22;CLDN11;PARD6B;PARD3;CLDN8;CLDN23;CLDN12;CLDN18;F11R;CLDN1
268	N-glycan antennae elongation in the medial/trans-Golgi Homo sapiens R-HSA-975576	2020-09-26	0.0321797	0.183713	1.92629	6.61953	MGAT4C;MAN2A2;MAN2A1;MGAT5;ST8SIA2;MGAT4A;MGAT3;ST8SIA6;MGAT2
269	CLEC7A (Dectin-1) induces NFAT activation Homo sapiens R-HSA-5607763	2020-05-11	0.0331249	0.188405	2.52947	8.61909	PPP3CA;PPP3CB;AHCYL1;NFATC2;NFATC1
270	Synthesis of IP2, IP, and Ins in the cytosol Homo sapiens R-HSA-1855183	2020-05-11	0.0331249	0.187708	2.52947	8.61909	INPP4A;INPP4B;INPP5A;SYNJ1;OCRL
271	TRAF6 mediated induction of NFkB and MAP kinases upon TLR7/8 or 9 activation Homo sapiens R-HSA-975138	22/83	0.034083	0.192424	1.47502	4.98401	MEF2C;MAP3K1;PELI2;NOD1;HMGB1;NFKB1;NFKBIA;MAPK10;RPS6KA3;MAPK9;MAPK8;RPS6KA5;CREB1;PPP2R1B;MAPKAPK3;TRAF6;MAPKAPK2;TAB3;IKBKG;MAP2K7;MAP3K7;MAP2K6
272	Signaling by FGFR2 in disease Homo sapiens R-HSA-5655253	13/43	0.0347217	0.19531	1.68239	5.65349	NCBP1;PIK3R1;FGF1;FGF4;FGF5;FGF6;FGF7;NRAS;FGF9;PLCG1;SOS1;FGF23;FGF10
273	GABA B receptor activation Homo sapiens R-HSA-977444	1939-12-01	0.0365258	0.204705	1.71226	5.66712	GABBR2;GNG3;KCNJ6;GABBR1;GNG2;KCNJ10;GNAI3;ADCY7;GNAI1;KCNJ2;ADCY5;KCNJ3
274	Activation of GABAB receptors Homo sapiens R-HSA-991365	1939-12-01	0.0365258	0.203958	1.71226	5.66712	GABBR2;GNG3;KCNJ6;GABBR1;GNG2;KCNJ10;GNAI3;ADCY7;GNAI1;KCNJ2;ADCY5;KCNJ3
275	Activation of BAD and translocation to mitochondria Homo sapiens R-HSA-111447	2020-06-15	0.0383571	0.213405	2.22593	7.25835	YWHAB;BAD;AKT2;BCL2;SFN;YWHAG
276	NRIF signals cell death from the nucleus Homo sapiens R-HSA-205043	2020-06-15	0.0383571	0.212632	2.22593	7.25835	MAPK8;NCSTN;APH1B;TRAF6;NGF;ITGB3BP
277	S33 mutants of beta-catenin aren't phosphorylated Homo sapiens R-HSA-5358747	2020-06-15	0.0383571	0.211864	2.22593	7.25835	AMER1;GSK3B;PPP2R1B;PPP2R5E;AXIN1;PPP2R5C
278	S45 mutants of beta-catenin aren't phosphorylated Homo sapiens R-HSA-5358751	2020-06-15	0.0383571	0.211102	2.22593	7.25835	AMER1;GSK3B;PPP2R1B;PPP2R5E;AXIN1;PPP2R5C
279	phosphorylation site mutants of CTNNB1 are not targeted to the proteasome by the destruction complex Homo sapiens R-HSA-4839743	2020-06-15	0.0383571	0.210346	2.22593	7.25835	AMER1;GSK3B;PPP2R1B;PPP2R5E;AXIN1;PPP2R5C
280	T41 mutants of beta-catenin aren't phosphorylated Homo sapiens R-HSA-5358752	2020-06-15	0.0383571	0.209594	2.22593	7.25835	AMER1;GSK3B;PPP2R1B;PPP2R5E;AXIN1;PPP2R5C
281	S37 mutants of beta-catenin aren't phosphorylated Homo sapiens R-HSA-5358749	2020-06-15	0.0383571	0.208849	2.22593	7.25835	AMER1;GSK3B;PPP2R1B;PPP2R5E;AXIN1;PPP2R5C
282	Misspliced GSK3beta mutants stabilize beta-catenin Homo sapiens R-HSA-5339716	2020-06-15	0.0383571	0.208108	2.22593	7.25835	AMER1;GSK3B;PPP2R1B;PPP2R5E;AXIN1;PPP2R5C
283	TP53 Regulates Metabolic Genes Homo sapiens R-HSA-5628897	22/84	0.0385905	0.208634	1.45746	4.74365	PRKAA2;COX16;YWHAB;TACO1;PTEN;TSC2;COX7C;MTOR;GLS;SESN3;RRM2B;AGO3;AGO4;AKT2;SESN1;AGO1;RRAGD;AGO2;MLST8;SFN;YWHAG;TNRC6B
284	BH3-only proteins associate with and inactivate anti-apoptotic BCL-2 members Homo sapiens R-HSA-111453	2020-04-08	0.0394859	0.212723	2.78242	8.99224	BCL2L11;BAD;BCL2;BCL2L1
285	Downregulation of ERBB4 signaling Homo sapiens R-HSA-1253288	2020-04-08	0.0394859	0.211977	2.78242	8.99224	ITCH;ERBB4;NEDD4;WWP1
286	Signaling by TGF-beta Receptor Complex in Cancer Homo sapiens R-HSA-3304351	2020-04-08	0.0394859	0.211236	2.78242	8.99224	SMAD2;SMAD4;TGFBR1;TGFBR2
287	Inwardly rectifying K+ channels Homo sapiens R-HSA-1296065	2020-10-31	0.0396987	0.211634	1.79511	5.7918	GABBR2;GNG3;KCNJ6;GABBR1;GNG2;KCNJ10;KCNJ11;ABCC9;KCNJ2;KCNJ3
288	Toll Like Receptor 4 (TLR4) Cascade Homo sapiens R-HSA-166016	30/122	0.0404177	0.214719	1.3684	4.3905	UBE2D3;PELI2;NOD1;HMGB1;TANK;RPS6KA3;MAPK9;MAPK8;RPS6KA5;SOCS1;PPP2R1B;IKBKG;MAP2K7;MAP3K7;IKBKE;MAP2K6;MEF2C;MAP3K1;IRAK3;PTPN11;NFKB1;NFKBIA;MAPK10;CREB1;MAPKAPK3;TRAF6;MAPKAPK2;IRF7;TAB3;TLR4
289	RORA activates gene expression Homo sapiens R-HSA-1368082	2020-09-27	0.0407979	0.215989	1.85494	5.93419	NCOA1;MED1;CPT1A;NCOR1;TBL1XR1;RORA;PPARA;PPARGC1A;SIRT1
290	SHC-mediated cascade:FGFR4 Homo sapiens R-HSA-5654719	2020-08-23	0.0412615	0.21769	1.93559	6.17033	FGF6;NRAS;FGF9;PTPN11;FGF1;SOS1;FGF23;FGF4
291	Incretin synthesis, secretion, and inactivation Homo sapiens R-HSA-400508	2020-08-23	0.0412615	0.216942	1.93559	6.17033	DPP4;PCSK1;TCF7L2;SPCS3;SPCS2;CDX2;GPR119;FFAR1
292	Signaling by BMP Homo sapiens R-HSA-201451	2020-08-23	0.0412615	0.216199	1.93559	6.17033	SMAD4;BMPR2;SMURF1;UBE2D3;SMAD9;BMPR1B;ACVR2A;BMPR1A
293	Branched-chain amino acid catabolism Homo sapiens R-HSA-70895	2020-08-23	0.0412615	0.215461	1.93559	6.17033	ALDH6A1;BCKDHB;DBT;BBOX1;BCAT1;ACADSB;DLD;HIBCH
294	Toxicity of botulinum toxin type D (BoNT/D) Homo sapiens R-HSA-5250955	2020-03-05	0.0434904	0.226327	3.3389	10.4682	SV2B;VAMP1;VAMP2
295	Toxicity of botulinum toxin type F (BoNT/F) Homo sapiens R-HSA-5250981	2020-03-05	0.0434904	0.22556	3.3389	10.4682	SV2B;VAMP1;VAMP2
296	Hyaluronan biosynthesis and export Homo sapiens R-HSA-2142850	2020-03-05	0.0434904	0.224798	3.3389	10.4682	CEMIP;ABCC5;HAS2
297	Negative regulation of TCF-dependent signaling by DVL-interacting proteins Homo sapiens R-HSA-5368598	2020-03-05	0.0434904	0.224041	3.3389	10.4682	DVL2;DVL3;CXXC4
298	N-glycan trimming and elongation in the cis-Golgi Homo sapiens R-HSA-964739	2020-03-05	0.0434904	0.22329	3.3389	10.4682	MAN1A2;MAN1C1;MANEA
299	GRB7 events in ERBB2 signaling Homo sapiens R-HSA-1306955	2020-03-05	0.0434904	0.222543	3.3389	10.4682	ERBB3;NRG1;NRG2
300	Activation of RAS in B cells Homo sapiens R-HSA-1169092	2020-03-05	0.0434904	0.221801	3.3389	10.4682	NRAS;RASGRP1;RASGRP3
301	Arachidonate production from DAG Homo sapiens R-HSA-426048	2020-03-05	0.0434904	0.221064	3.3389	10.4682	DAGLA;ABHD6;MGLL
302	PKMTs methylate histone lysines Homo sapiens R-HSA-3214841	1940-12-01	0.0439227	0.222522	1.66945	5.21757	KMT2E;SUV39H2;KMT2D;MECOM;RBBP5;NSD1;SETD7;PRDM16;DPY30;ASH2L;SMYD3;WHSC1L1
303	Regulation of TP53 Expression and Degradation Homo sapiens R-HSA-6806003	1936-11-01	0.0463908	0.234251	1.70036	5.22123	PPP2R1B;PDPK1;AKT2;USP2;MLST8;RICTOR;MDM4;ATM;PRDM1;PPP2R5C;MTOR
304	NF-kB activation through FADD/RIP-1 pathway mediated by caspase-8 and -10 Homo sapiens R-HSA-933543	2020-05-12	0.0485678	0.244437	2.31868	7.01353	IFIH1;MAVS;DDX58;TRIM25;IKBKG
305	PECAM1 interactions Homo sapiens R-HSA-210990	2020-05-12	0.0485678	0.243635	2.31868	7.01353	SRC;LCK;ITGB3;PTPN11;PLCG1
306	TRAF6 mediated IRF7 activation Homo sapiens R-HSA-933541	1932-10-01	0.0487474	0.243737	1.73901	5.25373	IFIH1;MAVS;SIKE1;DDX58;TRAF6;DHX36;IRF7;TRIM25;TANK;IKBKE
307	Signaling by Robo receptor Homo sapiens R-HSA-376176	1932-10-01	0.0487474	0.242943	1.73901	5.25373	ROBO2;SLIT2;SRGAP3;SRGAP2;SOS1;SRGAP1;ROBO1;CAP2;NCK1;CLASP2
308	Signaling by ERBB2 Homo sapiens R-HSA-1227986	13/45	0.0490071	0.243444	1.60762	4.84824	SRC;NRG1;PIK3R1;NRG2;EREG;BTC;NRAS;ERBB3;NRG3;ERBB4;AKT2;PLCG1;SOS1
309	Rap1 signalling Homo sapiens R-HSA-392517	2020-06-16	0.0522942	0.258932	2.08681	6.15791	RAP1B;RAP1A;YWHAB;RASGRP1;PRKACB;PRKG1
310	Transport of glucose and other sugars, bile salts and organic acids, metal ions and amine compounds Homo sapiens R-HSA-425366	25/101	0.0536158	0.26462	1.37743	4.03025	SLC22A5;SLC44A1;SLC44A2;SLC41A2;SLC2A2;SLC6A1;SLC5A3;SLC6A2;SLC16A7;SLC39A8;SLC39A7;EMB;SLC18A2;SLC30A7;SLC30A6;SLC14A1;SLC10A6;SLC30A2;SLC31A1;SLC2A12;SLC30A1;CP;RUNX1;SLC6A5;SLC6A6
311	Platelet Aggregation (Plug Formation) Homo sapiens R-HSA-76009	1937-11-01	0.0556737	0.273893	1.65441	4.77834	RAP1B;PTPN1;RAP1A;SRC;PDPK1;ITGB3;CSK;SOS1;RASGRP1;CRK;ADRA2A
312	NCAM1 interactions Homo sapiens R-HSA-419037	1937-11-01	0.0556737	0.273015	1.65441	4.77834	CACNB1;CACNB3;CACNB4;ST8SIA2;COL4A4;ST8SIA4;COL4A5;CACNA1D;NCAM1;COL6A6;AGRN
313	Toll-Like Receptors Cascades Homo sapiens R-HSA-168898	33/140	0.0559651	0.273568	1.31171	3.78169	UBE2D3;PELI2;NOD1;HMGB1;TANK;EEA1;RPS6KA3;MAPK9;MAPK8;RPS6KA5;SOCS1;PPP2R1B;DHX36;IKBKG;MAP2K7;MAP3K7;IKBKE;MAP2K6;MEF2C;MAP3K1;IRAK3;PTPN11;NFKB1;NFKBIA;MAPK10;CREB1;MAPKAPK3;TRAF6;MAPKAPK2;IRF7;TAB3;TLR4;LGMN
314	Signaling by Wnt Homo sapiens R-HSA-195721	64/295	0.0570298	0.277884	1.20729	3.45788	GSK3B;WNT2B;ASH2L;PPP3CA;PPP3CB;PPP2R1B;PPP2R5E;AKT2;RSPO2;RSPO3;PRKG2;MAP3K7;SOX4;PRKG1;CSNK2A1;PRKCB;H2AFZ;SOX13;WNT9B;AXIN1;WNT9A;PPP2R5C;PYGO1;PYGO2;SFRP1;ROR2;PLCB1;PLCB2;AMER1;KMT2D;HDAC1;LEF1;LRP5;XIAP;VPS26A;PRICKLE1;NLK;CXXC4;LRP6;GNG3;GNG2;TNKS2;RBBP5;DVL2;DVL3;WNT2;TCF7L2;FZD3;FZD5;FZD4;SMURF1;FZD7;FZD8;NFATC1;RNF146;GNAO1;VANGL2;PSMC6;AGO3;AGO4;AGO1;AGO2;LGR4;TNRC6B
315	ECM proteoglycans Homo sapiens R-HSA-3000178	15/55	0.0575242	0.279403	1.51768	4.33381	ITGB1;TGFB2;MUSK;ITGB3;SERPINE1;TNC;BGN;LRP4;LAMC1;VCAN;DAG1;ITGA8;TNR;NCAM1;AGRN
316	Diseases of glycosylation Homo sapiens R-HSA-3781865	22/88	0.0610484	0.295582	1.39121	3.88994	NOTCH2;C1GALT1;BGN;PRELP;ADAMTS12;THSD4;ADAMTS20;ADAMTS5;ADAMTS15;VCAN;ADAMTS3;OGN;DAG1;CSPG5;MUC15;THSD7A;GPC4;ADAMTS8;AGRN;GPC6;MUC20;ADAMTS6
317	Translocation of GLUT4 to the plasma membrane Homo sapiens R-HSA-1445148	16/60	0.0610666	0.294738	1.48395	4.14883	RALA;RAB4A;PRKAA2;YWHAB;RALGAPA2;SNAP23;TBC1D1;MYO1C;RAB14;AKT2;SFN;EXOC5;KIFAP3;YWHAG;RHOQ;VAMP2
318	AKT phosphorylates targets in the nucleus Homo sapiens R-HSA-198693	2020-04-09	0.0611646	0.294283	2.47326	6.91074	CREB1;AKT2;FOXO3;FOXO1
319	SHC-related events triggered by IGF1R Homo sapiens R-HSA-2428933	2020-04-09	0.0611646	0.29336	2.47326	6.91074	NRAS;IGF1;SOS1;IGF1R
320	Role of Abl in Robo-Slit signaling Homo sapiens R-HSA-428890	2020-04-09	0.0611646	0.292443	2.47326	6.91074	SLIT2;CAP2;CLASP2;ROBO1
321	Intrinsic Pathway for Apoptosis Homo sapiens R-HSA-109606	1942-12-01	0.0616824	0.294	1.58995	4.42922	MAPK8;BCL2L11;APAF1;YWHAB;BAD;AKT2;BCL2;NMT1;XIAP;SFN;YWHAG;BCL2L1
322	Deactivation of the beta-catenin transactivating complex Homo sapiens R-HSA-3769402	1942-12-01	0.0616824	0.293087	1.58995	4.42922	PYGO1;KMT2D;TCF7L2;PYGO2;HDAC1;RBBP5;AKT2;LEF1;SOX13;XIAP;ASH2L;SOX4
323	EPHB-mediated forward signaling Homo sapiens R-HSA-3928662	1942-12-01	0.0616824	0.29218	1.58995	4.42922	ACTR2;EFNB3;ROCK1;SRC;ROCK2;LIMK2;RASA1;WASL;EPHB2;KALRN;EPHB1;GRIN2B
324	Transcriptional regulation of white adipocyte differentiation Homo sapiens R-HSA-381340	20/79	0.0640895	0.302645	1.40882	3.87069	NCOA1;MED1;CEBPA;CDK19;EGR2;NCOA3;MED8;CCNC;SREBF2;NFKB1;MED28;NCOR2;MED11;MED25;MED13;NCOR1;TBL1XR1;PLIN1;PPARA;PPARGC1A
325	Post-translational modification: synthesis of GPI-anchored proteins Homo sapiens R-HSA-163125	2020-08-25	0.0654128	0.307943	1.78075	4.85616	PIGC;PIGB;PGAP1;PIGO;PIGA;PIGP;PIGM;PIGH
326	HDMs demethylate histones Homo sapiens R-HSA-3214842	2020-08-25	0.0654128	0.306999	1.78075	4.85616	KDM5A;KDM6B;KDM5C;KDM4B;KDM3B;KDM4D;KDM1B;KDM7A
327	G0 and Early G1 Homo sapiens R-HSA-1538133	2020-08-25	0.0654128	0.30606	1.78075	4.85616	TFDP2;CCNE2;HDAC1;CCNE1;DYRK1A;CDC6;E2F5;LIN52
328	RAF activation Homo sapiens R-HSA-5673000	2020-08-25	0.0654128	0.305127	1.78075	4.85616	NRAS;PPP2R1B;SRC;YWHAB;PPP2R5E;BRAF;PHB;PPP2R5C
329	ADP signalling through P2Y purinoceptor 1 Homo sapiens R-HSA-418592	2020-08-25	0.0654128	0.304199	1.78075	4.85616	GNA14;GNG3;GNG2;SRC;GNA11;GNAQ;P2RY1;PLA2G4A
330	Activation of G protein gated Potassium channels Homo sapiens R-HSA-1296041	2020-08-25	0.0654128	0.303278	1.78075	4.85616	GABBR2;GNG3;KCNJ6;GABBR1;GNG2;KCNJ10;KCNJ2;KCNJ3
331	Inhibition of voltage gated Ca2+ channels via Gbeta/gamma subunits Homo sapiens R-HSA-997272	2020-08-25	0.0654128	0.302361	1.78075	4.85616	GABBR2;GNG3;KCNJ6;GABBR1;GNG2;KCNJ10;KCNJ2;KCNJ3
332	G protein gated Potassium channels Homo sapiens R-HSA-1296059	2020-08-25	0.0654128	0.301451	1.78075	4.85616	GABBR2;GNG3;KCNJ6;GABBR1;GNG2;KCNJ10;KCNJ2;KCNJ3
333	Nucleotide-binding domain, leucine rich repeat containing receptor (NLR) signaling pathways Homo sapiens R-HSA-168643	13/47	0.0668881	0.307324	1.53921	4.16315	NOD1;P2RX7;CYLD;ITCH;TRAF6;BCL2;CASP2;TAB3;IKBKG;SUGT1;MAP3K7;MAP2K6;BCL2L1
334	FGFRL1 modulation of FGFR1 signaling Homo sapiens R-HSA-5658623	2020-05-13	0.0675729	0.30954	2.14032	5.76719	FGF5;SPRED1;FGF23;FGF4;FGF10
335	Zinc transporters Homo sapiens R-HSA-435354	2020-06-17	0.0689265	0.314799	1.96406	5.25329	SLC30A7;SLC30A6;SLC30A2;SLC30A1;SLC39A8;SLC39A7
336	Beta-catenin phosphorylation cascade Homo sapiens R-HSA-196299	2020-06-17	0.0689265	0.313862	1.96406	5.25329	AMER1;GSK3B;PPP2R1B;PPP2R5E;AXIN1;PPP2R5C
337	Hemostasis Homo sapiens R-HSA-109582	113/552	0.0690507	0.313494	1.13918	3.04492	DGKE;DGKB;SERPINE1;F13A1;F11R;SLC8A1;DOCK11;GRB14;PPP2R1B;KIF5C;AKT2;LAMP2;HABP4;KIFAP3;PRKACB;PRKCH;PRKCB;PRKCE;ACTN1;HGF;SERPINF2;ATP1B2;PROCR;SCG3;DGKI;VCL;DGKH;PDGFB;AK3;ABHD6;PIK3R1;RASGRP1;PHF21A;RAP1B;RAP1A;KCNMB2;PLCG1;KIF3C;TGFB2;CBX5;IGF1;KIF18A;CDK5;GNAQ;CALU;RCOR1;ITGB1;DOCK5;DOCK4;DAGLA;ITGB3;ATP2A2;ARRB1;PIK3CG;PPP2R5E;PHACTR2;PRKG2;KIF1B;CLEC1B;PRKG1;VAV3;SRGN;ITGA4;PDPK1;ITGA1;PLA…
338	EPHA-mediated growth cone collapse Homo sapiens R-HSA-3928663	1934-10-01	0.0707313	0.320174	1.63671	4.33544	EPHA5;EPHA4;EPHA7;EPHA6;ROCK1;SRC;ROCK2;MYH9;EPHA3;VEGFA
339	Resolution of Sister Chromatid Cohesion Homo sapiens R-HSA-2500257	24/99	0.0708151	0.319608	1.34905	3.57186	RANBP2;CENPU;AHCTF1;SEH1L;PDS5B;PPP2R5C;SMC1A;PMF1;NSL1;CLIP1;KIF18A;CENPF;RPS27;STAG2;PPP2R1B;KIF2A;PPP2R5E;TAOK1;KIF2B;MAPRE1;ITGB3BP;PAFAH1B1;CLASP2;MAD2L1
340	Pre-NOTCH Expression and Processing Homo sapiens R-HSA-1912422	15/57	0.0753059	0.338877	1.46443	3.7873	NOTCH2;POGLUT1;ATP2A2;RBPJ;KAT2B;TFDP2;AGO3;AGO4;MFNG;AGO1;AGO2;E2F3;RAB6A;MAMLD1;TNRC6B
341	Molecules associated with elastic fibres Homo sapiens R-HSA-2129379	2020-09-30	0.0754683	0.338612	1.66945	4.31393	ITGB1;MFAP5;BMP10;TGFB2;ITGB3;MFAP3;ITGA8;ITGB8;LTBP1
342	MAPK targets/ Nuclear events mediated by MAP kinases Homo sapiens R-HSA-450282	2020-09-30	0.0754683	0.337621	1.66945	4.31393	MAPK10;MAPK9;RPS6KA3;MAPK8;MEF2C;RPS6KA5;CREB1;PPP2R1B;MAPKAPK2
343	SUMO is proteolytically processed Homo sapiens R-HSA-3065679	2020-03-06	0.0755121	0.336832	2.78242	7.18826	SENP5;SENP2;SENP1
344	FGFR1b ligand binding and activation Homo sapiens R-HSA-190370	2020-03-06	0.0755121	0.335853	2.78242	7.18826	FGF1;FGFR1;FGF10
345	RSK activation Homo sapiens R-HSA-444257	2020-03-06	0.0755121	0.33488	2.78242	7.18826	RPS6KA3;RPS6KA6;PDPK1
346	Activation of TRKA receptors Homo sapiens R-HSA-187015	2020-03-06	0.0755121	0.333912	2.78242	7.18826	NTRK1;NTRK2;NGF
347	p75NTR negatively regulates cell cycle via SC1 Homo sapiens R-HSA-193670	2020-03-06	0.0755121	0.33295	2.78242	7.18826	HDAC2;HDAC1;NGF
348	SMAD2/3 Phosphorylation Motif Mutants in Cancer Homo sapiens R-HSA-3304356	2020-03-06	0.0755121	0.331993	2.78242	7.18826	SMAD2;TGFBR1;TGFBR2
349	TP53 Regulates Transcription of Cell Cycle Genes Homo sapiens R-HSA-6791312	13/48	0.0772534	0.338675	1.50714	3.85928	BTG2;CDKN1A;CDKN1B;CNOT6L;ARID3A;CNOT4;CNOT6;TFDP2;CCNE2;CCNE1;RQCD1;SFN;E2F7
350	Diseases associated with glycosaminoglycan metabolism Homo sapiens R-HSA-3560782	2020-08-26	0.0801831	0.350515	1.71226	4.32078	VCAN;OGN;BGN;CSPG5;PRELP;GPC4;AGRN;GPC6
351	Recycling pathway of L1 Homo sapiens R-HSA-437239	2020-08-26	0.0801831	0.349516	1.71226	4.32078	RPS6KA4;RPS6KA3;RPS6KA6;RPS6KA5;SRC;RDX;MSN;SH3GL2
352	PTK6 Regulates RHO GTPases, RAS GTPase and MAP kinases Homo sapiens R-HSA-8849471	2020-08-26	0.0801831	0.348523	1.71226	4.32078	SPRED3;NRAS;SPRED1;RASA1;RASA2;NF1;RASAL3;CRK
353	TAK1 activates NFkB by phosphorylation and activation of IKKs complex Homo sapiens R-HSA-445989	2020-08-26	0.0801831	0.347536	1.71226	4.32078	NFKBIA;TRAF6;TAB3;NOD1;HMGB1;IKBKG;MAP3K7;NFKB1
354	Phase 2 - plateau phase Homo sapiens R-HSA-5576893	2020-08-26	0.0801831	0.346554	1.71226	4.32078	CACNB1;CACNB3;CACNB4;KCNE4;CACNA2D1;CACNA1D;CACNA2D4;CACNG2
355	Ligand-gated ion channel transport Homo sapiens R-HSA-975298	2020-08-26	0.0801831	0.345578	1.71226	4.32078	GABRQ;GABRB2;GABRA1;GABRB1;GLRA2;ARHGEF9;GLRA3;GABRG2
356	Semaphorin interactions Homo sapiens R-HSA-373755	17/67	0.0816307	0.350829	1.41197	3.53777	ITGB1;GSK3B;NRP1;ARHGEF12;SEMA6A;PLXND1;ROCK1;ROCK2;SEMA3A;LIMK2;ITGA1;RHOB;CDK5;DPYSL3;MYH9;PLXNC1;MET
357	Transcriptional Regulation by TP53 Homo sapiens R-HSA-3700989	73/348	0.0821407	0.352032	1.16734	2.91755	BTG2;CDKN1A;STEAP3;CDKN1B;CCNT2;CCNT1;YWHAB;TACO1;PTEN;PRDM1;TRIAP1;COX7C;GLS;PPP2R1B;SESN3;CASP6;AKT2;SESN1;MLST8;CASP2;YWHAG;NELFE;CNOT6L;CSNK2A1;APAF1;PDPK1;USP2;TSC2;PPP2R5C;RAD51D;CCNE2;TFDP2;RRM2B;CCNE1;FANCD2;RRAGD;DNA2;L3MBTL1;HDAC2;PRKAA2;COX16;HDAC1;NUAK1;SFN;TCEB1;RICTOR;TAF9B;E2F7;TAF12;RPA1;ARID3A;POU4F1;GATAD2B;PML;MTOR;CNOT4;CNOT6;AGO3;CDK5;AGO4;AGO1;AGO2;JMY;RQCD1;TAF4B;PIN1;ATM;M…
358	Regulation of TP53 Degradation Homo sapiens R-HSA-6804757	1935-10-01	0.0837357	0.357865	1.58995	3.94322	PPP2R1B;PDPK1;AKT2;USP2;MLST8;RICTOR;MDM4;ATM;PPP2R5C;MTOR
359	ISG15 antiviral mechanism Homo sapiens R-HSA-1169408	18/72	0.0841756	0.358743	1.39121	3.44303	NDC1;RANBP2;EIF4E3;SEH1L;NUP155;DDX58;STAT1;NUP50;NEDD4;TRIM25;PIN1;KPNA4;ARIH1;PLCG1;EIF4E2;EIF4E;EIF4G2;KPNA1
360	Antiviral mechanism by IFN-stimulated genes Homo sapiens R-HSA-1169410	18/72	0.0841756	0.357746	1.39121	3.44303	NDC1;RANBP2;EIF4E3;SEH1L;NUP155;DDX58;STAT1;NUP50;NEDD4;TRIM25;PIN1;KPNA4;ARIH1;PLCG1;EIF4E2;EIF4E;EIF4G2;KPNA1
361	Nephrin interactions Homo sapiens R-HSA-373753	2020-07-22	0.084614	0.358613	1.77063	4.37284	KIRREL;ACTN1;MAGI2;CASK;WASL;PIK3R1;NCK1
362	SALM protein interactions at the synapse Homo sapiens R-HSA-8849932	2020-07-22	0.084614	0.357623	1.77063	4.37284	GRIA1;PTPRD;RTN3;GRIN2A;FLOT2;GRIN2B;GRIA4
363	Neurotoxicity of clostridium toxins Homo sapiens R-HSA-168799	2020-04-10	0.0878432	0.370248	2.22593	5.41392	SV2B;SYT1;VAMP1;VAMP2
364	ER Quality Control Compartment (ERQC) Homo sapiens R-HSA-901032	2020-04-10	0.0878432	0.369231	2.22593	5.41392	EDEM3;EDEM1;SYVN1;UGGT1
365	Regulated proteolysis of p75NTR Homo sapiens R-HSA-193692	2020-04-10	0.0878432	0.368219	2.22593	5.41392	NCSTN;APH1B;TRAF6;NFKB1
366	Signaling by FGFR3 fusions in cancer Homo sapiens R-HSA-8853334	2020-04-10	0.0878432	0.367213	2.22593	5.41392	NRAS;PIK3R1;SOS1;FGFR3
367	Role of second messengers in netrin-1 signaling Homo sapiens R-HSA-418890	2020-04-10	0.0878432	0.366213	2.22593	5.41392	TRPC5;DCC;PLCG1;NTN1
368	Regulation of IFNG signaling Homo sapiens R-HSA-877312	2020-05-14	0.0900952	0.374581	1.98744	4.78354	PTPN1;SOCS1;STAT1;PTPN11;PIAS1
369	FGFR4 ligand binding and activation Homo sapiens R-HSA-190322	2020-05-14	0.0900952	0.373566	1.98744	4.78354	FGF6;FGF9;FGF1;FGF23;FGF4
370	Regulation of pyruvate dehydrogenase (PDH) complex Homo sapiens R-HSA-204174	2020-05-14	0.0900952	0.372556	1.98744	4.78354	PDP1;PDHX;PDK3;DLD;PDK2
371	Negative regulation of FGFR4 signaling Homo sapiens R-HSA-5654733	1931-09-01	0.0901014	0.371577	1.6156	3.88845	FGF6;FGF9;SRC;MKNK1;PTPN11;BRAF;FGF1;FGF23;FGF4
372	NOD1/2 Signaling Pathway Homo sapiens R-HSA-168638	1931-09-01	0.0901014	0.370578	1.6156	3.88845	CYLD;ITCH;TRAF6;CASP2;TAB3;NOD1;IKBKG;MAP3K7;MAP2K6
373	Adherens junctions interactions Homo sapiens R-HSA-418990	1931-09-01	0.0901014	0.369585	1.6156	3.88845	CDH6;CDH4;CDH2;CADM1;CADM2;CDH10;CTNND1;PVRL3;PVRL1
374	Mitotic Prometaphase Homo sapiens R-HSA-68877	25/107	0.0944105	0.386225	1.30019	3.06859	AHCTF1;SEH1L;PDS5B;PMF1;NSL1;PPP2R1B;PPP2R5E;CLASP2;RANBP2;CENPU;CSNK2A1;PPP2R5C;SMC1A;CLIP1;KIF18A;CENPF;RPS27;STAG2;KIF2A;TAOK1;KIF2B;MAPRE1;ITGB3BP;PAFAH1B1;MAD2L1
375	Uptake and actions of bacterial toxins Homo sapiens R-HSA-5339562	2020-08-27	0.0967663	0.394807	1.64884	3.85079	PDCD6IP;SV2B;SYT1;VAMP1;ANTXR2;MAP2K7;VAMP2;MAP2K6
376	Interleukin-6 family signaling Homo sapiens R-HSA-6783589	2020-08-27	0.0967663	0.393757	1.64884	3.85079	CNTF;STAT1;STAT3;IL12A;PTPN11;LIFR;OSMR;IL6ST
377	Deadenylation of mRNA Homo sapiens R-HSA-429947	2020-07-23	0.103581	0.420367	1.69364	3.84018	CNOT4;CNOT6;CNOT6L;PAN3;RQCD1;EIF4E;PAIP1
378	Pre-NOTCH Transcription and Translation Homo sapiens R-HSA-1912408	1941-11-01	0.10459	0.42334	1.493	3.37076	NOTCH2;KAT2B;TFDP2;AGO3;AGO4;AGO1;AGO2;E2F3;RBPJ;MAMLD1;TNRC6B
379	RHO GTPase Effectors Homo sapiens R-HSA-195258	54/255	0.105403	0.425505	1.17843	2.65144	CYFIP2;ITGB1;AHCTF1;CDKN1B;WIPF1;NCF2;YWHAB;WIPF2;WIPF3;KIF14;WASL;PPP2R1B;PPP2R5E;YWHAG;NCK1;ACTR2;H2AFZ;PDPK1;PPP2R5C;RHOB;CIT;AR;CLIP1;KIF2A;MYH9;KIF2B;MAPRE1;CFTR;RHOQ;ITGB3BP;PAFAH1B1;SEH1L;ROCK1;ROCK2;SRC;PMF1;NSL1;DVL2;DVL3;SFN;SRGAP2;WASF2;SCAI;CLASP2;RANBP2;CENPU;LIMK2;CENPF;KIF18A;RPS27;FMNL2;TAOK1;PKN2;MAD2L1
380	Thrombin signalling through proteinase activated receptors (PARs) Homo sapiens R-HSA-456926	1932-09-01	0.106283	0.42793	1.56511	3.50842	GNA13;GNA14;GNG3;GNG2;SRC;GNA11;GNAQ;ARRB1;F2RL2
381	DAG and IP3 signaling Homo sapiens R-HSA-1489509	1932-09-01	0.106283	0.426807	1.56511	3.50842	AHCYL1;CREB1;PDE1C;PRKCE;CAMK4;PLCG1;ADCY7;PRKACB;ADCY5
382	G alpha (z) signalling events Homo sapiens R-HSA-418597	1946-12-01	0.109885	0.440114	1.45169	3.20581	RGS4;RGS17;GNG3;GNG2;PRKCH;PRKCB;PRKCE;GNAI3;ADCY7;GNAI1;ADRA2A;ADCY5
383	Defective B3GALT6 causes EDSP2 and SEMDJL1 Homo sapiens R-HSA-4420332	2020-06-19	0.110219	0.440301	1.75731	3.87538	VCAN;BGN;CSPG5;GPC4;AGRN;GPC6
384	Defective B4GALT7 causes EDS, progeroid type Homo sapiens R-HSA-3560783	2020-06-19	0.110219	0.439154	1.75731	3.87538	VCAN;BGN;CSPG5;GPC4;AGRN;GPC6
385	Defective B3GAT3 causes JDSSDHD Homo sapiens R-HSA-3560801	2020-06-19	0.110219	0.438013	1.75731	3.87538	VCAN;BGN;CSPG5;GPC4;AGRN;GPC6
386	Beta-catenin independent WNT signaling Homo sapiens R-HSA-3858494	32/144	0.112103	0.444346	1.23663	2.70616	LEF1;PRICKLE1;NLK;PPP3CA;PPP3CB;GNG3;GNG2;DVL2;DVL3;PRKG2;MAP3K7;PRKG1;TCF7L2;FZD3;FZD5;PRKCB;FZD4;SMURF1;FZD7;FZD8;NFATC1;GNAO1;VANGL2;PSMC6;AGO3;AGO4;AGO1;AGO2;ROR2;PLCB1;PLCB2;TNRC6B
387	Defective CHST3 causes SEDCJD Homo sapiens R-HSA-3595172	2020-03-07	0.114918	0.454327	2.38493	5.15988	VCAN;BGN;CSPG5
388	Defective CHSY1 causes TPBS Homo sapiens R-HSA-3595177	2020-03-07	0.114918	0.453156	2.38493	5.15988	VCAN;BGN;CSPG5
389	Defective CHST14 causes EDS, musculocontractural type Homo sapiens R-HSA-3595174	2020-03-07	0.114918	0.451991	2.38493	5.15988	VCAN;BGN;CSPG5
390	Neurofascin interactions Homo sapiens R-HSA-447043	2020-03-07	0.114918	0.450832	2.38493	5.15988	DCX;NRCAM;ANK1
391	NrCAM interactions Homo sapiens R-HSA-447038	2020-03-07	0.114918	0.449679	2.38493	5.15988	NRP2;NRCAM;ANK1
392	Regulation of gene expression in late stage (branching morphogenesis) pancreatic bud precursor cells Homo sapiens R-HSA-210744	2020-03-07	0.114918	0.448532	2.38493	5.15988	ONECUT3;ONECUT1;RBPJ
393	FGFR3b ligand binding and activation Homo sapiens R-HSA-190371	2020-03-07	0.114918	0.44739	2.38493	5.15988	FGF9;FGF1;FGFR3
394	IkBA variant leads to EDA-ID Homo sapiens R-HSA-5603029	2020-03-07	0.114918	0.446255	2.38493	5.15988	NFKBIA;IKBKG;NFKB1
395	Nectin/Necl trans heterodimerization Homo sapiens R-HSA-420597	2020-03-07	0.114918	0.445125	2.38493	5.15988	CADM1;PVRL3;PVRL1
396	Loss of Function of TGFBR1 in Cancer Homo sapiens R-HSA-3656534	2020-03-07	0.114918	0.444001	2.38493	5.15988	SMAD2;TGFBR1;TGFBR2
397	TGFBR1 KD Mutants in Cancer Homo sapiens R-HSA-3656532	2020-03-07	0.114918	0.442883	2.38493	5.15988	SMAD2;TGFBR1;TGFBR2
398	N-Glycan antennae elongation Homo sapiens R-HSA-975577	2020-05-15	0.115964	0.445792	1.85494	3.99643	MGAT4C;ST8SIA2;MGAT4A;MGAT5;ST8SIA6
399	GRB2:SOS provides linkage to MAPK signaling for Integrins Homo sapiens R-HSA-354194	2020-05-15	0.115964	0.444675	1.85494	3.99643	RAP1B;RAP1A;SRC;ITGB3;SOS1
400	p130Cas linkage to MAPK signaling for integrins Homo sapiens R-HSA-372708	2020-05-15	0.115964	0.443563	1.85494	3.99643	RAP1B;RAP1A;SRC;ITGB3;CRK
401	Uptake and function of anthrax toxins Homo sapiens R-HSA-5210891	2020-04-11	0.119111	0.454463	2.02357	4.30556	PDCD6IP;ANTXR2;MAP2K7;MAP2K6
402	CDC6 association with the ORC:origin complex Homo sapiens R-HSA-68689	2020-04-11	0.119111	0.453332	2.02357	4.30556	ORC4;ORC2;E2F3;CDC6
403	Interleukin-6 signaling Homo sapiens R-HSA-1059683	2020-04-11	0.119111	0.452207	2.02357	4.30556	STAT1;STAT3;PTPN11;IL6ST
404	Signaling by FGFR4 in disease Homo sapiens R-HSA-5655291	2020-04-11	0.119111	0.451088	2.02357	4.30556	NRAS;PIK3R1;PLCG1;SOS1
405	Sodium/Calcium exchangers Homo sapiens R-HSA-425561	2020-04-11	0.119111	0.449974	2.02357	4.30556	SLC24A2;SLC24A4;SLC8B1;SLC8A1
406	EPH-Ephrin signaling Homo sapiens R-HSA-2682334	22/95	0.119544	0.450497	1.2887	2.73729	EPHA5;VAV3;ACTR2;EPHA4;EPHA7;EPHA6;ROCK1;ROCK2;SRC;LIMK2;WASL;KALRN;GRIN2B;VEGFA;NCSTN;APH1B;EFNB3;RASA1;MYH9;EPHB2;EPHB1;EPHA3
407	Transcriptional regulation of pluripotent stem cells Homo sapiens R-HSA-452723	1942-11-01	0.119815	0.450411	1.45746	3.09244	SMAD2;NR5A1;SMAD4;NR6A1;LIN28A;CDX2;EPAS1;SALL4;STAT3;HIF3A;PBX1
408	Cytokine Signaling in Immune system Homo sapiens R-HSA-1280215	123/620	0.120139	0.450522	1.10399	2.33947	CNTF;IL1RAP;FGF1;FGF4;CRKL;FGF5;FGF6;FGF7;IL18RAP;FGF9;PPP2R1B;TRIM25;KPNA4;TRIM26;IL12A;MAP3K7;KPNA1;PDGFRB;PDGFRA;HGF;LIFR;PRLR;PIAS1;EREG;BTC;TXLNA;IL6ST;VCL;CSF1R;SEH1L;PDGFB;PHB;PIK3R1;RASAL3;RASGRP1;RASGRP4;RASGRP3;RAP1B;GRIN2A;RAP1A;SOCS1;PLCG1;FGF23;MAP2K6;NUP155;TNFSF15;BRAF;IFNLR1;GRIN2B;NFKB1;IL22RA1;TNFSF4;NF1;UBA3;PIN1;TAB3;IL7R;MAP3K14;FGFR3;EIF4G2;FGFR1;FGF10;RET;EIF4E3;YWHAB;RASGR…
409	Membrane Trafficking Homo sapiens R-HSA-199991	85/420	0.123968	0.463742	1.12622	2.35124	ARF4;TFRC;YWHAB;SNAP23;ARRB1;GCC1;AREG;BICD1;BICD2;KIF5C;MAN1A2;AKT2;AP1S2;KIF1B;KIFAP3;TMED7;VPS36;SH3GL2;YWHAG;TPD52;NAA30;RALGAPA2;PLA2G4A;VPS37A;ANK2;OCRL;SPTB;ANK1;RINT1;TBC1D1;DYNC1LI2;RAB30;KIF2A;PREB;EXOC5;KIF2B;VAMP4;VPS25;PAFAH1B3;VAMP2;RHOQ;PAFAH1B1;SEC22C;CHMP5;GRIA1;SEC23A;RALA;PRKAA2;LMAN2L;STX17;SRC;VPS4B;GOSR2;GOSR1;GJC1;LMAN1;CUX1;MAN2A2;MAN2A1;MYO6;MAN1C1;SFN;KIF3C;RAB6A;YKT6;RA…
410	FGFR2 mutant receptor activation Homo sapiens R-HSA-1839126	1933-09-01	0.123986	0.462678	1.51768	3.16829	FGF5;FGF6;FGF7;FGF9;NCBP1;FGF1;FGF23;FGF4;FGF10
411	DARPP-32 events Homo sapiens R-HSA-180024	2020-07-24	0.124634	0.463966	1.62308	3.37985	PPP3CA;PPP3CB;CDK5;PPP2R1B;PDE4D;PDE4A;PRKACB
412	Insulin processing Homo sapiens R-HSA-264876	2020-07-24	0.124634	0.46284	1.62308	3.37985	PCSK2;SLC30A7;PCSK1;SLC30A6;KIF5C;EXOC5;VAMP2
413	Peptide hormone metabolism Homo sapiens R-HSA-2980736	19/81	0.127788	0.473402	1.30533	2.68557	PCSK2;SLC30A7;PCSK1;SLC30A6;TCF7L2;ENPEP;MME;CDX2;GPR119;ATP6AP2;INHBA;IGF1;DPP4;SPCS3;SPCS2;KIF5C;FFAR1;EXOC5;VAMP2
414	Adaptive Immune System Homo sapiens R-HSA-1280218	149/762	0.133298	0.492625	1.08814	2.19277	CD86;AHCYL1;NCF2;UBE2D3;LTN1;CBLB;UBE3A;FGF1;PARK2;FGF4;FGF5;FGF6;FGF7;CDC23;FGF9;PPP2R1B;KIF5C;AKT2;RNF19A;AP1S2;KIFAP3;SKP2;PRKACB;MAP3K7;RNF111;SH3GL2;PDGFRB;MYLIP;PDGFRA;AREL1;PRKCB;UBE2E3;TSC2;EREG;BTC;DYNC1LI2;CD8A;HECW2;ANAPC1;BLK;CD274;UBA6;PDGFB;NEDD4L;PIK3R1;FOXO3;RASGRP1;FOXO1;UBE2J1;RASGRP3;RAP1B;RAP1A;SOCS1;RNF217;PLCG1;KIF3C;ICOS;ATG7;FGF23;AP1M2;PAG1;UBE2H;SMURF1;INSR;NFKB1;NFKBIA;…
415	Syndecan interactions Homo sapiens R-HSA-3000170	2020-06-20	0.134671	0.496498	1.66945	3.34711	ITGB1;ITGB3;ACTN1;TNC;CASK;ITGA6
416	Synthesis of PC Homo sapiens R-HSA-1483191	2020-06-20	0.134671	0.495305	1.66945	3.34711	PCYT1A;SLC44A1;SLC44A2;ABHD3;LPIN1;LPIN3
417	Interaction between L1 and Ankyrins Homo sapiens R-HSA-445095	2020-08-29	0.135227	0.496158	1.53513	3.07147	KCNQ3;NRCAM;ANK2;SCN3B;ANK1;SPTB;SCN4B;SCN2B
418	Activation of BH3-only proteins Homo sapiens R-HSA-114452	2020-08-29	0.135227	0.494971	1.53513	3.07147	MAPK8;BCL2L11;YWHAB;BAD;AKT2;BCL2;SFN;YWHAG
419	Myogenesis Homo sapiens R-HSA-525793	2020-08-29	0.135227	0.49379	1.53513	3.07147	CDH4;MEF2C;CDH2;BOC;BNIP2;MEF2D;NTN3;MAP2K6
420	CDO in myogenesis Homo sapiens R-HSA-375170	2020-08-29	0.135227	0.492614	1.53513	3.07147	CDH4;MEF2C;CDH2;BOC;BNIP2;MEF2D;NTN3;MAP2K6
421	Macroautophagy Homo sapiens R-HSA-1632852	16/67	0.136058	0.494463	1.32891	2.65075	GABARAPL1;PRKAA2;MTMR3;ATG10;TSC2;WIPI1;AMBRA1;WDR45;ATG14;ATG12;GABARAP;MTOR;RRAGD;MLST8;ATG7;ATG5
422	EPH-ephrin mediated repulsion of cells Homo sapiens R-HSA-3928665	1948-12-01	0.140417	0.509097	1.39121	2.73113	EPHA5;VAV3;EPHA4;NCSTN;EPHA7;APH1B;EFNB3;EPHA6;SRC;EPHB2;EPHB1;EPHA3
423	EGFR interacts with phospholipase C-gamma Homo sapiens R-HSA-212718	1934-09-01	0.143157	0.517803	1.47304	2.86332	AHCYL1;CREB1;PDE1C;PRKCE;CAMK4;PLCG1;ADCY7;PRKACB;ADCY5
424	Regulation of KIT signaling Homo sapiens R-HSA-1433559	2020-05-16	0.144905	0.522889	1.73901	3.3592	SOCS1;SRC;LCK;SOS1;SH2B3
425	CRMPs in Sema3A signaling Homo sapiens R-HSA-399956	2020-05-16	0.144905	0.521659	1.73901	3.3592	NRP1;GSK3B;CDK5;SEMA3A;DPYSL3
426	RHO GTPases activate CIT Homo sapiens R-HSA-5625900	2020-05-16	0.144905	0.520434	1.73901	3.3592	CDKN1B;KIF14;MYH9;CIT;RHOB
427	Nucleotide-like (purinergic) receptors Homo sapiens R-HSA-418038	2020-05-16	0.144905	0.519216	1.73901	3.3592	P2RY4;LPAR6;P2RY1;ADORA1;LPAR4
428	TGF-beta receptor signaling in EMT (epithelial to mesenchymal transition) Homo sapiens R-HSA-2173791	2020-05-16	0.144905	0.518002	1.73901	3.3592	SMURF1;PARD3;F11R;TGFBR1;TGFBR2
429	Synthesis of IP3 and IP4 in the cytosol Homo sapiens R-HSA-1855204	2020-07-25	0.147664	0.526635	1.55815	2.98045	ITPKC;SYNJ1;PTEN;OCRL;PLCG1;PLCB1;PLCB2
430	Transport of Mature mRNA derived from an Intron-Containing Transcript Homo sapiens R-HSA-159236	16/68	0.149799	0.533005	1.30937	2.48579	NDC1;FYTTD1;RANBP2;CHTOP;SEH1L;NCBP1;NUP155;SRSF1;THOC1;THOC3;THOC2;NXF1;NUP50;SARNP;SRSF7;SRSF11
431	Inositol phosphate metabolism Homo sapiens R-HSA-1483249	1944-11-01	0.153739	0.545757	1.39121	2.60503	INPP4A;ITPKC;INPP4B;INPP5A;SYNJ1;PPIP5K2;PTEN;OCRL;PLCG1;PLCB1;PLCB2
432	TP53 Regulates Transcription of Caspase Activators and Caspases Homo sapiens R-HSA-6803207	2020-04-12	0.154382	0.54677	1.85494	3.46563	APAF1;CASP6;CASP2;ATM
433	NOTCH2 intracellular domain regulates transcription Homo sapiens R-HSA-2197563	2020-04-12	0.154382	0.545508	1.85494	3.46563	NOTCH2;CREB1;RBPJ;MAMLD1
434	P2Y receptors Homo sapiens R-HSA-417957	2020-04-12	0.154382	0.544251	1.85494	3.46563	P2RY4;LPAR6;P2RY1;LPAR4
435	Serotonin receptors Homo sapiens R-HSA-390666	2020-04-12	0.154382	0.543	1.85494	3.46563	HTR7;HTR1F;HTR1A;HTR2C
436	Physiological factors Homo sapiens R-HSA-5578768	2020-04-12	0.154382	0.541754	1.85494	3.46563	WWTR1;KAT2B;TBX5;NKX2-5
437	Amine compound SLC transporters Homo sapiens R-HSA-425428	2020-08-30	0.156958	0.549533	1.48395	2.74795	SLC6A5;SLC14A1;SLC6A6;SLC44A1;SLC44A2;SLC6A1;SLC6A2;SLC18A2
438	Activated NOTCH1 Transmits Signal to the Nucleus Homo sapiens R-HSA-2122948	2020-08-30	0.156958	0.548278	1.48395	2.74795	DLL4;NCSTN;ITCH;APH1B;DTX2;ARRB1;DTX4;MIB1
439	Amino acid and oligopeptide SLC transporters Homo sapiens R-HSA-425374	1949-12-01	0.157225	0.547961	1.36282	2.52131	SLC6A6;SLC38A1;SLC43A2;SLC1A1;SLC1A2;SLC1A3;SLC1A4;SLC16A10;SLC17A8;SLC38A2;SLC7A2;SLC38A4
440	Synthesis of diphthamide-EEF2 Homo sapiens R-HSA-5358493	2020-03-08	0.160177	0.556979	2.08681	3.82194	DPH1;DNAJC24;DPH6
441	WNT mediated activation of DVL Homo sapiens R-HSA-201688	2020-03-08	0.160177	0.555717	2.08681	3.82194	CSNK2A1;DVL2;DVL3
442	IKBKG deficiency causes anhidrotic ectodermal dysplasia with immunodeficiency (EDA-ID) (via TLR) Homo sapiens R-HSA-5603027	2020-03-08	0.160177	0.554459	2.08681	3.82194	NFKBIA;IKBKG;NFKB1
443	VEGF ligand-receptor interactions Homo sapiens R-HSA-194313	2020-03-08	0.160177	0.553208	2.08681	3.82194	FLT1;VEGFB;VEGFA
444	VEGF binds to VEGFR leading to receptor dimerization Homo sapiens R-HSA-195399	2020-03-08	0.160177	0.551962	2.08681	3.82194	FLT1;VEGFB;VEGFA
445	ChREBP activates metabolic gene expression Homo sapiens R-HSA-163765	2020-03-08	0.160177	0.550721	2.08681	3.82194	MLX;AGPAT1;ACACA
446	Linoleic acid (LA) metabolism Homo sapiens R-HSA-2046105	2020-03-08	0.160177	0.549486	2.08681	3.82194	ELOVL2;ABCD1;FADS1
447	Signal transduction by L1 Homo sapiens R-HSA-445144	2020-06-21	0.161419	0.552508	1.58995	2.89968	ITGB1;NRP1;CSNK2A1;ITGB3;NCAM1;FGFR1
448	Fatty acid, triacylglycerol, and ketone body metabolism Homo sapiens R-HSA-535734	45/217	0.163558	0.558581	1.154	2.08941	YAP1;PRKAA2;CCNC;RORA;NRF1;AGPAT1;LCLAT1;ACACA;MED11;MED13;ME1;HADH;PPARGC1A;HMGCLL1;TEAD1;PPARGC1B;FADS1;DECR1;NCOA1;TEAD4;ESRRA;MED1;WWTR1;CPT1A;CDK19;ELOVL4;DGAT1;NCOA3;ELOVL2;ACSL6;MED8;ACSL4;APOA5;SREBF2;MED28;NCOR2;MED25;NCOR1;PCCA;TBL1XR1;SP1;RGL1;PPARA;LPIN1;LPIN3
449	Transport of Mature Transcript to Cytoplasm Homo sapiens R-HSA-72202	17/74	0.164905	0.561924	1.27841	2.30419	NDC1;FYTTD1;RANBP2;CHTOP;SEH1L;NCBP1;NUP155;SRSF1;THOC1;THOC3;THOC2;NXF1;NUP50;SARNP;SRSF7;EIF4E;SRSF11
450	ABC-family proteins mediated transport Homo sapiens R-HSA-382556	1945-11-01	0.17235	0.585991	1.36029	2.3917	ABCC3;KCNJ11;ABCB7;ABCC5;ABCC9;ABCB9;EIF2S2;ABCE1;ABCD1;ABCG1;CFTR
451	A tetrasaccharide linker sequence is required for GAG synthesis Homo sapiens R-HSA-1971475	2020-07-26	0.172526	0.585288	1.49822	2.63269	VCAN;B3GAT2;BGN;CSPG5;GPC4;AGRN;GPC6
452	TNFR1-induced NFkappaB signaling pathway Homo sapiens R-HSA-5357956	2020-07-26	0.172526	0.583993	1.49822	2.63269	CYLD;USP2;XIAP;OTUD7B;TAB3;IKBKG;MAP3K7
453	Downregulation of TGF-beta receptor signaling Homo sapiens R-HSA-2173788	2020-07-26	0.172526	0.582704	1.49822	2.63269	SMAD2;SMURF1;BAMBI;NEDD4L;STRAP;TGFBR1;TGFBR2
454	Response to elevated platelet cytosolic Ca2+ Homo sapiens R-HSA-76005	24/110	0.175183	0.590375	1.21414	2.11495	SRGN;TGFB2;PRKCB;ACTN1;HGF;ITGB3;PCDH7;SERPINE1;SERPINF2;PDGFB;VEGFB;F13A1;PLG;IGF1;TTN;VEGFA;SOD1;LAMP2;HABP4;CALU;CDC37L1;PHACTR2;SCG3;VCL
455	Platelet degranulation Homo sapiens R-HSA-114608	23/105	0.176166	0.592384	1.21896	2.11652	SRGN;TGFB2;ACTN1;HGF;ITGB3;PCDH7;SERPINE1;SERPINF2;PDGFB;VEGFB;F13A1;PLG;IGF1;TTN;VEGFA;SOD1;LAMP2;HABP4;CALU;CDC37L1;PHACTR2;SCG3;VCL
456	Hyaluronan metabolism Homo sapiens R-HSA-2142845	2020-05-17	0.176563	0.592416	1.63671	2.83819	CEMIP;ABCC5;HAS2;LYVE1;SLC9A1
457	N-glycan trimming in the ER and Calnexin/Calreticulin cycle Homo sapiens R-HSA-532668	2020-05-17	0.176563	0.591119	1.63671	2.83819	EDEM3;EDEM1;SYVN1;MLEC;UGGT1
458	Platelet sensitization by LDL Homo sapiens R-HSA-432142	2020-05-17	0.176563	0.589829	1.63671	2.83819	PPP2R1B;PPP2R5E;PLA2G4A;PTPN11;PPP2R5C
459	RHO GTPases Activate ROCKs Homo sapiens R-HSA-5627117	2020-05-17	0.176563	0.588544	1.63671	2.83819	ROCK1;ROCK2;LIMK2;MYH9;RHOB
460	Ras activation uopn Ca2+ infux through NMDA receptor Homo sapiens R-HSA-442982	2020-05-17	0.176563	0.587264	1.63671	2.83819	CAMK2D;GRIN2A;RASGRF2;RASGRF1;GRIN2B
461	Unblocking of NMDA receptor, glutamate binding and activation Homo sapiens R-HSA-438066	2020-05-17	0.176563	0.58599	1.63671	2.83819	GRIA1;CAMK2D;GRIN2A;GRIN2B;GRIA4
462	Amino acid transport across the plasma membrane Homo sapiens R-HSA-352230	2020-08-31	0.180213	0.596808	1.43609	2.4609	SLC6A6;SLC38A1;SLC43A2;SLC1A4;SLC16A10;SLC38A2;SLC7A2;SLC38A4
463	Trafficking of AMPA receptors Homo sapiens R-HSA-399719	2020-08-31	0.180213	0.595519	1.43609	2.4609	GRIA1;CAMK2D;PRKCB;MYO6;TSPAN7;AKAP5;CACNG2;GRIA4
464	Glutamate Binding, Activation of AMPA Receptors and Synaptic Plasticity Homo sapiens R-HSA-399721	2020-08-31	0.180213	0.594235	1.43609	2.4609	GRIA1;CAMK2D;PRKCB;MYO6;TSPAN7;AKAP5;CACNG2;GRIA4
465	Metabolism of carbohydrates Homo sapiens R-HSA-71387	57/282	0.180658	0.594422	1.12481	1.92471	HPSE2;GBE1;SLC2A2;HS6ST2;HK2;HS2ST1;SGSH;NDST2;GYS1;PPP2R1B;SLC37A4;PRKACB;NDC1;HS3ST3B1;CHST7;GLCE;ABCC5;BGN;SORD;PHKA1;BPGM;VCAN;PPP1R3C;B3GNT7;NUP50;ALDOB;SLC25A12;PFKFB2;PRPS2;PRPS1;CEMIP;PFKFB4;HS3ST3A1;SEH1L;GALT;SLC35D2;PRELP;SLC5A3;PAPSS2;SLC9A1;CHST11;HAS2;GPC4;GPC6;ST3GAL2;RANBP2;NUP155;B3GAT2;LYVE1;HS3ST1;HS3ST2;EXT1;G6PC2;GALE;OGN;CSPG5;AGRN
466	TNF signaling Homo sapiens R-HSA-75893	1941-10-01	0.189378	0.621779	1.35728	2.25852	CYLD;BAG4;USP2;OTULIN;TAX1BP1;XIAP;OTUD7B;TAB3;IKBKG;MAP3K7
467	mTORC1-mediated signalling Homo sapiens R-HSA-166208	2020-06-22	0.190221	0.623207	1.51768	2.5187	EEF2K;YWHAB;RRAGD;MLST8;EIF4E;MTOR
468	Oxidative Stress Induced Senescence Homo sapiens R-HSA-2559580	20/91	0.192345	0.628821	1.22304	2.01614	KDM6B;H2AFZ;PHC3;RNF2;MAPK10;MAPK9;MAPK8;CDK6;MAPKAPK3;AGO3;AGO4;AGO1;MAPKAPK2;E2F3;TNIK;MAP2K7;MAP3K5;MAP4K4;MAP2K6;TNRC6B
469	Cytosolic iron-sulfur cluster assembly Homo sapiens R-HSA-2564830	2020-04-13	0.192964	0.629499	1.71226	2.81709	NDOR1;ABCB7;MMS19;CIAO1
470	Retrograde neurotrophin signalling Homo sapiens R-HSA-177504	2020-04-13	0.192964	0.62816	1.71226	2.81709	NTRK1;NGF;DNAL4;SH3GL2
471	NICD traffics to nucleus Homo sapiens R-HSA-157052	2020-04-13	0.192964	0.626826	1.71226	2.81709	NOTCH2;KAT2B;RBPJ;MAMLD1
472	Notch-HLH transcription pathway Homo sapiens R-HSA-350054	2020-04-13	0.192964	0.625498	1.71226	2.81709	NOTCH2;KAT2B;RBPJ;MAMLD1
473	NF-kB is activated and signals survival Homo sapiens R-HSA-209560	2020-04-13	0.192964	0.624176	1.71226	2.81709	NFKBIA;TRAF6;NGF;NFKB1
474	Downregulation of ERBB2:ERBB3 signaling Homo sapiens R-HSA-1358803	2020-04-13	0.192964	0.622859	1.71226	2.81709	ERBB3;AKT2;NRG1;NRG2
475	DEx/H-box helicases activate type I IFN and inflammatory cytokines production Homo sapiens R-HSA-3134963	2020-04-13	0.192964	0.621548	1.71226	2.81709	DHX36;IRF7;HMGB1;NFKB1
476	Intra-Golgi and retrograde Golgi-to-ER traffic Homo sapiens R-HSA-6811442	37/179	0.196699	0.632246	1.15027	1.87044	ARF4;GOSR2;GOSR1;GCC1;BICD1;BICD2;MAN2A2;CUX1;KIF5C;MAN2A1;MAN1A2;MAN1C1;KIF1B;KIF3C;KIFAP3;RAB6A;TMED7;RAB6B;YKT6;CYTH1;NAA30;GALNT1;M6PR;PLA2G4A;ARCN1;RINT1;RAB30;DYNC1LI2;KIF18A;KIF2A;KIF26B;RAB3GAP2;KIF2B;VAMP4;PAFAH1B3;RAB9B;PAFAH1B1
477	VEGFR2 mediated vascular permeability Homo sapiens R-HSA-5218920	2020-07-27	0.199042	0.638436	1.44273	2.32892	VAV3;PDPK1;AKT2;CTNND1;MLST8;RICTOR;MTOR
478	Sema4D in semaphorin signaling Homo sapiens R-HSA-400685	2020-07-27	0.199042	0.637101	1.44273	2.32892	ARHGEF12;ROCK1;ROCK2;LIMK2;MYH9;MET;RHOB
479	Signaling by NOTCH2 Homo sapiens R-HSA-1980145	1932-08-01	0.204856	0.654341	1.39121	2.20569	NOTCH2;DLL4;NCSTN;APH1B;CREB1;RBPJ;MAMLD1;MIB1
480	Oncogene Induced Senescence Homo sapiens R-HSA-2559585	1932-08-01	0.204856	0.652977	1.39121	2.20569	CDK6;AGO3;SP1;AGO4;AGO1;E2F3;ETS1;TNRC6B
481	TGF-beta receptor signaling activates SMADs Homo sapiens R-HSA-2173789	1932-08-01	0.204856	0.65162	1.39121	2.20569	SMAD2;SMAD4;SMURF1;BAMBI;NEDD4L;STRAP;TGFBR1;TGFBR2
482	Defective B3GALTL causes Peters-plus syndrome (PpS) Homo sapiens R-HSA-5083635	1937-09-01	0.208677	0.662399	1.35361	2.12106	ADAMTS5;ADAMTS15;ADAMTS3;THSD7A;ADAMTS12;ADAMTS8;THSD4;ADAMTS6;ADAMTS20
483	Transport of nucleotide sugars Homo sapiens R-HSA-727802	2020-03-09	0.209683	0.664214	1.85494	2.89771	SLC35A3;SLC35B4;SLC35D2
484	Sodium/Proton exchangers Homo sapiens R-HSA-425986	2020-03-09	0.209683	0.662842	1.85494	2.89771	SLC9A7;SLC9A9;SLC9A1
485	Cohesin Loading onto Chromatin Homo sapiens R-HSA-2470946	2020-03-09	0.209683	0.661475	1.85494	2.89771	STAG2;PDS5B;SMC1A
486	Processing and activation of SUMO Homo sapiens R-HSA-3215018	2020-03-09	0.209683	0.660114	1.85494	2.89771	SENP5;SENP2;SENP1
487	A third proteolytic cleavage releases NICD Homo sapiens R-HSA-157212	2020-03-09	0.209683	0.658759	1.85494	2.89771	NOTCH2;NCSTN;APH1B
488	Ca2+ activated K+ channels Homo sapiens R-HSA-1296052	2020-03-09	0.209683	0.657409	1.85494	2.89771	KCNMB2;KCNMA1;KCNN3
489	p75NTR regulates axonogenesis Homo sapiens R-HSA-193697	2020-03-09	0.209683	0.656064	1.85494	2.89771	LINGO1;NGF;RTN4
490	Norepinephrine Neurotransmitter Release Cycle Homo sapiens R-HSA-181430	2020-05-18	0.210526	0.657358	1.54579	2.40856	UNC13B;SYT1;PPFIA4;VAMP2;SLC18A2
491	Tie2 Signaling Homo sapiens R-HSA-210993	2020-05-18	0.210526	0.656019	1.54579	2.40856	NRAS;GRB14;PTPN11;PIK3R1;SOS1
492	Activation of IRF3/IRF7 mediated by TBK1/IKK epsilon Homo sapiens R-HSA-936964	2020-05-18	0.210526	0.654686	1.54579	2.40856	IRF7;PTPN11;TANK;IKBKE;TLR4
493	cGMP effects Homo sapiens R-HSA-418457	2020-05-18	0.210526	0.653358	1.54579	2.40856	PDE10A;KCNMB2;KCNMA1;PRKG2;PRKG1
494	Diseases associated with O-glycosylation of proteins Homo sapiens R-HSA-3906995	14/62	0.213177	0.660245	1.25657	1.9422	NOTCH2;C1GALT1;ADAMTS12;THSD4;ADAMTS20;ADAMTS5;ADAMTS15;ADAMTS3;DAG1;MUC15;THSD7A;ADAMTS8;MUC20;ADAMTS6
495	MicroRNA (miRNA) biogenesis Homo sapiens R-HSA-203927	2020-06-23	0.2208	0.682472	1.45169	2.19278	AGO3;AGO4;AGO1;AGO2;DROSHA;DICER1
496	Thromboxane signalling through TP receptor Homo sapiens R-HSA-428930	2020-06-23	0.2208	0.681096	1.45169	2.19278	GNA13;GNA14;GNG3;GNG2;GNA11;GNAQ
497	Sodium-coupled phosphate cotransporters Homo sapiens R-HSA-427652	2020-02-05	0.221741	0.682623	2.22593	3.3528	SLC20A2;SLC20A1
498	Electric Transmission Across Gap Junctions Homo sapiens R-HSA-112303	2020-02-05	0.221741	0.681252	2.22593	3.3528	GJC1;PANX2
499	Transmission across Electrical Synapses Homo sapiens R-HSA-112307	2020-02-05	0.221741	0.679887	2.22593	3.3528	GJC1;PANX2
500	PTK6 Expression Homo sapiens R-HSA-8849473	2020-02-05	0.221741	0.678527	2.22593	3.3528	EPAS1;NR3C1
501	NOSTRIN mediated eNOS trafficking Homo sapiens R-HSA-203641	2020-02-05	0.221741	0.677173	2.22593	3.3528	NOSTRIN;WASL
502	NGF-independant TRKA activation Homo sapiens R-HSA-187024	2020-02-05	0.221741	0.675824	2.22593	3.3528	NTRK1;NTRK2
503	The fatty acid cycling model Homo sapiens R-HSA-167826	2020-02-05	0.221741	0.67448	2.22593	3.3528	SLC25A27;UCP3
504	The proton buffering model Homo sapiens R-HSA-167827	2020-02-05	0.221741	0.673142	2.22593	3.3528	SLC25A27;UCP3
505	Mitochondrial Uncoupling Proteins Homo sapiens R-HSA-166187	2020-02-05	0.221741	0.671809	2.22593	3.3528	SLC25A27;UCP3
506	Trafficking of myristoylated proteins to the cilium Homo sapiens R-HSA-5624138	2020-02-05	0.221741	0.670481	2.22593	3.3528	ARL3;NPHP3
507	Galactose catabolism Homo sapiens R-HSA-70370	2020-02-05	0.221741	0.669159	2.22593	3.3528	GALE;GALT
508	G-protein activation Homo sapiens R-HSA-202040	2020-07-28	0.227011	0.683715	1.39121	2.06282	GNAO1;GNG3;GNG2;GNAI3;GNAT1;OPRM1;GNAI1
509	Adrenaline,noradrenaline inhibits insulin secretion Homo sapiens R-HSA-400042	2020-07-28	0.227011	0.682371	1.39121	2.06282	GNG3;CACNB3;GNG2;CACNA1D;GNAI1;ADRA2A;ADCY5
510	Ca-dependent events Homo sapiens R-HSA-111996	2020-07-28	0.227011	0.681033	1.39121	2.06282	CREB1;PDE1C;CAMK4;PLA2G4A;ADCY7;PRKACB;ADCY5
511	Ion channel transport Homo sapiens R-HSA-983712	41/203	0.227364	0.680757	1.12393	1.66477	GABRB2;GABRB1;CAMK2D;CLCNKB;NEDD4L;ATP2A2;ATP12A;ATP2C1;CLCN3;CLCN1;GLRA2;GLRA3;PLN;BSND;ATP7A;TRPM6;ATP6V1D;TRPM3;ATP9A;GABRQ;GABRA1;TRPC5;ATP8B2;ATP8B1;ATP2B4;WWP1;ATP11C;TRPV3;ANO6;ATP1B2;TRPV1;ANO5;GABRG2;ANO3;TRDN;TPCN1;ARHGEF9;CLCN5;OSTM1;ASPH;WNK3
512	Sialic acid metabolism Homo sapiens R-HSA-4085001	1933-08-01	0.230734	0.689498	1.34905	1.97837	NEU3;ST8SIA1;ST8SIA2;ST8SIA4;ST8SIA6;ST6GALNAC3;ST6GALNAC4;ST3GAL2
513	Cargo concentration in the ER Homo sapiens R-HSA-5694530	1933-08-01	0.230734	0.688154	1.34905	1.97837	GRIA1;LMAN1;SEC23A;LMAN2L;GOSR2;PREB;AREG;CNIH3
514	Transport of the SLBP independent Mature mRNA Homo sapiens R-HSA-159227	1933-08-01	0.230734	0.686815	1.34905	1.97837	RANBP2;NDC1;NXF1;SEH1L;NCBP1;NUP155;NUP50;EIF4E
515	O-glycosylation of TSR domain-containing proteins Homo sapiens R-HSA-5173214	1938-09-01	0.232831	0.691712	1.31799	1.92089	ADAMTS5;ADAMTS15;ADAMTS3;THSD7A;ADAMTS12;ADAMTS8;THSD4;ADAMTS6;ADAMTS20
516	Immune System Homo sapiens R-HSA-168256	289/1547	0.233576	0.692581	1.03958	1.51181	CYFIP2;CNTF;AHCYL1;WIPF1;WIPF2;WIPF3;CBLB;CRKL;C4B;RPS6KA3;CDC23;RPS6KA5;PPP2R1B;AKT2;AP1S2;TRIM25;TRIM26;IL12A;KIFAP3;SKP2;PRKACB;RNF111;MEF2C;PRKCB;PRKCE;ATG12;EREG;BTC;DYNC1LI2;HECW2;SEH1L;PDE1C;PDGFB;NEDD4L;PIK3R1;UBE2J1;GRIN2A;RNF217;DHX36;PLCG1;ICOS;ATG7;PAG1;ATG5;TNFSF15;INSR;NFATC2;NFATC1;BRAF;IFNLR1;GRIN2B;IL22RA1;CYLD;AGO3;AGO4;AGO1;TNFSF4;TREML2;AGO2;CD28;REL;CD200;LGMN;RET;DET1;ITK;CD…
517	Amine ligand-binding receptors Homo sapiens R-HSA-375280	1943-10-01	0.233816	0.691949	1.29415	1.88068	CHRM2;HTR7;HTR1F;HTR1A;HTR2C;ADRB1;ADRA1D;ADRB2;ADRA1A;ADRA2A
518	LGI-ADAM interactions Homo sapiens R-HSA-5682910	2020-04-14	0.234112	0.691489	1.58995	2.30854	LGI1;LGI2;ADAM22;CACNG2
519	Activation of Rac Homo sapiens R-HSA-428540	2020-04-14	0.234112	0.690156	1.58995	2.30854	SLIT2;SOS1;ROBO1;NCK1
520	Inhibition of adenylate cyclase pathway Homo sapiens R-HSA-997269	2020-04-14	0.234112	0.688829	1.58995	2.30854	GNAI3;ADCY7;GNAI1;ADCY5
521	Adenylate cyclase inhibitory pathway Homo sapiens R-HSA-170670	2020-04-14	0.234112	0.687507	1.58995	2.30854	GNAI3;ADCY7;GNAI1;ADCY5
522	Nicotinate metabolism Homo sapiens R-HSA-196807	2020-04-14	0.234112	0.68619	1.58995	2.30854	QPRT;NAMPT;NMNAT2;NUDT12
523	Activation of anterior HOX genes in hindbrain development during early embryogenesis Homo sapiens R-HSA-5617472	19/89	0.23923	0.699849	1.188	1.69923	KMT2D;EGR2;H2AFZ;HOXD1;NCOA3;ASH2L;PIAS2;PBX1;YY1;CNOT6;MEIS1;NCOR1;RBBP5;HOXA3;RQCD1;HOXB3;HOXA1;HOXB2;HOXB1
524	Activation of HOX genes during differentiation Homo sapiens R-HSA-5619507	19/89	0.23923	0.698514	1.188	1.69923	KMT2D;EGR2;H2AFZ;HOXD1;NCOA3;ASH2L;PIAS2;PBX1;YY1;CNOT6;MEIS1;NCOR1;RBBP5;HOXA3;RQCD1;HOXB3;HOXA1;HOXB2;HOXB1
525	Epigenetic regulation of gene expression Homo sapiens R-HSA-212165	24/115	0.240764	0.701655	1.16136	1.6537	GSK3B;HDAC2;H2AFZ;HDAC1;DNMT3A;MBD2;SMARCA5;TET2;ARID4B;BAZ2A;DEK;SIRT1;RRP8;GATAD2B;KAT2B;TAF1D;MYO1C;SAP30L;TET3;MTF2;POLR1C;ERCC6;MNAT1;SF3B1
526	Na+/Cl- dependent neurotransmitter transporters Homo sapiens R-HSA-442660	2020-05-19	0.246351	0.716571	1.46443	2.05166	SLC6A5;SLC6A6;SLC6A1;SLC6A2;SLC18A2
527	Other semaphorin interactions Homo sapiens R-HSA-416700	2020-05-19	0.246351	0.715211	1.46443	2.05166	ITGB1;SEMA6A;PLXND1;ITGA1;PLXNC1
528	Scavenging by Class A Receptors Homo sapiens R-HSA-3000480	2020-05-19	0.246351	0.713857	1.46443	2.05166	MSR1;COL3A1;COL1A2;SCARA5;MASP1
529	Nuclear Events (kinase and transcription factor activation) Homo sapiens R-HSA-198725	2020-06-24	0.252855	0.73132	1.39121	1.91283	RPS6KA3;MEF2C;RPS6KA5;CREB1;PPP2R1B;MAPKAPK2
530	Sema4D induced cell migration and growth-cone collapse Homo sapiens R-HSA-416572	2020-06-24	0.252855	0.72994	1.39121	1.91283	ARHGEF12;ROCK1;ROCK2;LIMK2;MYH9;RHOB
531	DNA Damage/Telomere Stress Induced Senescence Homo sapiens R-HSA-2559586	13/59	0.252903	0.728704	1.22615	1.68565	RB1;CDKN1A;CDKN1B;H2AFZ;HMGA1;HMGA2;TERF2;HIRA;CCNE2;CCNE1;UBN1;ATM;ASF1A
532	Intra-Golgi traffic Homo sapiens R-HSA-6811438	1944-10-01	0.257367	0.740173	1.26473	1.71656	RAB30;CUX1;MAN2A2;MAN1A2;MAN2A1;GOSR2;GOSR1;MAN1C1;YKT6;CYTH1
533	Interleukin-1 signaling Homo sapiens R-HSA-446652	1944-10-01	0.257367	0.738785	1.26473	1.71656	TRAF6;PELI2;TAB3;NOD1;IRAK3;IL1RAP;IKBKG;MAP3K7;NFKB1;MAP2K6
534	Transport of the SLBP Dependant Mature mRNA Homo sapiens R-HSA-159230	1934-08-01	0.257681	0.738299	1.30937	1.77555	RANBP2;NDC1;NXF1;SEH1L;NCBP1;NUP155;NUP50;EIF4E
535	Synthesis of PIPs at the plasma membrane Homo sapiens R-HSA-1660499	1934-08-01	0.257681	0.736919	1.30937	1.77555	INPP4A;INPP4B;MTMR3;SYNJ1;PTEN;INPP5K;PIK3R1;PIK3CG
536	Gamma carboxylation, hypusine formation and arylsulfatase activation Homo sapiens R-HSA-163841	1939-09-01	0.257931	0.736259	1.28419	1.74016	ICMT;GGCX;DPH1;ARSJ;EIF5A2;ARSI;DNAJC24;DPH6;SUMF2
537	mTOR signalling Homo sapiens R-HSA-165159	1939-09-01	0.257931	0.734888	1.28419	1.74016	PRKAA2;EEF2K;YWHAB;AKT2;RRAGD;MLST8;TSC2;EIF4E;MTOR
538	Establishment of Sister Chromatid Cohesion Homo sapiens R-HSA-2468052	2020-03-10	0.261901	0.74481	1.66945	2.23671	STAG2;PDS5B;SMC1A
539	Nef mediated downregulation of MHC class I complex cell surface expression Homo sapiens R-HSA-164940	2020-03-10	0.261901	0.743428	1.66945	2.23671	PACS1;AP1S2;AP1M2
540	Activation of Ca-permeable Kainate Receptor Homo sapiens R-HSA-451308	2020-03-10	0.261901	0.742052	1.66945	2.23671	GRIK3;GRIK2;NCALD
541	Ionotropic activity of Kainate Receptors Homo sapiens R-HSA-451306	2020-03-10	0.261901	0.74068	1.66945	2.23671	GRIK3;GRIK2;NCALD
542	Reactions specific to the complex N-glycan synthesis pathway Homo sapiens R-HSA-975578	2020-03-10	0.261901	0.739313	1.66945	2.23671	MAN2A2;MAN2A1;MGAT2
543	IRAK2 mediated activation of TAK1 complex upon TLR7/8 or 9 stimulation Homo sapiens R-HSA-975163	2020-03-10	0.261901	0.737952	1.66945	2.23671	TRAF6;TAB3;MAP3K7
544	IRAK2 mediated activation of TAK1 complex Homo sapiens R-HSA-937042	2020-03-10	0.261901	0.736595	1.66945	2.23671	TRAF6;TAB3;MAP3K7
545	Regulation of gene expression by Hypoxia-inducible Factor Homo sapiens R-HSA-1234158	2020-03-10	0.261901	0.735244	1.66945	2.23671	EPAS1;HIF3A;VEGFA
546	MASTL Facilitates Mitotic Progression Homo sapiens R-HSA-2465910	2020-03-10	0.261901	0.733897	1.66945	2.23671	PPP2R1B;ENSA;ARPP19
547	FGFR2b ligand binding and activation Homo sapiens R-HSA-190377	2020-03-10	0.261901	0.732556	1.66945	2.23671	FGF7;FGF1;FGF10
548	Activation of the AP-1 family of transcription factors Homo sapiens R-HSA-450341	2020-03-10	0.261901	0.731219	1.66945	2.23671	MAPK10;MAPK9;MAPK8
549	IRAK1 recruits IKK complex Homo sapiens R-HSA-937039	2020-03-10	0.261901	0.729887	1.66945	2.23671	TRAF6;PELI2;IKBKG
550	IRAK1 recruits IKK complex upon TLR7/8 or 9 stimulation Homo sapiens R-HSA-975144	2020-03-10	0.261901	0.72856	1.66945	2.23671	TRAF6;PELI2;IKBKG
551	eNOS activation Homo sapiens R-HSA-203615	2020-03-10	0.261901	0.727238	1.66945	2.23671	LYPLA1;DDAH1;ZDHHC21
552	Tetrahydrobiopterin (BH4) synthesis, recycling, salvage and regulation Homo sapiens R-HSA-1474151	2020-03-10	0.261901	0.72592	1.66945	2.23671	SPR;GCH1;PRKG2
553	Regulation of signaling by NODAL Homo sapiens R-HSA-1433617	2020-03-10	0.261901	0.724607	1.66945	2.23671	ACVR1C;ACVR1B;ACVR2A
554	Ion transport by P-type ATPases Homo sapiens R-HSA-936837	1955-12-01	0.276431	0.763428	1.21414	1.56114	CAMK2D;PLN;ATP8B2;ATP8B1;ATP2B4;ATP2A2;ATP11C;ATP1B2;ATP12A;ATP7A;ATP2C1;ATP9A
555	Calnexin/calreticulin cycle Homo sapiens R-HSA-901042	2020-04-15	0.277075	0.763827	1.48395	1.90461	EDEM3;EDEM1;SYVN1;UGGT1
556	Association of licensing factors with the pre-replicative complex Homo sapiens R-HSA-69298	2020-04-15	0.277075	0.762453	1.48395	1.90461	ORC4;ORC2;E2F3;CDC6
557	Signaling by EGFRvIII in Cancer Homo sapiens R-HSA-5637812	2020-04-15	0.277075	0.761084	1.48395	1.90461	NRAS;PIK3R1;PLCG1;SOS1
558	Constitutive Signaling by EGFRvIII Homo sapiens R-HSA-5637810	2020-04-15	0.277075	0.759721	1.48395	1.90461	NRAS;PIK3R1;PLCG1;SOS1
559	Negative regulation of TCF-dependent signaling by WNT ligand antagonists Homo sapiens R-HSA-3772470	2020-04-15	0.277075	0.758361	1.48395	1.90461	SFRP1;LRP5;WNT9A;LRP6
560	CREB phosphorylation through the activation of CaMKII Homo sapiens R-HSA-442729	2020-04-15	0.277075	0.757007	1.48395	1.90461	CAMK2D;GRIN2A;CREB1;GRIN2B
561	Chondroitin sulfate biosynthesis Homo sapiens R-HSA-2022870	2020-05-20	0.283577	0.773392	1.39121	1.7533	VCAN;CHST7;CHST11;BGN;CSPG5
562	IL-6-type cytokine receptor ligand interactions Homo sapiens R-HSA-6788467	2020-05-20	0.283577	0.772016	1.39121	1.7533	CNTF;LIFR;IL12A;OSMR;IL6ST
563	Inhibition of the proteolytic activity of APC/C required for the onset of anaphase by mitotic spindle checkpoint components Homo sapiens R-HSA-141405	2020-05-20	0.283577	0.770644	1.39121	1.7533	ANAPC15;CDC23;ANAPC16;ANAPC1;MAD2L1
564	Inactivation of APC/C via direct inhibition of the APC/C complex Homo sapiens R-HSA-141430	2020-05-20	0.283577	0.769278	1.39121	1.7533	ANAPC15;CDC23;ANAPC16;ANAPC1;MAD2L1
565	PKB-mediated events Homo sapiens R-HSA-109703	1940-09-01	0.283838	0.768622	1.25209	1.57682	PRKAA2;EEF2K;YWHAB;AKT2;RRAGD;MLST8;TSC2;EIF4E;MTOR
566	Interactions of Vpr with host cellular proteins Homo sapiens R-HSA-176033	1935-08-01	0.285519	0.77181	1.27196	1.59434	RANBP2;NDC1;SEH1L;NUP155;NUP50;HMGA1;SLC25A4;KPNA1
567	Activation of Kainate Receptors upon glutamate binding Homo sapiens R-HSA-451326	2020-07-30	0.286424	0.772889	1.29846	1.62344	GNG3;GNG2;GRIK3;GRIK2;PLCB1;PLCB2;NCALD
568	Vasopressin-like receptors Homo sapiens R-HSA-388479	2020-02-06	0.294855	0.79424	1.85494	2.26539	OXTR;AVPR1A
569	Fructose metabolism Homo sapiens R-HSA-5652084	2020-02-06	0.294855	0.792844	1.85494	2.26539	SORD;ALDOB
570	Synthesis of Dolichyl-phosphate Homo sapiens R-HSA-446199	2020-02-06	0.294855	0.791453	1.85494	2.26539	NUS1;DHDDS
571	IRF3 mediated activation of type 1 IFN Homo sapiens R-HSA-1606341	2020-02-06	0.294855	0.790067	1.85494	2.26539	TMEM173;DTX4
572	Assembly of the ORC complex at the origin of replication Homo sapiens R-HSA-68616	2020-02-06	0.294855	0.788686	1.85494	2.26539	ORC4;ORC2
573	PTK6 Regulates Cell Cycle Homo sapiens R-HSA-8849470	2020-02-06	0.294855	0.78731	1.85494	2.26539	CDKN1B;CCNE1
574	Pre-NOTCH Processing in the Endoplasmic Reticulum Homo sapiens R-HSA-1912399	2020-02-06	0.294855	0.785938	1.85494	2.26539	NOTCH2;POGLUT1
575	Proton-coupled monocarboxylate transport Homo sapiens R-HSA-433692	2020-02-06	0.294855	0.784571	1.85494	2.26539	SLC16A7;EMB
576	NADE modulates death signalling Homo sapiens R-HSA-205025	2020-02-06	0.294855	0.783209	1.85494	2.26539	CASP2;NGF
577	Choline catabolism Homo sapiens R-HSA-6798163	2020-02-06	0.294855	0.781852	1.85494	2.26539	SLC44A1;CHDH
578	Acyl chain remodeling of CL Homo sapiens R-HSA-1482798	2020-02-06	0.294855	0.780499	1.85494	2.26539	PLA2G4A;LCLAT1
579	Molybdenum cofactor biosynthesis Homo sapiens R-HSA-947581	2020-02-06	0.294855	0.779151	1.85494	2.26539	MOCS2;MOCS1
580	Protein repair Homo sapiens R-HSA-5676934	2020-02-06	0.294855	0.777808	1.85494	2.26539	PCMT1;MSRB3
581	Regulation of TP53 Activity Homo sapiens R-HSA-5633007	30/151	0.301613	0.794264	1.1056	1.32518	L3MBTL1;HDAC2;PRKAA2;HDAC1;PRDM1;NUAK1;PPP2R1B;AKT2;MLST8;RICTOR;TAF9B;CSNK2A1;TAF12;PDPK1;USP2;RPA1;PPP2R5C;POU4F1;GATAD2B;PML;MTOR;CDK5;JMY;TAF4B;PIN1;MDM4;ATM;DNA2;TAF5;RAD9B
582	Nuclear Envelope Breakdown Homo sapiens R-HSA-2980766	1951-11-01	0.302648	0.795621	1.20026	1.43453	NDC1;RANBP2;NEK9;SEH1L;NUP155;PRKCB;NUP50;NEK7;VRK1;LPIN1;LPIN3
583	Cargo trafficking to the periciliary membrane Homo sapiens R-HSA-5620920	1951-11-01	0.302648	0.794256	1.20026	1.43453	ARF4;ARL3;NPHP3;ASAP1;BBS7;EXOC5;PKD2;BBS5;SSTR3;BBS4;LZTFL1
584	Ion homeostasis Homo sapiens R-HSA-5578775	1951-11-01	0.302648	0.792896	1.20026	1.43453	CAMK2D;AHCYL1;PLN;ASPH;KCNJ11;ATP2B4;ATP2A2;ABCC9;ATP1B2;SLC8A1;TRDN
585	Transport to the Golgi and subsequent modification Homo sapiens R-HSA-948021	32/162	0.306082	0.800521	1.09923	1.30138	GRIA1;ARF4;SEC23A;LMAN2L;STX17;GOSR2;GOSR1;MANEA;AREG;LMAN1;MAN2A2;MAN2A1;MAN1A2;MGAT5;MAN1C1;MGAT3;ST8SIA6;MGAT2;TMED7;YKT6;ANKRD28;ST8SIA2;ANK2;ANK1;SPTB;ARCN1;MGAT4C;DYNC1LI2;MGAT4A;PREB;CNIH3;SEC22C
586	Vesicle-mediated transport Homo sapiens R-HSA-5653656	93/492	0.310247	0.810032	1.05189	1.23111	ARF4;SCARB1;TFRC;YWHAB;SNAP23;ARRB1;GCC1;AREG;BICD1;BICD2;KIF5C;MAN1A2;AKT2;AP1S2;KIF1B;KIFAP3;TMED7;VPS36;SCARF1;SH3GL2;YWHAG;TPD52;NAA30;SCARA5;RALGAPA2;PLA2G4A;VPS37A;ANK2;OCRL;SPTB;ANK1;RINT1;TBC1D1;DYNC1LI2;RAB30;KIF2A;PREB;EXOC5;KIF2B;MASP1;VAMP4;VPS25;PAFAH1B3;VAMP2;RHOQ;PAFAH1B1;SEC22C;CHMP5;GRIA1;SEC23A;RALA;PRKAA2;LRP1;LMAN2L;STX17;SRC;VPS4B;GOSR2;GOSR1;GJC1;LMAN1;CUX1;MAN2A2;MAN2A1;MYO…
587	RNA Polymerase III Abortive And Retractive Initiation Homo sapiens R-HSA-749476	1941-09-01	0.310404	0.809061	1.22155	1.42906	GTF3C4;POU2F1;BRF2;SNAPC1;NFIA;NFIB;POLR3D;POLR1C;POLR3G
588	RNA Polymerase III Transcription Homo sapiens R-HSA-74158	1941-09-01	0.310404	0.807685	1.22155	1.42906	GTF3C4;POU2F1;BRF2;SNAPC1;NFIA;NFIB;POLR3D;POLR1C;POLR3G
589	Histidine, lysine, phenylalanine, tyrosine, proline and tryptophan catabolism Homo sapiens R-HSA-6788656	1941-09-01	0.310404	0.806314	1.22155	1.42906	GSTZ1;ALDH4A1;HAL;TAT;KYNU;CCBL2;DLST;SLC25A21;DLD
590	Asparagine N-linked glycosylation Homo sapiens R-HSA-446203	50/259	0.310408	0.804956	1.07429	1.25678	ARF4;AREG;MANEA;MAN1A2;TMED7;ALG8;ALG9;ANK2;ALG11;ANK1;SPTB;DHDDS;DYNC1LI2;PREB;ST6GALNAC3;ST6GALNAC4;SEC22C;GRIA1;SEC23A;LMAN2L;STX17;GOSR2;GOSR1;NEU3;LMAN1;MAN2A2;MAN2A1;MGAT5;ST8SIA4;MGAT3;MAN1C1;MLEC;ST8SIA6;MGAT2;YKT6;UGGT1;ST3GAL2;EDEM3;ANKRD28;NUS1;ST8SIA1;EDEM1;ST8SIA2;PMM2;SYVN1;ARCN1;MGAT4C;NAGK;MGAT4A;CNIH3
591	Integrin cell surface interactions Homo sapiens R-HSA-216083	14/67	0.311528	0.806494	1.1628	1.35613	ITGB1;ITGA4;COL13A1;ITGB3;ITGA1;TNC;F11R;COL4A4;DAG1;ITGA8;ITGB8;ITGA6;AGRN;FBN1
592	RHO GTPases Activate WASPs and WAVEs Homo sapiens R-HSA-5663213	1936-08-01	0.314067	0.811693	1.23663	1.4322	CYFIP2;ACTR2;WIPF1;WIPF2;WIPF3;WASL;WASF2;NCK1
593	Transport of organic anions Homo sapiens R-HSA-879518	2020-03-11	0.315447	0.813885	1.51768	1.75105	SLCO3A1;SLCO2B1;SLCO2A1
594	Dermatan sulfate biosynthesis Homo sapiens R-HSA-2022923	2020-03-11	0.315447	0.812514	1.51768	1.75105	VCAN;BGN;CSPG5
595	Import of palmitoyl-CoA into the mitochondrial matrix Homo sapiens R-HSA-200425	2020-03-11	0.315447	0.811149	1.51768	1.75105	CPT1A;PRKAA2;ACACA
596	Signaling by NOTCH3 Homo sapiens R-HSA-1980148	2020-03-11	0.315447	0.809788	1.51768	1.75105	DLL4;NCSTN;APH1B
597	Signaling by NOTCH4 Homo sapiens R-HSA-1980150	2020-03-11	0.315447	0.808431	1.51768	1.75105	DLL4;NCSTN;APH1B
598	DSCAM interactions Homo sapiens R-HSA-376172	2020-03-11	0.315447	0.807079	1.51768	1.75105	MAPK8;DCC;NTN1
599	TRAF6 mediated IRF7 activation in TLR7/8 or 9 signaling Homo sapiens R-HSA-975110	2020-03-11	0.315447	0.805732	1.51768	1.75105	TRAF6;DHX36;IRF7
600	Interleukin-7 signaling Homo sapiens R-HSA-1266695	2020-03-11	0.315447	0.804389	1.51768	1.75105	HGF;PIK3R1;IL7R
601	Biotin transport and metabolism Homo sapiens R-HSA-196780	2020-03-11	0.315447	0.803051	1.51768	1.75105	PCCA;HLCS;ACACA
602	Regulation of TNFR1 signaling Homo sapiens R-HSA-5357905	2020-07-31	0.317402	0.806686	1.25657	1.44203	CYLD;USP2;OTULIN;TAX1BP1;XIAP;OTUD7B;IKBKG
603	PD-1 signaling Homo sapiens R-HSA-389948	2020-06-26	0.320137	0.812288	1.28419	1.4627	CD274;LCK;CSK;PTPN11;PDCD1LG2;CD247
604	Regulation of Hypoxia-inducible Factor (HIF) by oxygen Homo sapiens R-HSA-1234174	2020-06-26	0.320137	0.810943	1.28419	1.4627	EPAS1;UBE2D3;TCEB1;HIF3A;HIF1AN;VEGFA
605	Cellular response to hypoxia Homo sapiens R-HSA-2262749	2020-06-26	0.320137	0.809603	1.28419	1.4627	EPAS1;UBE2D3;TCEB1;HIF3A;HIF1AN;VEGFA
606	ZBP1(DAI) mediated induction of type I IFNs Homo sapiens R-HSA-1606322	2020-06-26	0.320137	0.808267	1.28419	1.4627	NFKBIA;HMGB1;IKBKG;DTX4;TMEM173;NFKB1
607	CaM pathway Homo sapiens R-HSA-111997	2020-06-26	0.320137	0.806935	1.28419	1.4627	CREB1;PDE1C;CAMK4;ADCY7;PRKACB;ADCY5
608	Calmodulin induced events Homo sapiens R-HSA-111933	2020-06-26	0.320137	0.805608	1.28419	1.4627	CREB1;PDE1C;CAMK4;ADCY7;PRKACB;ADCY5
609	Antigen processing: Ubiquitination & Proteasome degradation Homo sapiens R-HSA-983168	50/260	0.320962	0.806358	1.07016	1.21616	TRIM71;DET1;UBE2D3;LTN1;CBLB;UBE3A;PARK2;TRIM9;CDC23;RNF19A;SKP2;UNKL;RNF111;MYLIP;AREL1;UBE2E3;RNF144B;UBE2R2;GAN;HECW2;ANAPC1;UBA6;NEDD4L;RNF4;ASB15;UBE2J1;ZNRF2;SOCS1;HECTD2;ASB10;RNF217;TCEB1;RBBP6;ATG7;UBE2H;TRIM41;SMURF1;WWP1;KLHL9;SPSB2;UBE2W;ITCH;PSMC6;NEDD4;ASB8;RLIM;UBA3;ASB7;UBA1;TRIM32
610	p75NTR signals via NF-kB Homo sapiens R-HSA-193639	2020-04-16	0.321131	0.80546	1.39121	1.58028	NFKBIA;TRAF6;NGF;NFKB1
611	TRAF6 mediated induction of TAK1 complex Homo sapiens R-HSA-937072	2020-04-16	0.321131	0.804141	1.39121	1.58028	TRAF6;TAB3;MAP3K7;TLR4
612	Spry regulation of FGF signaling Homo sapiens R-HSA-1295596	2020-04-16	0.321131	0.802827	1.39121	1.58028	SRC;MKNK1;PTPN11;BRAF
613	HS-GAG degradation Homo sapiens R-HSA-2024096	2020-05-21	0.321751	0.803066	1.32496	1.50247	HPSE2;GPC4;AGRN;GPC6;SGSH
614	Nef-mediates down modulation of cell surface receptors by recruiting them to clathrin adapters Homo sapiens R-HSA-164938	2020-05-21	0.321751	0.801758	1.32496	1.50247	PACS1;LCK;CD28;AP1S2;AP1M2
615	TP53 regulates transcription of additional cell cycle genes whose exact role in the p53 pathway remain uncertain Homo sapiens R-HSA-6804115	2020-05-21	0.321751	0.800455	1.32496	1.50247	CNOT4;BTG2;CNOT6;CNOT6L;RQCD1
616	NOTCH2 Activation and Transmission of Signal to the Nucleus Homo sapiens R-HSA-2979096	2020-05-21	0.321751	0.799155	1.32496	1.50247	NOTCH2;DLL4;NCSTN;APH1B;MIB1
617	Mitotic Spindle Checkpoint Homo sapiens R-HSA-69618	2020-05-21	0.321751	0.79786	1.32496	1.50247	ANAPC15;CDC23;ANAPC16;ANAPC1;MAD2L1
618	Presynaptic function of Kainate receptors Homo sapiens R-HSA-500657	2020-05-21	0.321751	0.796569	1.32496	1.50247	GNG3;GNG2;GRIK3;PLCB1;PLCB2
619	Golgi-to-ER retrograde transport Homo sapiens R-HSA-8856688	22/110	0.325379	0.804249	1.11297	1.2496	ARF4;GALNT1;PLA2G4A;BICD1;BICD2;ARCN1;RINT1;DYNC1LI2;KIF18A;KIF2A;KIF5C;KIF26B;RAB3GAP2;KIF1B;KIF3C;KIF2B;KIFAP3;RAB6A;TMED7;RAB6B;PAFAH1B3;PAFAH1B1
620	Stimuli-sensing channels Homo sapiens R-HSA-2672351	20/100	0.336352	0.830031	1.11297	1.21268	TRPC5;CLCNKB;NEDD4L;TRPV3;WWP1;ANO6;TRPV1;CLCN3;ANO5;CLCN1;TRDN;ANO3;TPCN1;CLCN5;ASPH;OSTM1;WNK3;BSND;TRPM6;TRPM3
621	Glucose transport Homo sapiens R-HSA-70153	1942-09-01	0.337483	0.831479	1.19246	1.2953	RANBP2;NDC1;G6PC2;SEH1L;NUP155;NUP50;SLC2A2;SLC37A4;HK2
622	Transport of Mature mRNA Derived from an Intronless Transcript Homo sapiens R-HSA-159231	1937-08-01	0.34314	0.844058	1.20321	1.28697	RANBP2;NDC1;NXF1;SEH1L;NCBP1;NUP155;NUP50;EIF4E
623	Vpr-mediated nuclear import of PICs Homo sapiens R-HSA-180910	1932-07-01	0.348915	0.856885	1.21731	1.28174	RANBP2;NDC1;SEH1L;NUP155;NUP50;HMGA1;KPNA1
624	Hexose transport Homo sapiens R-HSA-189200	1948-10-01	0.357754	0.877185	1.15934	1.1917	RANBP2;NDC1;G6PC2;SEH1L;NUP155;NUP50;SLC2A2;SLC37A4;SLC5A3;HK2
625	Death Receptor Signalling Homo sapiens R-HSA-73887	1948-10-01	0.357754	0.875781	1.15934	1.1917	CYLD;BAG4;USP2;OTULIN;TAX1BP1;XIAP;OTUD7B;TAB3;IKBKG;MAP3K7
626	Acetylcholine Neurotransmitter Release Cycle Homo sapiens R-HSA-264642	2020-04-17	0.365613	0.893592	1.30937	1.31746	UNC13B;SYT1;PPFIA4;VAMP2
627	Trafficking of GluR2-containing AMPA receptors Homo sapiens R-HSA-416993	2020-04-17	0.365613	0.892167	1.30937	1.31746	GRIA1;PRKCB;TSPAN7;GRIA4
628	Synthesis, secretion, and deacylation of Ghrelin Homo sapiens R-HSA-422085	2020-04-17	0.365613	0.890746	1.30937	1.31746	PCSK1;SPCS3;SPCS2;IGF1
629	PKA-mediated phosphorylation of CREB Homo sapiens R-HSA-111931	2020-04-17	0.365613	0.88933	1.30937	1.31746	CREB1;ADCY7;PRKACB;ADCY5
630	Inflammasomes Homo sapiens R-HSA-622312	2020-04-17	0.365613	0.887918	1.30937	1.31746	P2RX7;BCL2;SUGT1;BCL2L1
631	Defective CHST6 causes MCDC1 Homo sapiens R-HSA-3656225	2020-02-07	0.36683	0.889461	1.58995	1.59449	OGN;PRELP
632	Defective ST3GAL3 causes MCT12 and EIEE15 Homo sapiens R-HSA-3656243	2020-02-07	0.36683	0.888054	1.58995	1.59449	OGN;PRELP
633	Defective B4GALT1 causes B4GALT1-CDG (CDG-2d) Homo sapiens R-HSA-3656244	2020-02-07	0.36683	0.886651	1.58995	1.59449	OGN;PRELP
634	GLI proteins bind promoters of Hh responsive genes to promote transcription Homo sapiens R-HSA-5635851	2020-02-07	0.36683	0.885252	1.58995	1.59449	BOC;GLI2
635	Activation of NIMA Kinases NEK9, NEK6, NEK7 Homo sapiens R-HSA-2980767	2020-02-07	0.36683	0.883858	1.58995	1.59449	NEK9;NEK7
636	Binding of TCF/LEF:CTNNB1 to target gene promoters Homo sapiens R-HSA-4411364	2020-02-07	0.36683	0.882468	1.58995	1.59449	TCF7L2;LEF1
637	CREB phosphorylation through the activation of Adenylate Cyclase Homo sapiens R-HSA-442720	2020-02-07	0.36683	0.881083	1.58995	1.59449	CREB1;PRKACB
638	Apoptotic factor-mediated response Homo sapiens R-HSA-111471	2020-02-07	0.36683	0.879702	1.58995	1.59449	APAF1;XIAP
639	Acyl chain remodeling of DAG and TAG Homo sapiens R-HSA-1482883	2020-02-07	0.36683	0.878325	1.58995	1.59449	DGAT1;MGLL
640	Defective HLCS causes multiple carboxylase deficiency Homo sapiens R-HSA-3371599	2020-02-07	0.36683	0.876953	1.58995	1.59449	PCCA;ACACA
641	Defects in biotin (Btn) metabolism Homo sapiens R-HSA-3323169	2020-02-07	0.36683	0.875585	1.58995	1.59449	PCCA;ACACA
642	Multifunctional anion exchangers Homo sapiens R-HSA-427601	2020-02-07	0.36683	0.874221	1.58995	1.59449	SLC26A4;SLC26A3
643	Passive transport by Aquaporins Homo sapiens R-HSA-432047	2020-03-12	0.369135	0.878346	1.39121	1.38647	MIP;AQP11;AQP4
644	Defective EXT2 causes exostoses 2 Homo sapiens R-HSA-3656237	2020-03-12	0.369135	0.876982	1.39121	1.38647	GPC4;AGRN;GPC6
645	Defective EXT1 causes exostoses 1, TRPS2 and CHDS Homo sapiens R-HSA-3656253	2020-03-12	0.369135	0.875622	1.39121	1.38647	GPC4;AGRN;GPC6
646	Chk1/Chk2(Cds1) mediated inactivation of Cyclin B:Cdk1 complex Homo sapiens R-HSA-75035	2020-03-12	0.369135	0.874267	1.39121	1.38647	YWHAB;SFN;YWHAG
647	CD28 dependent Vav1 pathway Homo sapiens R-HSA-389359	2020-03-12	0.369135	0.872916	1.39121	1.38647	CD86;LCK;CD28
648	Reduction of cytosolic Ca++ levels Homo sapiens R-HSA-418359	2020-03-12	0.369135	0.871569	1.39121	1.38647	ATP2B4;ATP2A2;SLC8A1
649	Pyrimidine catabolism Homo sapiens R-HSA-73621	2020-03-12	0.369135	0.870226	1.39121	1.38647	AGXT2;NT5C1A;UPP2
650	Lysine catabolism Homo sapiens R-HSA-71064	2020-03-12	0.369135	0.868887	1.39121	1.38647	DLST;SLC25A21;DLD
651	Tandem pore domain potassium channels Homo sapiens R-HSA-1296346	2020-03-12	0.369135	0.867552	1.39121	1.38647	KCNK10;KCNK18;KCNK3
652	Transport of Mature mRNAs Derived from Intronless Transcripts Homo sapiens R-HSA-159234	1938-08-01	0.372555	0.874248	1.17154	1.15675	RANBP2;NDC1;NXF1;SEH1L;NCBP1;NUP155;NUP50;EIF4E
653	Golgi Associated Vesicle Biogenesis Homo sapiens R-HSA-432722	1954-11-01	0.375606	0.880056	1.13358	1.11002	TPD52;TFRC;SORT1;CPD;AP1S2;YIPF6;ARRB1;OCRL;SH3GL2;VAMP2;AP1M2
654	The role of Nef in HIV-1 replication and disease pathogenesis Homo sapiens R-HSA-164952	2020-06-28	0.38957	0.911379	1.19246	1.12415	PACS1;LCK;AP1S2;CD28;CD247;AP1M2
655	RNA Polymerase III Transcription Initiation From Type 3 Promoter Homo sapiens R-HSA-76071	2020-06-28	0.38957	0.909987	1.19246	1.12415	POU2F1;BRF2;SNAPC1;POLR3D;POLR1C;POLR3G
656	Endosomal Sorting Complex Required For Transport (ESCRT) Homo sapiens R-HSA-917729	2020-06-28	0.38957	0.9086	1.19246	1.12415	VPS4B;VPS37A;STAM;VPS36;VPS25;CHMP5
657	Platelet homeostasis Homo sapiens R-HSA-418346	17/87	0.393537	0.916456	1.08738	1.01407	ATP2B4;ATP2A2;PLA2G4A;PTPN11;PPP2R5C;SLC8A1;P2RX7;GNG3;GNG2;PDE10A;PPP2R1B;PPP2R5E;P2RX1;KCNMA1;KCNMB2;PRKG2;PRKG1
658	Regulation of TP53 Activity through Acetylation Homo sapiens R-HSA-6804758	2020-05-23	0.399225	0.928289	1.20975	1.11083	HDAC2;HDAC1;AKT2;GATAD2B;PML
659	RNA Polymerase III Transcription Termination Homo sapiens R-HSA-73980	2020-05-23	0.399225	0.92688	1.20975	1.11083	NFIA;NFIB;POLR3D;POLR1C;POLR3G
660	BBSome-mediated cargo-targeting to cilium Homo sapiens R-HSA-5620922	2020-05-23	0.399225	0.925476	1.20975	1.11083	BBS7;SSTR3;BBS5;LZTFL1;BBS4
661	Collagen degradation Homo sapiens R-HSA-1442490	1939-08-01	0.402136	0.930814	1.1415	1.03987	MMP11;COL15A1;MMP14;MMP13;COL13A1;COL14A1;COL25A1;COL19A1
662	Pre-NOTCH Processing in Golgi Homo sapiens R-HSA-1912420	2020-04-18	0.409924	0.947407	1.23663	1.10281	NOTCH2;MFNG;ATP2A2;RAB6A
663	Oxygen-dependent proline hydroxylation of Hypoxia-inducible Factor Alpha Homo sapiens R-HSA-1234176	2020-04-18	0.409924	0.945978	1.23663	1.10281	EPAS1;UBE2D3;TCEB1;HIF3A
664	Nuclear Pore Complex (NPC) Disassembly Homo sapiens R-HSA-3301854	1934-07-01	0.412635	0.9508	1.1457	1.01416	RANBP2;NDC1;NEK9;SEH1L;NUP155;NUP50;NEK7
665	Dissolution of Fibrin Clot Homo sapiens R-HSA-75205	2020-03-13	0.421986	0.970885	1.28419	1.10798	SERPINE1;SERPINF2;PLG
666	The activation of arylsulfatases Homo sapiens R-HSA-1663150	2020-03-13	0.421986	0.969428	1.28419	1.10798	ARSJ;ARSI;SUMF2
667	Mitotic Telophase/Cytokinesis Homo sapiens R-HSA-68884	2020-03-13	0.421986	0.967974	1.28419	1.10798	STAG2;PDS5B;SMC1A
668	POU5F1 (OCT4), SOX2, NANOG activate genes related to proliferation Homo sapiens R-HSA-2892247	2020-03-13	0.421986	0.966525	1.28419	1.10798	NR6A1;SALL4;STAT3
669	Advanced glycosylation endproduct receptor signaling Homo sapiens R-HSA-879415	2020-03-13	0.421986	0.96508	1.28419	1.10798	CAPZA1;CAPZA2;HMGB1
670	TNFR1-induced proapoptotic signaling Homo sapiens R-HSA-5357786	2020-03-13	0.421986	0.96364	1.28419	1.10798	CYLD;USP2;OTUD7B
671	Synthesis of PE Homo sapiens R-HSA-1483213	2020-03-13	0.421986	0.962204	1.28419	1.10798	EPT1;LPIN1;LPIN3
672	alpha-linolenic (omega3) and linoleic (omega6) acid metabolism Homo sapiens R-HSA-2046104	2020-03-13	0.421986	0.960772	1.28419	1.10798	ELOVL2;ABCD1;FADS1
673	alpha-linolenic acid (ALA) metabolism Homo sapiens R-HSA-2046106	2020-03-13	0.421986	0.959344	1.28419	1.10798	ELOVL2;ABCD1;FADS1
674	Biosynthesis of the N-glycan precursor (dolichol lipid-linked oligosaccharide, LLO) and transfer to a nascent protein Homo sapiens R-HSA-446193	15/78	0.43112	0.978656	1.07016	0.900398	NUS1;ALG8;ALG9;ST8SIA1;ST8SIA2;PMM2;ALG11;DHDDS;NEU3;NAGK;ST8SIA4;ST8SIA6;ST6GALNAC3;ST6GALNAC4;ST3GAL2
675	Negative regulation of MAPK pathway Homo sapiens R-HSA-5675221	1940-08-01	0.43171	0.978543	1.11297	0.934892	NRAS;DUSP10;PPP2R1B;YWHAB;PPP2R5E;DUSP1;BRAF;PPP2R5C
676	ABC transporter disorders Homo sapiens R-HSA-5619084	2020-02-08	0.435714	0.986158	1.39121	1.15577	KCNJ11;CFTR
677	Insulin-like Growth Factor-2 mRNA Binding Proteins (IGF2BPs/IMPs/VICKZs) bind RNA Homo sapiens R-HSA-428359	2020-02-08	0.435714	0.984701	1.39121	1.15577	IGF2BP1;IGF2BP2
678	AMPK inhibits chREBP transcriptional activation activity Homo sapiens R-HSA-163680	2020-02-08	0.435714	0.983249	1.39121	1.15577	PRKAA2;ADIPOR2
679	Nef and signal transduction Homo sapiens R-HSA-164944	2020-02-08	0.435714	0.981801	1.39121	1.15577	LCK;CD247
680	Regulation of cytoskeletal remodeling and cell spreading by IPP complex components Homo sapiens R-HSA-446388	2020-02-08	0.435714	0.980357	1.39121	1.15577	ACTN1;PARVA
681	Axonal growth inhibition (RHOA activation) Homo sapiens R-HSA-193634	2020-02-08	0.435714	0.978918	1.39121	1.15577	LINGO1;RTN4
682	Coenzyme A biosynthesis Homo sapiens R-HSA-196783	2020-02-08	0.435714	0.977482	1.39121	1.15577	PANK3;PANK1
683	NR1D1 (REV-ERBA) represses gene expression Homo sapiens R-HSA-1368071	2020-02-08	0.435714	0.976051	1.39121	1.15577	NCOR1;PPARGC1A
684	Nicotinamide salvaging Homo sapiens R-HSA-197264	2020-02-08	0.435714	0.974624	1.39121	1.15577	NAMPT;NUDT12
685	mRNA 3'-end processing Homo sapiens R-HSA-72187	1951-10-01	0.43611	0.974085	1.09114	0.905498	FYTTD1;CHTOP;NCBP1;SARNP;SRSF1;THOC1;THOC3;THOC2;SRSF7;SRSF11
686	Post-Elongation Processing of Intron-Containing pre-mRNA Homo sapiens R-HSA-112296	1951-10-01	0.43611	0.972665	1.09114	0.905498	FYTTD1;CHTOP;NCBP1;SARNP;SRSF1;THOC1;THOC3;THOC2;SRSF7;SRSF11
687	Aquaporin-mediated transport Homo sapiens R-HSA-445717	1951-10-01	0.43611	0.971249	1.09114	0.905498	GNG3;GNG2;MIP;MYO5B;AQP11;AQP4;RAB11FIP2;PRKACB;ADCY7;ADCY5
688	Apoptotic execution phase Homo sapiens R-HSA-75153	1951-10-01	0.43611	0.969837	1.09114	0.905498	ROCK1;STK24;CASP6;SATB1;ACIN1;DSG2;HMGB1;MAPT;DNM1L;KPNA1
689	Growth hormone receptor signaling Homo sapiens R-HSA-982772	2020-05-24	0.437743	0.972057	1.15934	0.957757	PTPN1;SOCS1;STAT1;STAT3;PRLR
690	SUMOylation Homo sapiens R-HSA-2990846	19/101	0.452908	1	1.04685	0.829174	NDC1;RANBP2;SEH1L;NUP155;RPA1;SMC6;SMC1A;SENP2;PHC3;PIAS2;RNF2;PML;PIAS1;SENP1;HNRNPK;STAG2;SENP5;NUP50;TOP1
691	GABA synthesis, release, reuptake and degradation Homo sapiens R-HSA-888590	2020-04-19	0.453543	1	1.17154	0.926297	SYT1;GAD2;SLC6A1;VAMP2
692	Regulation of TP53 Activity through Methylation Homo sapiens R-HSA-6804760	2020-04-19	0.453543	1	1.17154	0.926297	L3MBTL1;JMY;MDM4;ATM
693	Phosphorylation of the APC/C Homo sapiens R-HSA-176412	2020-04-19	0.453543	1	1.17154	0.926297	ANAPC15;CDC23;ANAPC16;ANAPC1
694	Conversion from APC/C:Cdc20 to APC/C:Cdh1 in late anaphase Homo sapiens R-HSA-176407	2020-04-19	0.453543	0.999887	1.17154	0.926297	ANAPC15;CDC23;ANAPC16;ANAPC1
695	Constitutive Signaling by Ligand-Responsive EGFR Cancer Variants Homo sapiens R-HSA-1236382	2020-04-19	0.453543	0.998448	1.17154	0.926297	NRAS;PIK3R1;PLCG1;SOS1
696	Signaling by Ligand-Responsive EGFR Variants in Cancer Homo sapiens R-HSA-5637815	2020-04-19	0.453543	0.997014	1.17154	0.926297	NRAS;PIK3R1;PLCG1;SOS1
697	Signaling by EGFR in Cancer Homo sapiens R-HSA-1643713	2020-04-19	0.453543	0.995583	1.17154	0.926297	NRAS;PIK3R1;PLCG1;SOS1
698	Ephrin signaling Homo sapiens R-HSA-3928664	2020-04-19	0.453543	0.994157	1.17154	0.926297	EFNB3;SRC;EPHB2;EPHB1
699	Phase 4 - resting membrane potential Homo sapiens R-HSA-5576886	2020-04-19	0.453543	0.992735	1.17154	0.926297	KCNK10;KCNK18;KCNK3;KCNJ2
700	Transport of Ribonucleoproteins into the Host Nucleus Homo sapiens R-HSA-168271	2020-06-30	0.458841	1	1.11297	0.867057	RANBP2;NDC1;SEH1L;NUP155;NUP50;KPNA1
701	Synthesis of substrates in N-glycan biosythesis Homo sapiens R-HSA-446219	1963-12-01	0.462626	1	1.05997	0.817061	NEU3;NUS1;NAGK;ST8SIA1;ST8SIA2;PMM2;ST8SIA4;ST8SIA6;ST6GALNAC3;ST6GALNAC4;ST3GAL2;DHDDS
702	CS/DS degradation Homo sapiens R-HSA-2024101	2020-03-14	0.473225	1	1.19246	0.892184	VCAN;BGN;CSPG5
703	Bile salt and organic anion SLC transporters Homo sapiens R-HSA-425471	2020-03-14	0.473225	1	1.19246	0.892184	SLC10A6;SLC16A7;EMB
704	Repression of WNT target genes Homo sapiens R-HSA-4641265	2020-03-14	0.473225	1	1.19246	0.892184	TCF7L2;HDAC1;LEF1
705	Glutathione synthesis and recycling Homo sapiens R-HSA-174403	2020-03-14	0.473225	1	1.19246	0.892184	GSS;CHAC1;GCLM
706	Antigen activates B Cell Receptor (BCR) leading to generation of second messengers Homo sapiens R-HSA-983695	1947-09-01	0.475455	1	1.06561	0.79226	BLK;AHCYL1;SH3KBP1;CBLB;PIK3R1;PLCG1;PIK3AP1;SOS1;NCK1
707	ATF4 activates genes Homo sapiens R-HSA-380994	2020-05-25	0.475661	1	1.11297	0.82699	KHSRP;EXOSC3;ATF6;DCP2;ATF3
708	Budding and maturation of HIV virion Homo sapiens R-HSA-162588	2020-05-25	0.475661	1	1.11297	0.82699	PDCD6IP;VPS4B;NEDD4L;VPS37A;CHMP5
709	APC-Cdc20 mediated degradation of Nek2A Homo sapiens R-HSA-179409	2020-05-25	0.475661	1	1.11297	0.82699	ANAPC15;CDC23;ANAPC16;ANAPC1;MAD2L1
710	Nitric oxide stimulates guanylate cyclase Homo sapiens R-HSA-392154	2020-05-25	0.475661	1	1.11297	0.82699	PDE10A;KCNMB2;KCNMA1;PRKG2;PRKG1
711	TRP channels Homo sapiens R-HSA-3295583	2020-05-25	0.475661	1	1.11297	0.82699	TRPC5;TRPV3;TRPV1;TRPM6;TRPM3
712	Synthesis and interconversion of nucleotide di- and triphosphates Homo sapiens R-HSA-499943	2020-05-25	0.475661	1	1.11297	0.82699	RRM2B;NME2;CMPK1;GLRX;NME4
713	RNA Polymerase III Transcription Initiation Homo sapiens R-HSA-76046	1936-07-01	0.475877	1	1.08205	0.803526	GTF3C4;POU2F1;BRF2;SNAPC1;POLR3D;POLR1C;POLR3G
714	SUMOylation of DNA damage response and repair proteins Homo sapiens R-HSA-3108214	14/75	0.484435	1	1.03877	0.75287	NDC1;RANBP2;SEH1L;NUP155;RPA1;SMC6;SMC1A;PHC3;PIAS2;RNF2;PML;PIAS1;STAG2;NUP50
715	XBP1(S) activates chaperone genes Homo sapiens R-HSA-381038	1953-10-01	0.488037	1	1.04997	0.753209	DNAJC3;SERP1;FKBP14;GOSR2;EDEM1;SRPR;SYVN1;SRPRB;WIPI1;PREB
716	Cooperation of PDCL (PhLP1) and TRiC/CCT in G-protein beta folding Homo sapiens R-HSA-6814122	1942-08-01	0.490208	1	1.05997	0.755677	GNAO1;GNG3;GNG2;CSNK2A1;GNAI3;GNAT1;GNAI1;RGS6
717	Glucagon-like Peptide-1 (GLP1) regulates insulin secretion Homo sapiens R-HSA-381676	1942-08-01	0.490208	1	1.05997	0.755677	GNG3;GNG2;RAP1A;KCNC2;KCNB1;AKAP5;PRKACB;ADCY5
718	Activation of gene expression by SREBF (SREBP) Homo sapiens R-HSA-2426168	1942-08-01	0.490208	1	1.05997	0.755677	NCOA1;MED1;GGPS1;TBL1XR1;SP1;PPARA;ACACA;SREBF2
719	MAPK6/MAPK4 signaling Homo sapiens R-HSA-5687128	17/92	0.491928	1	1.02828	0.729487	NCOA3;FOXO3;KALRN;FOXO1;CDC14B;SEPT7;PSMC6;AGO3;AGO4;AGO1;AGO2;IGF2BP1;MAPK6;PRKACB;MAPK4;RAG1;TNRC6B
720	Regulation of gene expression in beta cells Homo sapiens R-HSA-210745	2020-04-20	0.496035	1	1.11297	0.78031	AKT2;PDX1;SLC2A2;FOXO1
721	G beta:gamma signalling through PLC beta Homo sapiens R-HSA-418217	2020-04-20	0.496035	1	1.11297	0.78031	GNG3;GNG2;PLCB1;PLCB2
722	Hormone-sensitive lipase (HSL)-mediated triacylglycerol hydrolysis Homo sapiens R-HSA-163560	2020-04-20	0.496035	1	1.11297	0.78031	FABP2;PLIN1;PRKACB;MGLL
723	trans-Golgi Network Vesicle Budding Homo sapiens R-HSA-199992	13/70	0.496476	1	1.03347	0.723656	TPD52;TFRC;SORT1;SNAP23;M6PR;ARRB1;OCRL;CPD;AP1S2;YIPF6;SH3GL2;VAMP2;AP1M2
724	Clathrin derived vesicle budding Homo sapiens R-HSA-421837	13/70	0.496476	1	1.03347	0.723656	TPD52;TFRC;SORT1;SNAP23;M6PR;ARRB1;OCRL;CPD;AP1S2;YIPF6;SH3GL2;VAMP2;AP1M2
725	Assembly of the primary cilium Homo sapiens R-HSA-5617833	34/187	0.499894	1	1.01179	0.701532	ARF4;ARL3;ASAP1;PKD2;TTBK2;IFT52;PCM1;TTC21B;CNTRL;TCTN1;NPHP3;KIF3C;BBS7;CEP97;KIFAP3;TNPO1;BBS5;NINL;YWHAG;BBS4;IQCB1;CEP135;HAUS6;SSTR3;LZTFL1;ATAT1;TTC30B;IFT81;CEP83;EXOC5;CEP41;MAPRE1;PAFAH1B1;SDCCAG8
726	Organic cation transport Homo sapiens R-HSA-549127	2020-02-09	0.500295	1	1.23663	0.856438	SLC22A5;RUNX1
727	Retinoid cycle disease events Homo sapiens R-HSA-2453864	2020-02-09	0.500295	1	1.23663	0.856438	OPN1SW;NAPEPLD
728	Diseases associated with visual transduction Homo sapiens R-HSA-2474795	2020-02-09	0.500295	1	1.23663	0.856438	OPN1SW;NAPEPLD
729	Crosslinking of collagen fibrils Homo sapiens R-HSA-2243919	2020-02-09	0.500295	1	1.23663	0.856438	LOX;LOXL4
730	Integration of provirus Homo sapiens R-HSA-162592	2020-02-09	0.500295	1	1.23663	0.856438	HMGA1;KPNA1
731	MAPK1 (ERK2) activation Homo sapiens R-HSA-112411	2020-02-09	0.500295	1	1.23663	0.856438	PTPN11;IL6ST
732	EGFR Transactivation by Gastrin Homo sapiens R-HSA-2179392	2020-02-09	0.500295	1	1.23663	0.856438	NRAS;SOS1
733	Pregnenolone biosynthesis Homo sapiens R-HSA-196108	2020-02-09	0.500295	1	1.23663	0.856438	STARD4;STAR
734	Pyrimidine salvage reactions Homo sapiens R-HSA-73614	2020-02-09	0.500295	1	1.23663	0.856438	UPP2;DCK
735	Apoptotic cleavage of cellular proteins Homo sapiens R-HSA-111465	1937-07-01	0.506849	1	1.05281	0.715426	ROCK1;STK24;SATB1;CASP6;ACIN1;DSG2;MAPT
736	TCF dependent signaling in response to WNT Homo sapiens R-HSA-201681	36/199	0.511491	1	1.0067	0.674919	AMER1;KMT2D;GSK3B;HDAC1;LEF1;LRP5;XIAP;ASH2L;CXXC4;LRP6;PPP2R1B;TNKS2;PPP2R5E;RBBP5;AKT2;RSPO2;DVL2;RSPO3;DVL3;SOX4;TCF7L2;CSNK2A1;FZD5;FZD4;H2AFZ;SOX13;AXIN1;FZD8;WNT9A;PPP2R5C;RNF146;PYGO1;PYGO2;SFRP1;PSMC6;LGR4
737	Termination of O-glycan biosynthesis Homo sapiens R-HSA-977068	2020-05-26	0.51269	1	1.07016	0.714956	MUC15;ST6GALNAC3;ST6GALNAC4;MUC20;ST3GAL2
738	WNT ligand biogenesis and trafficking Homo sapiens R-HSA-3238698	2020-05-26	0.51269	1	1.07016	0.714956	WNT2B;WNT9B;VPS26A;WNT9A;WNT2
739	Vasopressin regulates renal water homeostasis via Aquaporins Homo sapiens R-HSA-432040	1943-08-01	0.518845	1	1.03532	0.679324	GNG3;GNG2;MYO5B;AQP4;RAB11FIP2;ADCY7;PRKACB;ADCY5
740	Disorders of transmembrane transporters Homo sapiens R-HSA-5619115	2020-03-15	0.522262	1	1.11297	0.722967	KCNJ11;AVPR1A;CFTR
741	Depolymerisation of the Nuclear Lamina Homo sapiens R-HSA-4419969	2020-03-15	0.522262	1	1.11297	0.722967	PRKCB;LPIN1;LPIN3
742	WNT5A-dependent internalization of FZD4 Homo sapiens R-HSA-5099900	2020-03-15	0.522262	1	1.11297	0.722967	FZD4;PRKCB;DVL2
743	Regulation of innate immune responses to cytosolic DNA Homo sapiens R-HSA-3134975	2020-03-15	0.522262	1	1.11297	0.722967	TMEM173;DTX4;TRIM32
744	Glycogen synthesis Homo sapiens R-HSA-3322077	2020-03-15	0.522262	1	1.11297	0.722967	GYS1;PPP1R3C;GBE1
745	Recycling of bile acids and salts Homo sapiens R-HSA-159418	2020-03-15	0.522262	1	1.11297	0.722967	ABCC3;NCOA1;SLC10A2
746	Cleavage of Growing Transcript in the Termination Region Homo sapiens R-HSA-109688	1960-11-01	0.523451	1	1.02022	0.660399	FYTTD1;CHTOP;LSM11;NCBP1;SARNP;SRSF1;THOC1;THOC3;THOC2;SRSF7;SRSF11
747	RNA Polymerase II Transcription Termination Homo sapiens R-HSA-73856	1960-11-01	0.523451	1	1.02022	0.660399	FYTTD1;CHTOP;LSM11;NCBP1;SARNP;SRSF1;THOC1;THOC3;THOC2;SRSF7;SRSF11
748	Post-Elongation Processing of the Transcript Homo sapiens R-HSA-76044	1960-11-01	0.523451	1	1.02022	0.660399	FYTTD1;CHTOP;LSM11;NCBP1;SARNP;SRSF1;THOC1;THOC3;THOC2;SRSF7;SRSF11
749	HDACs deacetylate histones Homo sapiens R-HSA-3214815	1960-11-01	0.523451	1	1.02022	0.660399	NCOR2;HDAC2;NCOR1;HDAC10;TBL1XR1;HDAC1;SAP30L;ARID4B;PHF21A;GATAD2B;RCOR1
750	Activation of Matrix Metalloproteinases Homo sapiens R-HSA-1592389	1932-06-01	0.525988	1	1.04341	0.670364	MMP11;MMP14;MMP13;MMP16;PLG;KLKB1
751	RNA polymerase II transcribes snRNA genes Homo sapiens R-HSA-6807505	14/77	0.527291	1	1.01179	0.647546	INTS12;GTF2A1;CCNT2;POU2F1;CCNT1;NCBP1;INTS2;POU2F2;SNAPC1;SP1;NABP1;RPRD1B;RPRD1A;TAF5
752	Cytosolic sensors of pathogen-associated DNA Homo sapiens R-HSA-1834949	1966-12-01	0.532427	1	1.01179	0.63774	NFKBIA;POLR3D;POLR1C;DHX36;IRF7;POLR3G;HMGB1;IKBKG;TMEM173;DTX4;TRIM32;NFKB1
753	Late Phase of HIV Life Cycle Homo sapiens R-HSA-162599	23/128	0.536465	1	0.99993	0.622711	NDC1;RANBP2;GTF2A1;CCNT2;SEH1L;PDCD6IP;CCNT1;NUP155;NCBP1;TAF12;TAT;VPS4B;NEDD4L;VPS37A;NUP50;NMT1;TAF4B;TCEB1;TAF5;MNAT1;TAF9B;NELFE;CHMP5
754	RIP-mediated NFkB activation via ZBP1 Homo sapiens R-HSA-1810476	2020-04-21	0.537043	1	1.05997	0.658958	NFKBIA;HMGB1;IKBKG;NFKB1
755	ERK/MAPK targets Homo sapiens R-HSA-198753	2020-04-21	0.537043	1	1.05997	0.658958	RPS6KA3;MEF2C;RPS6KA5;PPP2R1B
756	CD209 (DC-SIGN) signaling Homo sapiens R-HSA-5621575	2020-04-21	0.537043	1	1.05997	0.658958	NRAS;RPS6KA5;PRKACB;NFKB1
757	VxPx cargo-targeting to cilium Homo sapiens R-HSA-5620916	2020-04-21	0.537043	1	1.05997	0.658958	ARF4;ASAP1;EXOC5;PKD2
758	Synthesis of very long-chain fatty acyl-CoAs Homo sapiens R-HSA-75876	2020-04-21	0.537043	1	1.05997	0.658958	ELOVL4;ELOVL2;ACSL6;ACSL4
759	Transport of vitamins, nucleosides, and related molecules Homo sapiens R-HSA-425397	1938-07-01	0.537173	1	1.0251	0.637033	SLC35B4;SLC35A3;SLCO3A1;SLCO2B1;SLC35D2;SLCO2A1;SLC29A3
760	Mitotic Anaphase Homo sapiens R-HSA-68882	31/173	0.538309	1	0.997166	0.617568	AHCTF1;ANAPC15;SEH1L;ANAPC16;PPP2R2A;PDS5B;PMF1;NSL1;CDC23;PPP2R1B;PPP2R5E;CLASP2;RANBP2;CENPU;VRK1;PPP2R5C;SMC1A;CLIP1;KIF18A;CENPF;RPS27;STAG2;PSMC6;KIF2A;TAOK1;KIF2B;MAPRE1;ANAPC1;ITGB3BP;PAFAH1B1;MAD2L1
761	IRE1alpha activates chaperones Homo sapiens R-HSA-381070	1955-10-01	0.538743	1	1.01179	0.625807	DNAJC3;SERP1;FKBP14;GOSR2;EDEM1;SRPR;SYVN1;SRPRB;WIPI1;PREB
762	Separation of Sister Chromatids Homo sapiens R-HSA-2467813	29/162	0.541474	1	0.996173	0.611112	AHCTF1;ANAPC15;SEH1L;ANAPC16;PDS5B;PMF1;NSL1;CDC23;PPP2R1B;PPP2R5E;CLASP2;RANBP2;CENPU;PPP2R5C;SMC1A;CLIP1;KIF18A;CENPF;RPS27;STAG2;PSMC6;KIF2A;TAOK1;KIF2B;MAPRE1;ANAPC1;ITGB3BP;PAFAH1B1;MAD2L1
763	Kinesins Homo sapiens R-HSA-983189	1944-08-01	0.546903	1	1.01179	0.610597	KIF18A;KIF2A;KIF5C;KIF26B;KIF1B;KIF3C;KIF2B;KIFAP3
764	Keratan sulfate biosynthesis Homo sapiens R-HSA-2022854	2020-05-27	0.548589	1	1.03052	0.618733	B3GNT7;SLC35D2;OGN;PRELP;ST3GAL2
765	EGFR downregulation Homo sapiens R-HSA-182971	2020-05-27	0.548589	1	1.03052	0.618733	SH3KBP1;SPRY1;STAM;EPS15;SH3GL2
766	Platelet calcium homeostasis Homo sapiens R-HSA-418360	2020-05-27	0.548589	1	1.03052	0.618733	P2RX7;P2RX1;ATP2B4;ATP2A2;SLC8A1
767	Pyruvate metabolism Homo sapiens R-HSA-70268	2020-05-27	0.548589	1	1.03052	0.618733	PDP1;PDHX;PDK3;DLD;PDK2
768	Mitotic Metaphase and Anaphase Homo sapiens R-HSA-2555396	31/174	0.552392	1	0.991435	0.588414	AHCTF1;ANAPC15;SEH1L;ANAPC16;PPP2R2A;PDS5B;PMF1;NSL1;CDC23;PPP2R1B;PPP2R5E;CLASP2;RANBP2;CENPU;VRK1;PPP2R5C;SMC1A;CLIP1;KIF18A;CENPF;RPS27;STAG2;PSMC6;KIF2A;TAOK1;KIF2B;MAPRE1;ANAPC1;ITGB3BP;PAFAH1B1;MAD2L1
769	Transcription of the HIV genome Homo sapiens R-HSA-167172	1967-12-01	0.555065	1	0.996686	0.58672	GTF2A1;CCNT2;CCNT1;NCBP1;TAF12;TAT;TAF4B;TCEB1;TAF5;TAF9B;MNAT1;NELFE
770	Chondroitin sulfate/dermatan sulfate metabolism Homo sapiens R-HSA-1793185	1950-09-01	0.555567	1	1.00167	0.588747	VCAN;CHST7;CHST11;B3GAT2;BGN;CSPG5;GPC4;AGRN;GPC6
771	Organelle biogenesis and maintenance Homo sapiens R-HSA-1852241	58/326	0.55671	1	0.990062	0.579891	ARF4;GFM1;GFM2;GABPB1;PKD2;IFT52;PCM1;CNTRL;TCTN1;BBS7;MRPL9;CEP97;KIFAP3;TNPO1;BBS5;NINL;BBS4;GABPA;YWHAG;NCOA1;IQCB1;MED1;MEF2C;MRPS26;CEP135;HAUS6;MRPL48;SSTR3;LZTFL1;HCFC1;NCOR1;CREB1;IFT81;TBL1XR1;EXOC5;PPARA;MAPRE1;PAFAH1B1;SDCCAG8;PRKAA2;MRPS33;ARL3;MRPL14;ASAP1;NRF1;TTBK2;TTC21B;NPHP3;KIF3C;PPARGC1A;MEF2D;PPARGC1B;ESRRA;ATAT1;TTC30B;CEP83;CEP41;SSBP1
772	E2F mediated regulation of DNA replication Homo sapiens R-HSA-113510	1933-06-01	0.558267	1	1.01179	0.589789	RB1;ORC4;PPP2R1B;CCNE1;ORC2;CDC6
773	Inactivation, recovery and regulation of the phototransduction cascade Homo sapiens R-HSA-2514859	1933-06-01	0.558267	1	1.01179	0.589789	FNTB;NMT1;GNAT1;PPEF1;METAP1;METAP2
774	Detoxification of Reactive Oxygen Species Homo sapiens R-HSA-3299685	1933-06-01	0.558267	1	1.01179	0.589789	NUDT2;GPX7;NOX4;ATP7A;PRDX6;SOD1
775	Zinc influx into cells by the SLC39 gene family Homo sapiens R-HSA-442380	2020-02-10	0.559893	1	1.11297	0.645531	SLC39A8;SLC39A7
776	Activation of PPARGC1A (PGC-1alpha) by phosphorylation Homo sapiens R-HSA-2151209	2020-02-10	0.559893	1	1.11297	0.645531	PRKAA2;PPARGC1A
777	SLBP independent Processing of Histone Pre-mRNAs Homo sapiens R-HSA-111367	2020-02-10	0.559893	1	1.11297	0.645531	LSM11;NCBP1
778	Removal of the Flap Intermediate from the C-strand Homo sapiens R-HSA-174437	2020-02-10	0.559893	1	1.11297	0.645531	RPA1;DNA2
779	E2F-enabled inhibition of pre-replication complex formation Homo sapiens R-HSA-113507	2020-02-10	0.559893	1	1.11297	0.645531	ORC4;ORC2
780	Signal attenuation Homo sapiens R-HSA-74749	2020-02-10	0.559893	1	1.11297	0.645531	INSR;SOS1
781	MAPK3 (ERK1) activation Homo sapiens R-HSA-110056	2020-02-10	0.559893	1	1.11297	0.645531	PTPN11;IL6ST
782	Diseases of carbohydrate metabolism Homo sapiens R-HSA-5663084	2020-02-10	0.559893	1	1.11297	0.645531	GYS1;PPP1R3C
783	Myoclonic epilepsy of Lafora Homo sapiens R-HSA-3785653	2020-02-10	0.559893	1	1.11297	0.645531	GYS1;PPP1R3C
784	Glycogen storage diseases Homo sapiens R-HSA-3229121	2020-02-10	0.559893	1	1.11297	0.645531	GYS1;PPP1R3C
785	GP1b-IX-V activation signalling Homo sapiens R-HSA-430116	2020-02-10	0.559893	1	1.11297	0.645531	SRC;PIK3R1
786	Adenylate cyclase activating pathway Homo sapiens R-HSA-170660	2020-02-10	0.559893	1	1.11297	0.645531	ADCY7;ADCY5
787	Purine catabolism Homo sapiens R-HSA-74259	2020-02-10	0.559893	1	1.11297	0.645531	NT5C1A;NT5C2
788	Positive epigenetic regulation of rRNA expression Homo sapiens R-HSA-5250913	13/73	0.562294	1	0.990997	0.570548	GSK3B;HDAC2;H2AFZ;HDAC1;SMARCA5;DEK;GATAD2B;KAT2B;TAF1D;MYO1C;POLR1C;ERCC6;SF3B1
789	HIV Life Cycle Homo sapiens R-HSA-162587	25/141	0.564219	1	0.986672	0.564684	GTF2A1;CCNT2;SEH1L;CCNT1;TAT;VPS4B;NEDD4L;TCEB1;TAF9B;KPNA1;NELFE;NDC1;RANBP2;PDCD6IP;NUP155;NCBP1;TAF12;HMGA1;VPS37A;NUP50;NMT1;TAF4B;TAF5;MNAT1;CHMP5
790	NS1 Mediated Effects on Host Pathways Homo sapiens R-HSA-168276	1939-07-01	0.566713	1	0.998816	0.56723	RANBP2;NDC1;SEH1L;NUP155;NUP50;KPNA4;KPNA1
791	Association of TriC/CCT with target proteins during biosynthesis Homo sapiens R-HSA-390471	1939-07-01	0.566713	1	0.998816	0.56723	FBXW4;AP3M1;ARFGEF2;CCNE2;CCNE1;KIF13A;STAT3
792	Cellular response to heat stress Homo sapiens R-HSA-3371556	17/96	0.568502	1	0.985439	0.556527	NDC1;RANBP2;GSK3B;CAMK2D;SEH1L;NUP155;RPA1;HSPA2;SIRT1;HSPA13;MTOR;BAG4;NUP50;MAPKAPK2;MLST8;COL4A6;ATM
793	Cell-extracellular matrix interactions Homo sapiens R-HSA-446353	2020-03-16	0.568677	1	1.04341	0.588943	ITGB1;ACTN1;PARVA
794	Metabolism of Angiotensinogen to Angiotensins Homo sapiens R-HSA-2022377	2020-03-16	0.568677	1	1.04341	0.588943	ENPEP;MME;ATP6AP2
795	PKA activation Homo sapiens R-HSA-163615	2020-03-16	0.568677	1	1.04341	0.588943	ADCY7;PRKACB;ADCY5
796	SUMOylation of RNA binding proteins Homo sapiens R-HSA-4570464	1945-08-01	0.574274	1	0.989303	0.548715	RANBP2;NDC1;SEH1L;HNRNPK;NUP155;NUP50;PHC3;RNF2
797	Pink/Parkin Mediated Mitophagy Homo sapiens R-HSA-5205685	2020-04-22	0.576289	1	1.01179	0.557643	TOMM20;PARK2;ATG12;ATG5
798	Mitophagy Homo sapiens R-HSA-5205647	2020-04-22	0.576289	1	1.01179	0.557643	TOMM20;PARK2;ATG12;ATG5
799	ADP signalling through P2Y purinoceptor 12 Homo sapiens R-HSA-392170	2020-04-22	0.576289	1	1.01179	0.557643	GNG3;GNG2;GNAI3;GNAI1
800	COPII (Coat Protein 2) Mediated Vesicle Transport Homo sapiens R-HSA-204005	1968-12-01	0.577282	1	0.982029	0.53955	GRIA1;ANKRD28;LMAN1;SEC23A;STX17;LMAN2L;GOSR2;PREB;AREG;YKT6;CNIH3;SEC22C
801	Metabolism of fat-soluble vitamins Homo sapiens R-HSA-6806667	1951-09-01	0.581165	1	0.982029	0.532967	VKORC1;VKORC1L1;UBIAD1;LRP1;LRAT;GPC4;AGRN;GPC6;LGMN
802	PERK regulates gene expression Homo sapiens R-HSA-381042	2020-05-28	0.583158	1	0.99372	0.535909	KHSRP;EXOSC3;ATF6;DCP2;ATF3
803	Energy dependent regulation of mTOR by LKB1-AMPK Homo sapiens R-HSA-380972	2020-05-28	0.583158	1	0.99372	0.535909	PRKAA2;RRAGD;MLST8;TSC2;MTOR
804	Regulation of HSF1-mediated heat shock response Homo sapiens R-HSA-3371453	14/80	0.58937	1	0.973845	0.514873	NDC1;RANBP2;GSK3B;SEH1L;NUP155;RPA1;HSPA2;SIRT1;HSPA13;BAG4;NUP50;MAPKAPK2;COL4A6;ATM
805	The phototransduction cascade Homo sapiens R-HSA-2514856	1934-06-01	0.589474	1	0.982029	0.519026	FNTB;NMT1;GNAT1;PPEF1;METAP1;METAP2
806	Striated Muscle Contraction Homo sapiens R-HSA-390522	1934-06-01	0.589474	1	0.982029	0.519026	TMOD1;TMOD2;TPM1;TCAP;DMD;TTN
807	Unfolded Protein Response (UPR) Homo sapiens R-HSA-381119	15/86	0.594906	1	0.97061	0.504087	FKBP14;GOSR2;EDEM1;SRPR;SYVN1;WIPI1;DNAJC3;SERP1;KHSRP;SRPRB;PREB;EXOSC3;ATF6;ATF3;DCP2
808	B-WICH complex positively regulates rRNA expression Homo sapiens R-HSA-5250924	1958-10-01	0.611014	1	0.959453	0.472661	GSK3B;KAT2B;TAF1D;MYO1C;H2AFZ;POLR1C;SMARCA5;DEK;ERCC6;SF3B1
809	KSRP (KHSRP) binds and destabilizes mRNA Homo sapiens R-HSA-450604	2020-03-17	0.61219	1	0.982029	0.481893	KHSRP;EXOSC3;DCP2
810	Translesion synthesis by POLK Homo sapiens R-HSA-5655862	2020-03-17	0.61219	1	0.982029	0.481893	RPA1;REV3L;POLK
811	PKA activation in glucagon signalling Homo sapiens R-HSA-164378	2020-03-17	0.61219	1	0.982029	0.481893	ADCY7;PRKACB;ADCY5
812	Mitochondrial Fatty Acid Beta-Oxidation Homo sapiens R-HSA-77289	2020-03-17	0.61219	1	0.982029	0.481893	PCCA;HADH;DECR1
813	Laminin interactions Homo sapiens R-HSA-3000157	2020-04-23	0.613565	1	0.967797	0.472738	ITGB1;ITGA1;ITGA6;LAMC1
814	RAF-independent MAPK1/3 activation Homo sapiens R-HSA-112409	2020-04-23	0.613565	1	0.967797	0.472738	DUSP10;DUSP1;PTPN11;IL6ST
815	APC/C:Cdc20 mediated degradation of Cyclin B Homo sapiens R-HSA-174048	2020-04-23	0.613565	1	0.967797	0.472738	ANAPC15;CDC23;ANAPC16;ANAPC1
816	SLBP Dependent Processing of Replication-Dependent Histone Pre-mRNAs Homo sapiens R-HSA-77588	2020-02-11	0.614214	1	1.01179	0.493157	LSM11;NCBP1
817	Processive synthesis on the C-strand of the telomere Homo sapiens R-HSA-174414	2020-02-11	0.614214	1	1.01179	0.493157	RPA1;DNA2
818	Hormone ligand-binding receptors Homo sapiens R-HSA-375281	2020-02-11	0.614214	1	1.01179	0.493157	GNRH1;TSHR
819	Tryptophan catabolism Homo sapiens R-HSA-71240	2020-02-11	0.614214	1	1.01179	0.493157	KYNU;CCBL2
820	Phenylalanine and tyrosine catabolism Homo sapiens R-HSA-71182	2020-02-11	0.614214	1	1.01179	0.493157	GSTZ1;TAT
821	Highly calcium permeable postsynaptic nicotinic acetylcholine receptors Homo sapiens R-HSA-629594	2020-02-11	0.614214	1	1.01179	0.493157	CHRNB2;CHRNA7
822	RNA Polymerase II Pre-transcription Events Homo sapiens R-HSA-674695	1964-11-01	0.615729	1	0.956455	0.463832	GTF2A1;CCNT2;CCNT1;NCBP1;TAF12;TAF4B;TCEB1;TAF5;TAF9B;MNAT1;NELFE
823	Lysosome Vesicle Biogenesis Homo sapiens R-HSA-432720	1935-06-01	0.619487	1	0.953971	0.456823	AP1S2;M6PR;ARRB1;AP1M2;SH3GL2;VAMP2
824	Bile acid and bile salt metabolism Homo sapiens R-HSA-194068	1935-06-01	0.619487	1	0.953971	0.456823	ABCC3;NCOA1;CYP39A1;CH25H;SLC10A2;CYP7B1
825	Glycosphingolipid metabolism Homo sapiens R-HSA-1660662	1941-07-01	0.622985	1	0.950093	0.449614	GALC;NEU3;UGCG;ASAH1;ARSJ;ARSI;SUMF2
826	Intraflagellar transport Homo sapiens R-HSA-5620924	1941-07-01	0.622985	1	0.950093	0.449614	IFT52;TTC30B;IFT81;TTC21B;KIF3C;TNPO1;KIFAP3
827	Host Interactions with Influenza Factors Homo sapiens R-HSA-168253	1941-07-01	0.622985	1	0.950093	0.449614	RANBP2;NDC1;SEH1L;NUP155;NUP50;KPNA4;KPNA1
828	Negative epigenetic regulation of rRNA expression Homo sapiens R-HSA-5250941	13/76	0.624573	1	0.951879	0.448037	HDAC2;H2AFZ;HDAC1;MBD2;SMARCA5;ARID4B;BAZ2A;SIRT1;RRP8;TAF1D;SAP30L;POLR1C;MNAT1
829	RNA Polymerase I Transcription Initiation Homo sapiens R-HSA-73762	1947-08-01	0.626587	1	0.947205	0.442788	KAT2B;HDAC2;TAF1D;HDAC1;POLR1C;ERCC6;MNAT1;GATAD2B
830	Reversal of alkylation damage by DNA dioxygenases Homo sapiens R-HSA-73943	2020-01-05	0.628621	1	1.11297	0.516668	ALKBH3
831	Sperm:Oocyte Membrane Binding Homo sapiens R-HSA-1300652	2020-01-05	0.628621	1	1.11297	0.516668	IZUMO3
832	Abacavir metabolism Homo sapiens R-HSA-2161541	2020-01-05	0.628621	1	1.11297	0.516668	NT5C2
833	Na+-dependent glucose transporters Homo sapiens R-HSA-428808	2020-01-05	0.628621	1	1.11297	0.516668	SLC5A3
834	Catabolism of glucuronate to xylulose-5-phosphate Homo sapiens R-HSA-5661270	2020-01-05	0.628621	1	1.11297	0.516668	SORD
835	Extrinsic Pathway of Fibrin Clot Formation Homo sapiens R-HSA-140834	2020-01-05	0.628621	1	1.11297	0.516668	TFPI
836	APOBEC3G mediated resistance to HIV-1 infection Homo sapiens R-HSA-180689	2020-01-05	0.628621	1	1.11297	0.516668	HMGA1
837	Disinhibition of SNARE formation Homo sapiens R-HSA-114516	2020-01-05	0.628621	1	1.11297	0.516668	PRKCB
838	Synthesis of GDP-mannose Homo sapiens R-HSA-446205	2020-01-05	0.628621	1	1.11297	0.516668	PMM2
839	Regulation of gene expression in endocrine-committed (NEUROG3+) progenitor cells Homo sapiens R-HSA-210746	2020-01-05	0.628621	1	1.11297	0.516668	INSM1
840	G2 Phase Homo sapiens R-HSA-68911	2020-01-05	0.628621	1	1.11297	0.516668	E2F3
841	PTK6 Regulates Proteins Involved in RNA Processing Homo sapiens R-HSA-8849468	2020-01-05	0.628621	1	1.11297	0.516668	KHDRBS1
842	IRS activation Homo sapiens R-HSA-74713	2020-01-05	0.628621	1	1.11297	0.516668	INSR
843	Ficolins bind to repetitive carbohydrate structures on the target cell surface Homo sapiens R-HSA-2855086	2020-01-05	0.628621	1	1.11297	0.516668	MASP1
844	PKA-mediated phosphorylation of key metabolic factors Homo sapiens R-HSA-163358	2020-01-05	0.628621	1	1.11297	0.516668	PRKACB
845	Tachykinin receptors bind tachykinins Homo sapiens R-HSA-380095	2020-01-05	0.628621	1	1.11297	0.516668	TACR1
846	Muscarinic acetylcholine receptors Homo sapiens R-HSA-390648	2020-01-05	0.628621	1	1.11297	0.516668	CHRM2
847	Scavenging by Class B Receptors Homo sapiens R-HSA-3000471	2020-01-05	0.628621	1	1.11297	0.516668	SCARB1
848	Free fatty acid receptors Homo sapiens R-HSA-444209	2020-01-05	0.628621	1	1.11297	0.516668	FFAR1
849	SMAC binds to IAPs Homo sapiens R-HSA-111463	2020-01-05	0.628621	1	1.11297	0.516668	XIAP
850	SMAC-mediated dissociation of IAP:caspase complexes Homo sapiens R-HSA-111464	2020-01-05	0.628621	1	1.11297	0.516668	XIAP
851	SMAC-mediated apoptotic response Homo sapiens R-HSA-111469	2020-01-05	0.628621	1	1.11297	0.516668	XIAP
852	Cytochrome c-mediated apoptotic response Homo sapiens R-HSA-111461	2020-01-05	0.628621	1	1.11297	0.516668	APAF1
853	Activation of caspases through apoptosome-mediated cleavage Homo sapiens R-HSA-111459	2020-01-05	0.628621	1	1.11297	0.516668	APAF1
854	Beta oxidation of hexanoyl-CoA to butanoyl-CoA Homo sapiens R-HSA-77350	2020-01-05	0.628621	1	1.11297	0.516668	HADH
855	Beta oxidation of lauroyl-CoA to decanoyl-CoA-CoA Homo sapiens R-HSA-77310	2020-01-05	0.628621	1	1.11297	0.516668	HADH
856	Beta oxidation of octanoyl-CoA to hexanoyl-CoA Homo sapiens R-HSA-77348	2020-01-05	0.628621	1	1.11297	0.516668	HADH
857	Beta oxidation of decanoyl-CoA to octanoyl-CoA-CoA Homo sapiens R-HSA-77346	2020-01-05	0.628621	1	1.11297	0.516668	HADH
858	Vitamin B2 (riboflavin) metabolism Homo sapiens R-HSA-196843	2020-01-05	0.628621	1	1.11297	0.516668	ENPP1
859	Propionyl-CoA catabolism Homo sapiens R-HSA-71032	2020-01-05	0.628621	1	1.11297	0.516668	PCCA
860	tRNA processing in the mitochondrion Homo sapiens R-HSA-6785470	2020-01-05	0.628621	1	1.11297	0.516668	ELAC2
861	GPVI-mediated activation cascade Homo sapiens R-HSA-114604	1953-09-01	0.630213	1	0.944971	0.436291	VAV3;PDPK1;LCK;AKT2;PTPN11;PIK3R1;CLEC1B;PIK3CG;RHOB
862	Degradation of the extracellular matrix Homo sapiens R-HSA-1474228	18/106	0.644074	1	0.944971	0.415733	COL15A1;COL13A1;COL14A1;COL25A1;PLG;LAMC1;COL19A1;ADAMTS5;MMP11;NCSTN;MMP14;MMP13;CAPNS1;CAPN6;MMP16;CAPN7;ADAMTS8;KLKB1
863	NEP/NS2 Interacts with the Cellular Export Machinery Homo sapiens R-HSA-168333	2020-05-30	0.647722	1	0.927472	0.402795	RANBP2;NDC1;SEH1L;NUP155;NUP50
864	Regulation of Glucokinase by Glucokinase Regulatory Protein Homo sapiens R-HSA-170822	2020-05-30	0.647722	1	0.927472	0.402795	RANBP2;NDC1;SEH1L;NUP155;NUP50
865	Activation of the pre-replicative complex Homo sapiens R-HSA-68962	2020-05-30	0.647722	1	0.927472	0.402795	ORC4;DBF4;ORC2;RPA1;CDC6
866	Phosphorylation of CD3 and TCR zeta chains Homo sapiens R-HSA-202427	2020-04-24	0.64873	1	0.927472	0.401353	LCK;CSK;CD247;PAG1
867	Diseases associated with the TLR signaling cascade Homo sapiens R-HSA-5602358	2020-04-24	0.64873	1	0.927472	0.401353	NFKBIA;IKBKG;TLR4;NFKB1
868	Diseases of Immune System Homo sapiens R-HSA-5260271	2020-04-24	0.64873	1	0.927472	0.401353	NFKBIA;IKBKG;TLR4;NFKB1
869	IKK complex recruitment mediated by RIP1 Homo sapiens R-HSA-937041	2020-04-24	0.64873	1	0.927472	0.401353	TRAF6;UBE2D3;IKBKG;TLR4
870	Endogenous sterols Homo sapiens R-HSA-211976	2020-04-24	0.64873	1	0.927472	0.401353	NCOA1;CYP39A1;CYP1B1;CYP7B1
871	Pyrimidine metabolism Homo sapiens R-HSA-73848	2020-04-24	0.64873	1	0.927472	0.401353	AGXT2;NT5C1A;UPP2;DCK
872	Signaling by Retinoic Acid Homo sapiens R-HSA-5362517	1942-07-01	0.649541	1	0.927472	0.400194	PDHX;CYP26B1;CPT1A;RDH10;PDK3;DLD;PDK2
873	Pyruvate metabolism and Citric Acid (TCA) cycle Homo sapiens R-HSA-71406	1948-08-01	0.651381	1	0.927472	0.39757	PDP1;PDHX;NNT;DLST;PDK3;L2HGDH;DLD;PDK2
874	Miscellaneous transport and binding events Homo sapiens R-HSA-5223345	2020-03-18	0.652644	1	0.927472	0.395775	NIPAL4;CTNS;ADD2
875	RNA Polymerase III Chain Elongation Homo sapiens R-HSA-73780	2020-03-18	0.652644	1	0.927472	0.395775	POLR3D;POLR1C;POLR3G
876	Regulation of signaling by CBL Homo sapiens R-HSA-912631	2020-03-18	0.652644	1	0.927472	0.395775	PIK3R1;CRK;CRKL
877	Defects in vitamin and cofactor metabolism Homo sapiens R-HSA-3296482	2020-03-18	0.652644	1	0.927472	0.395775	PCCA;MTR;ACACA
878	Processing of Capped Intron-Containing Pre-mRNA Homo sapiens R-HSA-72203	33/193	0.653342	1	0.951499	0.405009	FYTTD1;SEH1L;SRSF1;HNRNPR;PRPF8;ELAVL1;ELAVL2;NXF1;METTL14;SNRNP70;SF3B1;EIF4E;SRSF11;NDC1;RANBP2;CHTOP;HNRNPA3;NUP155;NCBP1;METTL3;THOC1;CDC5L;THOC3;THOC2;LSM8;HNRNPK;LSM6;SARNP;PRPF3;NUP50;CD2BP2;SRSF7;RBMX
879	Chaperonin-mediated protein folding Homo sapiens R-HSA-390466	16/95	0.654264	1	0.937235	0.397616	FBXW4;ARFGEF2;CSNK2A1;VBP1;STAT3;GNAI3;GNAI1;GNAO1;AP3M1;GNG3;GNG2;CCNE2;CCNE1;KIF13A;GNAT1;RGS6
880	RNA Polymerase II Transcription Homo sapiens R-HSA-73857	21/124	0.654432	1	0.942431	0.399579	FYTTD1;GTF2A1;CHTOP;CCNT2;CCNT1;NCBP1;TAF12;SRSF1;THOC1;THOC3;THOC2;LSM11;SARNP;TAF4B;TCEB1;TAF5;MNAT1;TAF9B;SRSF7;SRSF11;NELFE
881	PI Metabolism Homo sapiens R-HSA-1483255	1960-10-01	0.655892	1	0.927472	0.391169	INPP4A;INPP4B;MTMR3;SYNJ1;PTEN;INPP5K;OCRL;PIK3R1;PIK3CG;MTMR7
882	M Phase Homo sapiens R-HSA-68886	46/268	0.659884	1	0.955157	0.397051	RB1;AHCTF1;ANAPC15;SEH1L;ANAPC16;PPP2R2A;PDS5B;ARPP19;PMF1;NSL1;CDC23;PPP2R1B;PPP2R5E;ENSA;CLASP2;NDC1;RANBP2;CENPU;NEK9;CSNK2A1;NUP155;PRKCB;H2AFZ;NEK7;VRK1;PPP2R5C;SMC1A;CENPF;CLIP1;KIF18A;RPS27;STAG2;PSMC6;KIF2A;GORASP2;TAOK1;NUP50;KIF2B;MAPRE1;LPIN1;BLZF1;ANAPC1;ITGB3BP;LPIN3;PAFAH1B1;MAD2L1
883	Mitotic Prophase Homo sapiens R-HSA-68875	18/107	0.660554	1	0.93614	0.388196	RB1;NDC1;RANBP2;NEK9;SEH1L;NUP155;PRKCB;H2AFZ;NEK7;VRK1;ARPP19;PPP2R1B;GORASP2;NUP50;ENSA;LPIN1;BLZF1;LPIN3
884	Mitotic G1-G1/S phases Homo sapiens R-HSA-453279	23/136	0.660903	1	0.941111	0.38976	RB1;CDKN1A;CDKN1B;HDAC1;DYRK1A;RPA1;PPP2R2A;CDC6;ORC4;CCND2;CDK6;DBF4;PSMC6;PPP2R1B;CCNE2;TFDP2;CCNE1;ORC2;E2F3;SKP2;MNAT1;E2F5;LIN52
885	Keratan sulfate degradation Homo sapiens R-HSA-2022857	2020-02-12	0.66323	1	0.927472	0.380851	OGN;PRELP
886	Hyaluronan uptake and degradation Homo sapiens R-HSA-2160916	2020-02-12	0.66323	1	0.927472	0.380851	LYVE1;SLC9A1
887	mRNA decay by 3' to 5' exoribonuclease Homo sapiens R-HSA-429958	2020-02-12	0.66323	1	0.927472	0.380851	EXOSC3;DCPS
888	Inhibition of replication initiation of damaged DNA by RB1/E2F1 Homo sapiens R-HSA-113501	2020-02-12	0.66323	1	0.927472	0.380851	RB1;PPP2R1B
889	Unwinding of DNA Homo sapiens R-HSA-176974	2020-02-12	0.66323	1	0.927472	0.380851	GINS2;GINS3
890	Caspase-mediated cleavage of cytoskeletal proteins Homo sapiens R-HSA-264870	2020-02-12	0.66323	1	0.927472	0.380851	CASP6;MAPT
891	The NLRP3 inflammasome Homo sapiens R-HSA-844456	2020-02-12	0.66323	1	0.927472	0.380851	P2RX7;SUGT1
892	Vitamin B5 (pantothenate) metabolism Homo sapiens R-HSA-199220	2020-02-12	0.66323	1	0.927472	0.380851	PANK3;PANK1
893	Peptide hormone biosynthesis Homo sapiens R-HSA-209952	2020-02-12	0.66323	1	0.927472	0.380851	PCSK1;INHBA
894	Purine ribonucleoside monophosphate biosynthesis Homo sapiens R-HSA-73817	2020-02-12	0.66323	1	0.927472	0.380851	ATIC;GMPS
895	Metabolism of vitamins and cofactors Homo sapiens R-HSA-196854	25/148	0.667072	1	0.940005	0.380567	VKORC1L1;UBIAD1;MOCS2;PANK3;LRP1;PANK1;QPRT;MTR;ACACA;THTPA;HLCS;NAMPT;ENPP1;LRAT;GPC4;GPC6;NUDT12;VKORC1;TPK1;MTHFR;NMNAT2;PCCA;AGRN;MOCS1;LGMN
896	SUMO E3 ligases SUMOylate target proteins Homo sapiens R-HSA-3108232	16/96	0.671417	1	0.927472	0.369473	NDC1;RANBP2;SEH1L;NUP155;RPA1;SMC6;SMC1A;PHC3;PIAS2;RNF2;PML;PIAS1;HNRNPK;STAG2;NUP50;TOP1
897	Glycerophospholipid biosynthesis Homo sapiens R-HSA-1483206	17/102	0.67403	1	0.927472	0.36587	LPGAT1;PCYT1A;DGAT1;SLC44A1;ABHD3;SLC44A2;PNPLA8;EPT1;PLA2G4A;MBOAT2;AGPAT1;LCLAT1;CHDH;LPIN1;MGLL;LPIN3;CDS2
898	Activation of ATR in response to replication stress Homo sapiens R-HSA-176187	1937-06-01	0.675568	1	0.902405	0.353924	ORC4;DBF4;ORC2;RPA1;CDC6;RAD9B
899	Regulation of cholesterol biosynthesis by SREBP (SREBF) Homo sapiens R-HSA-1655829	1955-09-01	0.675997	1	0.910609	0.356564	NCOA1;MED1;SEC23A;GGPS1;TBL1XR1;SP1;PPARA;SREBF2;ACACA
900	Export of Viral Ribonucleoproteins from Nucleus Homo sapiens R-HSA-168274	2020-05-31	0.677517	1	0.897553	0.349436	RANBP2;NDC1;SEH1L;NUP155;NUP50
901	Regulation of IFNA signaling Homo sapiens R-HSA-912694	2020-04-25	0.681695	1	0.890373	0.341167	PTPN1;SOCS1;STAT1;PTPN11
902	Sulfur amino acid metabolism Homo sapiens R-HSA-1614635	2020-04-25	0.681695	1	0.890373	0.341167	MTAP;MTR;ADO;GCLM
903	Phospholipid metabolism Homo sapiens R-HSA-1483257	27/161	0.686002	1	0.933232	0.351712	LPGAT1;MTMR3;SLC44A1;ABHD3;SLC44A2;PTEN;PIK3R1;AGPAT1;LCLAT1;PIK3CG;MTMR7;INPP5K;PCYT1A;DGAT1;PNPLA8;EPT1;PLA2G4A;MBOAT2;OCRL;INPP4A;INPP4B;SYNJ1;CHDH;LPIN1;MGLL;LPIN3;CDS2
904	Class I MHC mediated antigen processing & presentation Homo sapiens R-HSA-983169	52/305	0.686273	1	0.948758	0.357188	TRIM71;DET1;NCF2;UBE2D3;LTN1;CBLB;UBE3A;PARK2;TRIM9;CDC23;RNF19A;SKP2;UNKL;RNF111;MYLIP;AREL1;UBE2E3;RNF144B;UBE2R2;GAN;HECW2;ANAPC1;SEC23A;UBA6;NEDD4L;RNF4;ASB15;UBE2J1;ZNRF2;SOCS1;HECTD2;ASB10;RNF217;TCEB1;RBBP6;ATG7;UBE2H;TRIM41;SMURF1;WWP1;KLHL9;SPSB2;UBE2W;ITCH;PSMC6;NEDD4;ASB8;RLIM;UBA3;ASB7;UBA1;TRIM32
905	TP53 Regulates Transcription of Genes Involved in Cytochrome C Release Homo sapiens R-HSA-6803204	2020-03-19	0.689975	1	0.878657	0.32607	STEAP3;ATM;TRIAP1
906	HDL-mediated lipid transport Homo sapiens R-HSA-194223	2020-03-19	0.689975	1	0.878657	0.32607	SCARB1;PRKACB;ABCG1
907	Citric acid cycle (TCA cycle) Homo sapiens R-HSA-71403	2020-03-19	0.689975	1	0.878657	0.32607	NNT;DLST;DLD
908	DNA Damage Reversal Homo sapiens R-HSA-73942	2020-01-06	0.695375	1	0.927472	0.336955	ALKBH3
909	Vitamins Homo sapiens R-HSA-211916	2020-01-06	0.695375	1	0.927472	0.336955	CYP26B1
910	The retinoid cycle in cones (daylight vision) Homo sapiens R-HSA-2187335	2020-01-06	0.695375	1	0.927472	0.336955	OPN1SW
911	Sensing of DNA Double Strand Breaks Homo sapiens R-HSA-5693548	2020-01-06	0.695375	1	0.927472	0.336955	ATM
912	Negative feedback regulation of MAPK pathway Homo sapiens R-HSA-5674499	2020-01-06	0.695375	1	0.927472	0.336955	BRAF
913	Misspliced LRP5 mutants have enhanced beta-catenin-dependent signaling Homo sapiens R-HSA-5339717	2020-01-06	0.695375	1	0.927472	0.336955	LRP5
914	Fibronectin matrix formation Homo sapiens R-HSA-1566977	2020-01-06	0.695375	1	0.927472	0.336955	ITGB1
915	Lectin pathway of complement activation Homo sapiens R-HSA-166662	2020-01-06	0.695375	1	0.927472	0.336955	MASP1
916	Activation of C3 and C5 Homo sapiens R-HSA-174577	2020-01-06	0.695375	1	0.927472	0.336955	C4B
917	Scavenging by Class F Receptors Homo sapiens R-HSA-3000484	2020-01-06	0.695375	1	0.927472	0.336955	SCARF1
918	LDL-mediated lipid transport Homo sapiens R-HSA-171052	2020-01-06	0.695375	1	0.927472	0.336955	LDLRAP1
919	CLEC7A/inflammasome pathway Homo sapiens R-HSA-5660668	2020-01-06	0.695375	1	0.927472	0.336955	NFKB1
920	mitochondrial fatty acid beta-oxidation of unsaturated fatty acids Homo sapiens R-HSA-77288	2020-01-06	0.695375	1	0.927472	0.336955	DECR1
921	Methionine salvage pathway Homo sapiens R-HSA-1237112	2020-01-06	0.695375	1	0.927472	0.336955	MTAP
922	Beta-oxidation of very long chain fatty acids Homo sapiens R-HSA-390247	2020-01-06	0.695375	1	0.927472	0.336955	ABCD1
923	Transport and synthesis of PAPS Homo sapiens R-HSA-174362	2020-01-06	0.695375	1	0.927472	0.336955	PAPSS2
924	Sphingolipid metabolism Homo sapiens R-HSA-428157	1974-12-01	0.699076	1	0.902405	0.323057	CERS3;GALC;NEU3;UGCG;ASAH1;CERS6;PPM1L;ARSJ;ARSI;KDSR;SGPP2;SUMF2
925	Metabolism of proteins Homo sapiens R-HSA-392499	187/1074	0.700284	1	0.968923	0.345197	GALNT14;PGAP1;GALNT13;GALNT16;GALNT15;SMC6;TOMM20;MANEA;PARK2;GALNT10;PCMT1;KIF5C;KHSRP;DAG1;THSD7A;GNAT1;RGS6;FBXW4;SLC30A7;SLC30A6;ALG8;ALG9;CSNK2A1;EIF1AX;ANK2;ALG11;ANK1;PIAS2;PIAS1;DHDDS;DYNC1LI2;CCNE2;CCNE1;PAPPA;PREB;RPL29;ATF6;ATF3;GRIA1;ENPEP;SEH1L;LMAN2L;GPR119;EIF5A2;DNAJC24;ADAMTS12;DPP4;ADAMTS15;NEU3;MAN2A2;DPH1;MAN2A1;ARSJ;LARGE;GRPEL2;ST8SIA4;ARSI;MLEC;ST8SIA6;DPH6;ST3GAL2;EDEM3;AN…
926	Metabolism of water-soluble vitamins and cofactors Homo sapiens R-HSA-196849	16/98	0.70427	1	0.908544	0.31853	MOCS2;PANK3;PANK1;TPK1;QPRT;MTHFR;MTR;NMNAT2;ACACA;THTPA;PCCA;HLCS;NAMPT;ENPP1;MOCS1;NUDT12
927	Keratan sulfate/keratin metabolism Homo sapiens R-HSA-1638074	1932-05-01	0.705578	1	0.869505	0.303229	B3GNT7;SLC35D2;OGN;PRELP;ST3GAL2
928	Nuclear import of Rev protein Homo sapiens R-HSA-180746	1932-05-01	0.705578	1	0.869505	0.303229	RANBP2;NDC1;SEH1L;NUP155;NUP50
929	Glycolysis Homo sapiens R-HSA-70171	1932-05-01	0.705578	1	0.869505	0.303229	PFKFB2;PFKFB4;PPP2R1B;ALDOB;HK2
930	Facilitative Na+-independent glucose transporters Homo sapiens R-HSA-428790	2020-02-13	0.707093	1	0.856128	0.296728	SLC2A12;SLC2A2
931	Initiation of Nuclear Envelope Reformation Homo sapiens R-HSA-2995383	2020-02-13	0.707093	1	0.856128	0.296728	VRK1;PPP2R2A
932	Nuclear Envelope Reassembly Homo sapiens R-HSA-2995410	2020-02-13	0.707093	1	0.856128	0.296728	VRK1;PPP2R2A
933	WNT5A-dependent internalization of FZD2, FZD5 and ROR2 Homo sapiens R-HSA-5140745	2020-02-13	0.707093	1	0.856128	0.296728	FZD5;ROR2
934	IRF3-mediated induction of type I IFN Homo sapiens R-HSA-3270619	2020-02-13	0.707093	1	0.856128	0.296728	TMEM173;DTX4
935	Activation of DNA fragmentation factor Homo sapiens R-HSA-211227	2020-02-13	0.707093	1	0.856128	0.296728	HMGB1;KPNA1
936	Apoptosis induced DNA fragmentation Homo sapiens R-HSA-140342	2020-02-13	0.707093	1	0.856128	0.296728	HMGB1;KPNA1
937	p75NTR recruits signalling complexes Homo sapiens R-HSA-209543	2020-02-13	0.707093	1	0.856128	0.296728	TRAF6;NGF
938	Signal regulatory protein (SIRP) family interactions Homo sapiens R-HSA-391160	2020-02-13	0.707093	1	0.856128	0.296728	SRC;PTPN11
939	Platelet Adhesion to exposed collagen Homo sapiens R-HSA-75892	2020-02-13	0.707093	1	0.856128	0.296728	ITGB1;ITGA1
940	Asymmetric localization of PCP proteins Homo sapiens R-HSA-4608870	1963-10-01	0.717357	1	0.883306	0.293418	FZD3;PSMC6;VANGL2;FZD5;SMURF1;FZD4;FZD7;DVL2;FZD8;PRICKLE1
941	tRNA processing in the nucleus Homo sapiens R-HSA-6784531	1957-09-01	0.718186	1	0.878657	0.29086	NDC1;RANBP2;SEH1L;NUP155;ELAC2;NUP50;DDX1;FAM98B;RPP14
942	Interferon gamma signaling Homo sapiens R-HSA-877300	15/93	0.718968	1	0.897553	0.296137	PTPN1;CAMK2D;STAT1;PTPN11;PML;PIAS1;TRIM8;SOCS1;TRIM2;IRF7;TRIM35;TRIM25;TRIM26;NCAM1;IRF6
943	G-protein beta:gamma signalling Homo sapiens R-HSA-397795	1951-08-01	0.719709	1	0.872915	0.287109	GNG3;GNG2;PDPK1;AKT2;PIK3R1;PLCB1;PLCB2;PIK3CG
944	CLEC7A (Dectin-1) signaling Homo sapiens R-HSA-5607764	16/99	0.719938	1	0.899367	0.295523	AHCYL1;PDPK1;SRC;NFATC2;NFATC1;NFKB1;NFKBIA;PPP3CA;PPP3CB;PSMC6;TRAF6;UBA3;TAB3;IKBKG;MAP3K7;MAP3K14
945	Defective C1GALT1C1 causes Tn polyagglutination syndrome (TNPS) Homo sapiens R-HSA-5083632	2020-03-20	0.724199	1	0.834725	0.269356	C1GALT1;MUC15;MUC20
946	Factors involved in megakaryocyte development and platelet production Homo sapiens R-HSA-983231	23/141	0.729108	1	0.907738	0.286784	DOCK5;DOCK4;HDAC2;CBX5;HDAC1;AK3;PHF21A;DOCK11;KIF18A;CDK5;KIF2A;KIF5C;CAPZA1;KIF26B;CAPZA2;IRF7;KIF1B;KIF3C;KIF2B;KIFAP3;PRKACB;SH2B3;RCOR1
947	Sphingolipid de novo biosynthesis Homo sapiens R-HSA-1660661	1933-05-01	0.731883	1	0.843156	0.263178	CERS3;CERS6;PPM1L;KDSR;SGPP2
948	Rev-mediated nuclear export of HIV RNA Homo sapiens R-HSA-165054	1933-05-01	0.731883	1	0.843156	0.263178	RANBP2;NDC1;SEH1L;NUP155;NUP50
949	Glucagon signaling in metabolic regulation Homo sapiens R-HSA-163359	1933-05-01	0.731883	1	0.843156	0.263178	GNG3;GNG2;ADCY7;PRKACB;ADCY5
950	Smooth Muscle Contraction Homo sapiens R-HSA-445355	1933-05-01	0.731883	1	0.843156	0.263178	CALD1;ITGA1;TPM1;DYSF;VCL
951	Formation of the beta-catenin:TCF transactivating complex Homo sapiens R-HSA-201722	1958-09-01	0.73787	1	0.863508	0.262496	PYGO1;PYGO2;KMT2D;TCF7L2;H2AFZ;HDAC1;RBBP5;LEF1;ASH2L
952	RNA Polymerase III Transcription Initiation From Type 2 Promoter Homo sapiens R-HSA-76066	2020-04-27	0.740916	1	0.824419	0.247217	GTF3C4;POLR3D;POLR1C;POLR3G
953	Synthesis of bile acids and bile salts Homo sapiens R-HSA-192105	2020-04-27	0.740916	1	0.824419	0.247217	NCOA1;CYP39A1;CH25H;CYP7B1
954	Organic cation/anion/zwitterion transport Homo sapiens R-HSA-549132	2020-02-14	0.746071	1	0.794976	0.232876	SLC22A5;RUNX1
955	Early Phase of HIV Life Cycle Homo sapiens R-HSA-162594	2020-02-14	0.746071	1	0.794976	0.232876	HMGA1;KPNA1
956	Regulation of TP53 Activity through Association with Co-factors Homo sapiens R-HSA-6804759	2020-02-14	0.746071	1	0.794976	0.232876	AKT2;POU4F1
957	Removal of the Flap Intermediate Homo sapiens R-HSA-69166	2020-02-14	0.746071	1	0.794976	0.232876	RPA1;DNA2
958	Receptor-ligand binding initiates the second proteolytic cleavage of Notch receptor Homo sapiens R-HSA-156988	2020-02-14	0.746071	1	0.794976	0.232876	NOTCH2;DLL4
959	Golgi Cisternae Pericentriolar Stack Reorganization Homo sapiens R-HSA-162658	2020-02-14	0.746071	1	0.794976	0.232876	GORASP2;BLZF1
960	SEMA3A-Plexin repulsion signaling by inhibiting Integrin adhesion Homo sapiens R-HSA-399955	2020-02-14	0.746071	1	0.794976	0.232876	NRP1;SEMA3A
961	Synthesis of PIPs at the early endosome membrane Homo sapiens R-HSA-1660516	2020-02-14	0.746071	1	0.794976	0.232876	INPP4A;INPP4B
962	Synthesis of Prostaglandins (PG) and Thromboxanes (TX) Homo sapiens R-HSA-2162123	2020-02-14	0.746071	1	0.794976	0.232876	TBXAS1;PTGS1
963	Activation of Nicotinic Acetylcholine Receptors Homo sapiens R-HSA-629602	2020-02-14	0.746071	1	0.794976	0.232876	CHRNB2;CHRNA7
964	Postsynaptic nicotinic acetylcholine receptors Homo sapiens R-HSA-622327	2020-02-14	0.746071	1	0.794976	0.232876	CHRNB2;CHRNA7
965	Acetylcholine Binding And Downstream Events Homo sapiens R-HSA-181431	2020-02-14	0.746071	1	0.794976	0.232876	CHRNB2;CHRNA7
966	Class C/3 (Metabotropic glutamate/pheromone receptors) Homo sapiens R-HSA-420499	1940-06-01	0.749088	1	0.834725	0.241151	GABBR2;GRM5;CASR;GABBR1;GRM7;GRM1
967	Cell surface interactions at the vascular wall Homo sapiens R-HSA-202733	16/101	0.7497	1	0.881557	0.253961	ITGB1;ITGA4;SRC;ITGB3;PTPN11;ATP1B2;PIK3R1;F11R;PROCR;NRAS;GRB14;LCK;ITGA6;PLCG1;SOS1;CD244
968	Protein folding Homo sapiens R-HSA-391251	16/101	0.7497	1	0.881557	0.253961	FBXW4;ARFGEF2;CSNK2A1;VBP1;STAT3;GNAI3;GNAI1;GNAO1;AP3M1;GNG3;GNG2;CCNE2;CCNE1;KIF13A;GNAT1;RGS6
969	Regulation of TP53 Activity through Phosphorylation Homo sapiens R-HSA-6804756	14/89	0.749849	1	0.875367	0.252004	PRKAA2;CSNK2A1;TAF12;RPA1;NUAK1;CDK5;TAF4B;PIN1;ATM;MDM4;DNA2;TAF5;TAF9B;RAD9B
970	Cation-coupled Chloride cotransporters Homo sapiens R-HSA-426117	2020-01-07	0.750132	1	0.794976	0.22856	SLC12A2
971	Inositol transporters Homo sapiens R-HSA-429593	2020-01-07	0.750132	1	0.794976	0.22856	SLC5A3
972	Transport of nucleosides and free purine and pyrimidine bases across the plasma membrane Homo sapiens R-HSA-83936	2020-01-07	0.750132	1	0.794976	0.22856	SLC29A3
973	SLC transporter disorders Homo sapiens R-HSA-5619102	2020-01-07	0.750132	1	0.794976	0.22856	AVPR1A
974	Vitamin D (calciferol) metabolism Homo sapiens R-HSA-196791	2020-01-07	0.750132	1	0.794976	0.22856	LGMN
975	Attachment of GPI anchor to uPAR Homo sapiens R-HSA-162791	2020-01-07	0.750132	1	0.794976	0.22856	PGAP1
976	2-LTR circle formation Homo sapiens R-HSA-164843	2020-01-07	0.750132	1	0.794976	0.22856	HMGA1
977	Clearance of Nuclear Envelope Membranes from Chromatin Homo sapiens R-HSA-2993913	2020-01-07	0.750132	1	0.794976	0.22856	VRK1
978	Signaling by NOTCH1 t(7;9)(NOTCH1:M1580 K2555) Translocation Mutant Homo sapiens R-HSA-2660825	2020-01-07	0.750132	1	0.794976	0.22856	DLL4
979	Constitutive Signaling by NOTCH1 t(7;9)(NOTCH1:M1580 K2555) Translocation Mutant Homo sapiens R-HSA-2660826	2020-01-07	0.750132	1	0.794976	0.22856	DLL4
980	PP2A-mediated dephosphorylation of key metabolic factors Homo sapiens R-HSA-163767	2020-01-07	0.750132	1	0.794976	0.22856	PPP2R1B
981	Phase 3 - rapid repolarisation Homo sapiens R-HSA-5576890	2020-01-07	0.750132	1	0.794976	0.22856	KCNE4
982	Interleukin-1 processing Homo sapiens R-HSA-448706	2020-01-07	0.750132	1	0.794976	0.22856	NFKB1
983	Histidine catabolism Homo sapiens R-HSA-70921	2020-01-07	0.750132	1	0.794976	0.22856	HAL
984	Synthesis of Ketone Bodies Homo sapiens R-HSA-77111	2020-01-07	0.750132	1	0.794976	0.22856	HMGCLL1
985	Highly sodium permeable acetylcholine nicotinic receptors Homo sapiens R-HSA-629587	2020-01-07	0.750132	1	0.794976	0.22856	CHRNB2
986	Regulation of Insulin-like Growth Factor (IGF) transport and uptake by Insulin-like Growth Factor Binding Proteins (IGFBPs) Homo sapiens R-HSA-381426	2020-03-21	0.755392	1	0.794976	0.223005	PAPPA;PLG;IGF1
987	HSF1-dependent transactivation Homo sapiens R-HSA-3371571	1934-05-01	0.756437	1	0.818357	0.228433	CAMK2D;MLST8;COL4A6;HSPA2;MTOR
988	Lipoprotein metabolism Homo sapiens R-HSA-174824	1934-05-01	0.756437	1	0.818357	0.228433	SCARB1;LDLRAP1;PRKACB;APOA5;ABCG1
989	Purine metabolism Homo sapiens R-HSA-73847	1934-05-01	0.756437	1	0.818357	0.228433	ATIC;NT5C1A;GMPS;NT5C2;DCK
990	Class B/2 (Secretin family receptors) Homo sapiens R-HSA-373080	13/84	0.765727	1	0.861224	0.229886	FZD3;WNT2B;CALCRL;FZD5;FZD4;FZD7;WNT9B;FZD8;WNT9A;GHRHR;GNG3;GNG2;WNT2
991	RNA Polymerase III Transcription Initiation From Type 1 Promoter Homo sapiens R-HSA-76061	2020-04-28	0.767209	1	0.794976	0.210665	GTF3C4;POLR3D;POLR1C;POLR3G
992	Triglyceride Biosynthesis Homo sapiens R-HSA-75109	1966-10-01	0.771241	1	0.843156	0.219014	DGAT1;ELOVL4;ELOVL2;ACSL6;ACSL4;AGPAT1;LPIN1;LCLAT1;ACACA;LPIN3
993	RHO GTPases activate PKNs Homo sapiens R-HSA-5625740	1960-09-01	0.774371	1	0.834725	0.213442	AR;YWHAB;H2AFZ;PDPK1;MYH9;SFN;PKN2;YWHAG;RHOB
994	Anchoring of the basal body to the plasma membrane Homo sapiens R-HSA-5620912	15/97	0.778062	1	0.860541	0.215952	IQCB1;CEP135;HAUS6;TTBK2;PCM1;CNTRL;TCTN1;CEP83;CEP41;CEP97;MAPRE1;NINL;YWHAG;PAFAH1B1;SDCCAG8
995	Mitochondrial protein import Homo sapiens R-HSA-1268020	1954-08-01	0.778462	1	0.824419	0.206464	TIMM8B;DNAJC19;TIMM10B;GRPEL2;TIMM22;SLC25A12;TOMM20;SLC25A4
996	Generation of second messenger molecules Homo sapiens R-HSA-202433	1935-05-01	0.779262	1	0.794976	0.198274	ITK;LCK;PLCG1;CD247;NCK1
997	Interactions of Rev with host cellular proteins Homo sapiens R-HSA-177243	1935-05-01	0.779262	1	0.794976	0.198274	RANBP2;NDC1;SEH1L;NUP155;NUP50
998	Processive synthesis on the lagging strand Homo sapiens R-HSA-69183	2020-02-15	0.780503	1	0.741977	0.183875	RPA1;DNA2
999	Prolactin receptor signaling Homo sapiens R-HSA-1170546	2020-02-15	0.780503	1	0.741977	0.183875	PTPN11;PRLR
1000	Constitutive Signaling by NOTCH1 HD Domain Mutants Homo sapiens R-HSA-2691232	2020-02-15	0.780503	1	0.741977	0.183875	DLL4;MIB1
1001	Signaling by NOTCH1 HD Domain Mutants in Cancer Homo sapiens R-HSA-2691230	2020-02-15	0.780503	1	0.741977	0.183875	DLL4;MIB1
1002	Elevation of cytosolic Ca2+ levels Homo sapiens R-HSA-139853	2020-02-15	0.780503	1	0.741977	0.183875	P2RX7;P2RX1
1003	Synthesis of bile acids and bile salts via 27-hydroxycholesterol Homo sapiens R-HSA-193807	2020-02-15	0.780503	1	0.741977	0.183875	NCOA1;CYP7B1
1004	G alpha (i) signalling events Homo sapiens R-HSA-418594	39/240	0.781104	1	0.904285	0.223401	OPRD1;CHRM2;CXCL9;PTGER3;CXCR5;GNAI3;LPAR2;ADCY7;GNAI1;ADCY5;RGS4;RGS5;GNG3;GNG2;GRM7;P2RY4;RGS1;CNR1;ADORA1;CCR7;GNAT1;RGS8;RGS6;CCR2;GABBR2;GABBR1;CASR;HTR1F;NPY1R;HTR1A;OPRM1;SSTR3;ADRA2A;CXCL10;OPN1SW;CXCL12;NMUR2;NMUR1;AGTR2
1005	Glucose metabolism Homo sapiens R-HSA-70326	1979-12-01	0.782262	1	0.845291	0.207574	PFKFB2;GYS1;PFKFB4;PPP2R1B;PPP1R3C;GBE1;PHKA1;BPGM;ALDOB;SLC25A12;PRKACB;HK2
1006	Common Pathway of Fibrin Clot Formation Homo sapiens R-HSA-140875	2020-03-22	0.783672	1	0.75884	0.184979	PROCR;SERPINC1;F13A1
1007	Cyclin A/B1 associated events during G2/M transition Homo sapiens R-HSA-69273	2020-03-22	0.783672	1	0.75884	0.184979	PPP2R1B;PPP2R2A;MNAT1
1008	NoRC negatively regulates rRNA expression Homo sapiens R-HSA-427413	1973-11-01	0.784559	1	0.838536	0.203457	HDAC2;TAF1D;H2AFZ;HDAC1;SAP30L;POLR1C;MBD2;SMARCA5;ARID4B;BAZ2A;MNAT1
1009	Cell Cycle, Mitotic Homo sapiens R-HSA-69278	77/462	0.786697	1	0.927472	0.222512	RB1;CDKN1A;AHCTF1;CDKN1B;PPP2R2A;PCM1;CDC23;CCND2;PPP2R1B;PPP2R5E;ENSA;CNTRL;SKP2;NINL;YWHAG;LIN52;NDC1;CEP135;CSNK2A1;PRKCB;H2AFZ;DYRK1A;VRK1;HAUS6;PPP2R5C;SMC1A;CLIP1;DBF4;TFDP2;KIF2A;CCNE2;CCNE1;GORASP2;NUP50;DNA2;KIF2B;MAPRE1;ANAPC1;BLZF1;ITGB3BP;PAFAH1B1;SDCCAG8;ANAPC15;SEH1L;ANAPC16;HDAC1;PDS5B;ARPP19;PMF1;NSL1;ORC4;ORC2;E2F3;E2F5;CLASP2;RANBP2;CENPU;NEK9;GINS2;NUP155;GINS3;NEK7;RPA1;CDC6;C…
1010	RNA Polymerase I, RNA Polymerase III, and Mitochondrial Transcription Homo sapiens R-HSA-504046	18/116	0.78888	1	0.863508	0.204773	HDAC2;POU2F1;GTF3C4;BRF2;H2AFZ;HDAC1;MBD2;GATAD2B;KAT2B;TAF1D;SNAPC1;NFIA;NFIB;POLR3D;POLR1C;POLR3G;ERCC6;MNAT1
1011	TP53 Regulates Transcription of DNA Repair Genes Homo sapiens R-HSA-6796648	1961-09-01	0.79119	1	0.821041	0.192301	RAD51D;CCNT2;CCNT1;FANCD2;TCEB1;ATM;CDK12;MNAT1;NELFE
1012	Transferrin endocytosis and recycling Homo sapiens R-HSA-917977	2020-04-29	0.791364	1	0.767563	0.179608	STEAP3;TFRC;ATP6V1D;STEAP2
1013	Erythrocytes take up oxygen and release carbon dioxide Homo sapiens R-HSA-1247673	2020-01-08	0.795049	1	0.695604	0.159538	SLC4A1
1014	Organic anion transporters Homo sapiens R-HSA-428643	2020-01-08	0.795049	1	0.695604	0.159538	SLC17A8
1015	Ligand-receptor interactions Homo sapiens R-HSA-5632681	2020-01-08	0.795049	1	0.695604	0.159538	BOC
1016	HuR (ELAVL1) binds and stabilizes mRNA Homo sapiens R-HSA-450520	2020-01-08	0.795049	1	0.695604	0.159538	ELAVL1
1017	Synthesis of UDP-N-acetyl-glucosamine Homo sapiens R-HSA-446210	2020-01-08	0.795049	1	0.695604	0.159538	NAGK
1018	Recycling of eIF2:GDP Homo sapiens R-HSA-72731	2020-01-08	0.795049	1	0.695604	0.159538	EIF2S2
1019	Sema4D mediated inhibition of cell attachment and migration Homo sapiens R-HSA-416550	2020-01-08	0.795049	1	0.695604	0.159538	MET
1020	Terminal pathway of complement Homo sapiens R-HSA-166665	2020-01-08	0.795049	1	0.695604	0.159538	C8B
1021	Cross-presentation of particulate exogenous antigens (phagosomes) Homo sapiens R-HSA-1236973	2020-01-08	0.795049	1	0.695604	0.159538	NCF2
1022	Hydrolysis of LPC Homo sapiens R-HSA-1483115	2020-01-08	0.795049	1	0.695604	0.159538	PLA2G4A
1023	Synthesis of PG Homo sapiens R-HSA-1483148	2020-01-08	0.795049	1	0.695604	0.159538	CDS2
1024	mitochondrial fatty acid beta-oxidation of saturated fatty acids Homo sapiens R-HSA-77286	2020-01-08	0.795049	1	0.695604	0.159538	HADH
1025	Synthesis of epoxy (EET) and dihydroxyeicosatrienoic acids (DHET) Homo sapiens R-HSA-2142670	2020-01-08	0.795049	1	0.695604	0.159538	CYP1B1
1026	Conjugation of salicylate with glycine Homo sapiens R-HSA-177128	2020-01-08	0.795049	1	0.695604	0.159538	ACSM5
1027	Ketone body metabolism Homo sapiens R-HSA-74182	2020-01-08	0.795049	1	0.695604	0.159538	HMGCLL1
1028	C-type lectin receptors (CLRs) Homo sapiens R-HSA-5621481	19/123	0.800094	1	0.859608	0.191715	AHCYL1;PDPK1;SRC;NFATC2;NFATC1;NFKB1;NFKBIA;PPP3CA;PPP3CB;NRAS;RPS6KA5;PSMC6;TRAF6;UBA3;TAB3;IKBKG;MAP3K7;PRKACB;MAP3K14
1029	Retrograde transport at the Trans-Golgi-Network Homo sapiens R-HSA-6811440	1949-07-01	0.801925	1	0.794976	0.175483	NAA30;M6PR;GCC1;VAMP4;RAB6A;RAB6B;RAB9B
1030	FCERI mediated Ca+2 mobilization Homo sapiens R-HSA-2871809	1962-09-01	0.807068	1	0.807798	0.17315	VAV3;ITK;PPP3CA;PPP3CB;AHCYL1;NFATC2;NFATC1;PLCG1;SOS1
1031	The canonical retinoid cycle in rods (twilight vision) Homo sapiens R-HSA-2453902	2020-03-23	0.809188	1	0.725847	0.15368	RDH10;NAPEPLD;LRAT
1032	Acyl chain remodelling of PE Homo sapiens R-HSA-1482839	2020-03-23	0.809188	1	0.725847	0.15368	PNPLA8;PLA2G4A;MBOAT2
1033	TP53 Regulates Transcription of Cell Death Genes Homo sapiens R-HSA-5633008	1943-06-01	0.809702	1	0.776488	0.163909	STEAP3;APAF1;CASP6;CASP2;ATM;TRIAP1
1034	HIV Transcription Elongation Homo sapiens R-HSA-167169	1943-06-01	0.809702	1	0.776488	0.163909	CCNT1;NCBP1;TAT;TCEB1;MNAT1;NELFE
1035	Tat-mediated elongation of the HIV-1 transcript Homo sapiens R-HSA-167246	1943-06-01	0.809702	1	0.776488	0.163909	CCNT1;NCBP1;TAT;TCEB1;MNAT1;NELFE
1036	Formation of HIV-1 elongation complex containing HIV-1 Tat Homo sapiens R-HSA-167200	1943-06-01	0.809702	1	0.776488	0.163909	CCNT1;NCBP1;TAT;TCEB1;MNAT1;NELFE
1037	Iron uptake and transport Homo sapiens R-HSA-917937	1943-06-01	0.809702	1	0.776488	0.163909	STEAP3;TFRC;CYBRD1;ATP6V1D;CP;STEAP2
1038	Interferon Signaling Homo sapiens R-HSA-913531	31/196	0.810169	1	0.880152	0.185283	CAMK2D;SEH1L;EIF4E3;TRIM8;SOCS1;TRIM2;TRIM25;TRIM26;KPNA4;NCAM1;PLCG1;ARIH1;EIF4E;KPNA1;NDC1;RANBP2;PTPN1;NUP155;STAT1;DDX58;PTPN11;PML;PIAS1;NEDD4;NUP50;IRF7;TRIM35;PIN1;IRF6;EIF4E2;EIF4G2
1039	COPI-dependent Golgi-to-ER retrograde traffic Homo sapiens R-HSA-6811434	1981-12-01	0.810532	1	0.824419	0.173181	ARF4;RINT1;KIF18A;KIF2A;KIF5C;KIF26B;KIF1B;KIF2B;KIF3C;TMED7;KIFAP3;ARCN1
1040	STING mediated induction of host immune responses Homo sapiens R-HSA-1834941	2020-02-16	0.810764	1	0.695604	0.145923	TMEM173;DTX4
1041	Translesion synthesis by REV1 Homo sapiens R-HSA-110312	2020-02-16	0.810764	1	0.695604	0.145923	RPA1;REV3L
1042	MAP3K8 (TPL2)-dependent MAPK1/3 activation Homo sapiens R-HSA-5684264	2020-02-16	0.810764	1	0.695604	0.145923	IKBKG;NFKB1
1043	Polo-like kinase mediated events Homo sapiens R-HSA-156711	2020-02-16	0.810764	1	0.695604	0.145923	CENPF;LIN52
1044	Sema3A PAK dependent Axon repulsion Homo sapiens R-HSA-399954	2020-02-16	0.810764	1	0.695604	0.145923	NRP1;SEMA3A
1045	Chemokine receptors bind chemokines Homo sapiens R-HSA-380108	1956-08-01	0.812294	1	0.794976	0.16527	CXCL10;CXCL9;CXCL12;CXCR5;XCL1;CCR7;CX3CL1;CCR2
1046	Gap junction trafficking and regulation Homo sapiens R-HSA-157858	2020-04-30	0.813463	1	0.741977	0.153185	GJC1;GJB1;SRC;MYO6
1047	Loss of Nlp from mitotic centrosomes Homo sapiens R-HSA-380259	1969-10-01	0.817416	1	0.806497	0.162595	PCM1;CEP135;CNTRL;HAUS6;CEP41;MAPRE1;NINL;YWHAG;PAFAH1B1;SDCCAG8
1048	Loss of proteins required for interphase microtubule organization?from the centrosome Homo sapiens R-HSA-380284	1969-10-01	0.817416	1	0.806497	0.162595	PCM1;CEP135;CNTRL;HAUS6;CEP41;MAPRE1;NINL;YWHAG;PAFAH1B1;SDCCAG8
1049	Metabolism of non-coding RNA Homo sapiens R-HSA-194441	1950-07-01	0.818847	1	0.779076	0.155705	NDC1;RANBP2;SEH1L;NCBP1;NUP155;NUP50;GEMIN5
1050	snRNP Assembly Homo sapiens R-HSA-191859	1950-07-01	0.818847	1	0.779076	0.155705	NDC1;RANBP2;SEH1L;NCBP1;NUP155;NUP50;GEMIN5
1051	HDR through Single Strand Annealing (SSA) Homo sapiens R-HSA-5685938	1937-05-01	0.819904	1	0.752004	0.149324	ERCC4;RPA1;ATM;DNA2;RAD9B
1052	ER to Golgi Anterograde Transport Homo sapiens R-HSA-199977	20/131	0.821049	1	0.849592	0.167517	GRIA1;ANKRD28;ARF4;SEC23A;LMAN2L;STX17;GOSR2;GOSR1;ANK2;ANK1;AREG;SPTB;ARCN1;LMAN1;DYNC1LI2;PREB;TMED7;CNIH3;YKT6;SEC22C
1053	SUMOylation of DNA replication proteins Homo sapiens R-HSA-4615885	1944-06-01	0.827152	1	0.75884	0.144002	RANBP2;NDC1;SEH1L;NUP155;NUP50;TOP1
1054	Formation of HIV elongation complex in the absence of HIV Tat Homo sapiens R-HSA-167152	1944-06-01	0.827152	1	0.75884	0.144002	CCNT2;CCNT1;NCBP1;TCEB1;MNAT1;NELFE
1055	RNA Polymerase II Transcription Elongation Homo sapiens R-HSA-75955	1944-06-01	0.827152	1	0.75884	0.144002	CCNT2;CCNT1;NCBP1;TCEB1;MNAT1;NELFE
1056	Formation of RNA Pol II elongation complex Homo sapiens R-HSA-112382	1944-06-01	0.827152	1	0.75884	0.144002	CCNT2;CCNT1;NCBP1;TCEB1;MNAT1;NELFE
1057	RNA Polymerase II HIV Promoter Escape Homo sapiens R-HSA-167162	1944-06-01	0.827152	1	0.75884	0.144002	GTF2A1;TAF12;TAF4B;TAF5;TAF9B;MNAT1
1058	RNA Polymerase II Promoter Escape Homo sapiens R-HSA-73776	1944-06-01	0.827152	1	0.75884	0.144002	GTF2A1;TAF12;TAF4B;TAF5;TAF9B;MNAT1
1059	RNA Polymerase II Transcription Initiation And Promoter Clearance Homo sapiens R-HSA-76042	1944-06-01	0.827152	1	0.75884	0.144002	GTF2A1;TAF12;TAF4B;TAF5;TAF9B;MNAT1
1060	RNA Polymerase II Transcription Initiation Homo sapiens R-HSA-75953	1944-06-01	0.827152	1	0.75884	0.144002	GTF2A1;TAF12;TAF4B;TAF5;TAF9B;MNAT1
1061	RNA Polymerase II Transcription Pre-Initiation And Promoter Opening Homo sapiens R-HSA-73779	1944-06-01	0.827152	1	0.75884	0.144002	GTF2A1;TAF12;TAF4B;TAF5;TAF9B;MNAT1
1062	HIV Transcription Initiation Homo sapiens R-HSA-167161	1944-06-01	0.827152	1	0.75884	0.144002	GTF2A1;TAF12;TAF4B;TAF5;TAF9B;MNAT1
1063	Opsins Homo sapiens R-HSA-419771	2020-01-09	0.831893	1	0.618314	0.113802	OPN1SW
1064	Type I hemidesmosome assembly Homo sapiens R-HSA-446107	2020-01-09	0.831893	1	0.618314	0.113802	ITGA6
1065	Nef Mediated CD4 Down-regulation Homo sapiens R-HSA-167590	2020-01-09	0.831893	1	0.618314	0.113802	LCK
1066	RHO GTPases Activate Rhotekin and Rhophilins Homo sapiens R-HSA-5666185	2020-01-09	0.831893	1	0.618314	0.113802	RHOB
1067	Prostanoid ligand receptors Homo sapiens R-HSA-391908	2020-01-09	0.831893	1	0.618314	0.113802	PTGER3
1068	Degradation of cysteine and homocysteine Homo sapiens R-HSA-1614558	2020-01-09	0.831893	1	0.618314	0.113802	ADO
1069	Synthesis of (16-20)-hydroxyeicosatetraenoic acids (HETE) Homo sapiens R-HSA-2142816	2020-01-09	0.831893	1	0.618314	0.113802	CYP1B1
1070	Conjugation of carboxylic acids Homo sapiens R-HSA-159424	2020-01-09	0.831893	1	0.618314	0.113802	ACSM5
1071	Amino Acid conjugation Homo sapiens R-HSA-156587	2020-01-09	0.831893	1	0.618314	0.113802	ACSM5
1072	Highly calcium permeable nicotinic acetylcholine receptors Homo sapiens R-HSA-629597	2020-01-09	0.831893	1	0.618314	0.113802	CHRNB2
1073	Interleukin-19, 20, 22, 24 Homo sapiens R-HSA-8854691	2020-01-09	0.831893	1	0.618314	0.113802	IL22RA1
1074	Fcgamma receptor (FCGR) dependent phagocytosis Homo sapiens R-HSA-2029480	18/120	0.833567	1	0.834725	0.151954	CYFIP2;VAV3;ACTR2;AHCYL1;WIPF1;SRC;WIPF2;PRKCE;WIPF3;PIK3R1;WASL;MYO1C;MYH9;PLCG1;CD247;CRK;WASF2;NCK1
1075	Pausing and recovery of Tat-mediated HIV elongation Homo sapiens R-HSA-167238	1931-04-01	0.833603	1	0.718043	0.130683	CCNT1;TAT;TCEB1;NELFE
1076	Tat-mediated HIV elongation arrest and recovery Homo sapiens R-HSA-167243	1931-04-01	0.833603	1	0.718043	0.130683	CCNT1;TAT;TCEB1;NELFE
1077	Apoptosis Homo sapiens R-HSA-109581	25/163	0.836753	1	0.853502	0.152116	ROCK1;YWHAB;SATB1;XIAP;HMGB1;MAPK8;BCL2L11;CASP6;AKT2;SFN;DNM1L;YWHAG;KPNA1;APAF1;DCC;BAD;PSMC6;STK24;NMT1;BCL2;ACIN1;DSG2;MAPT;TLR4;BCL2L1
1078	ABC transporters in lipid homeostasis Homo sapiens R-HSA-1369062	2020-02-17	0.83724	1	0.654686	0.116301	ABCD1;ABCG1
1079	Translesion synthesis by POLI Homo sapiens R-HSA-5656121	2020-02-17	0.83724	1	0.654686	0.116301	RPA1;REV3L
1080	G1/S-Specific Transcription Homo sapiens R-HSA-69205	2020-02-17	0.83724	1	0.654686	0.116301	CCNE1;CDC6
1081	Chylomicron-mediated lipid transport Homo sapiens R-HSA-174800	2020-02-17	0.83724	1	0.654686	0.116301	LDLRAP1;APOA5
1082	Acyl chain remodelling of PG Homo sapiens R-HSA-1482925	2020-02-17	0.83724	1	0.654686	0.116301	LPGAT1;PLA2G4A
1083	Glutathione conjugation Homo sapiens R-HSA-156590	1938-05-01	0.837841	1	0.732215	0.129548	GSTZ1;MGST3;GSS;CHAC1;GCLM
1084	Senescence-Associated Secretory Phenotype (SASP) Homo sapiens R-HSA-2559582	1977-11-01	0.839686	1	0.794976	0.138904	RPS6KA3;CDKN1A;CDKN1B;CDC23;ANAPC15;CDK6;ANAPC16;H2AFZ;STAT3;ANAPC1;NFKB1
1085	RMTs methylate histone arginines Homo sapiens R-HSA-3214858	1945-06-01	0.843301	1	0.741977	0.126457	SMARCE1;PBRM1;H2AFZ;DNMT3A;ARID2;ARID1B
1086	Diseases of metabolism Homo sapiens R-HSA-5668914	1945-06-01	0.843301	1	0.741977	0.126457	GYS1;PCCA;PPP1R3C;IDH1;MTR;ACACA
1087	Lipid digestion, mobilization, and transport Homo sapiens R-HSA-73923	1971-10-01	0.844049	1	0.783779	0.132885	SCARB1;FABP2;NCEH1;LIPG;PLIN1;LDLRAP1;PRKACB;APOA5;ABCG1;MGLL
1088	HIV elongation arrest and recovery Homo sapiens R-HSA-167287	1932-04-01	0.851892	1	0.695604	0.111502	CCNT2;CCNT1;TCEB1;NELFE
1089	Pausing and recovery of HIV elongation Homo sapiens R-HSA-167290	1932-04-01	0.851892	1	0.695604	0.111502	CCNT2;CCNT1;TCEB1;NELFE
1090	Elongation arrest and recovery Homo sapiens R-HSA-112387	1932-04-01	0.851892	1	0.695604	0.111502	CCNT2;CCNT1;TCEB1;NELFE
1091	DNA strand elongation Homo sapiens R-HSA-69190	1932-04-01	0.851892	1	0.695604	0.111502	GINS2;GINS3;RPA1;DNA2
1092	Visual phototransduction Homo sapiens R-HSA-2187338	14/97	0.852203	1	0.803171	0.128452	LRP1;OPN1SW;RDH10;FNTB;NMT1;NAPEPLD;LRAT;GNAT1;GPC4;PPEF1;AGRN;GPC6;METAP1;METAP2
1093	Basigin interactions Homo sapiens R-HSA-210991	2020-03-25	0.852621	1	0.66778	0.106471	ITGB1;ITGA6;ATP1B2
1094	Acyl chain remodelling of PC Homo sapiens R-HSA-1482788	2020-03-25	0.852621	1	0.66778	0.106471	PNPLA8;PLA2G4A;MBOAT2
1095	Formation of Fibrin Clot (Clotting Cascade) Homo sapiens R-HSA-140877	1939-05-01	0.854285	1	0.71344	0.11236	PROCR;SERPINC1;F13A1;TFPI;KLKB1
1096	Presynaptic phase of homologous DNA pairing and strand exchange Homo sapiens R-HSA-5693616	1939-05-01	0.854285	1	0.71344	0.11236	RAD51D;RPA1;ATM;DNA2;RAD9B
1097	PCP/CE pathway Homo sapiens R-HSA-4086400	13/91	0.855247	1	0.794976	0.124306	FZD3;FZD5;PRKCB;SMURF1;FZD4;FZD7;FZD8;PRICKLE1;PSMC6;VANGL2;DVL2;DVL3;ROR2
1098	AURKA Activation by TPX2 Homo sapiens R-HSA-8854518	1972-10-01	0.856178	1	0.772893	0.120013	PCM1;CEP135;CNTRL;HAUS6;CEP41;MAPRE1;NINL;YWHAG;PAFAH1B1;SDCCAG8
1099	Defective GALNT12 causes colorectal cancer 1 (CRCS1) Homo sapiens R-HSA-5083636	2020-02-18	0.860314	1	0.618314	0.09303	MUC15;MUC20
1100	Defective GALNT3 causes familial hyperphosphatemic tumoral calcinosis (HFTC) Homo sapiens R-HSA-5083625	2020-02-18	0.860314	1	0.618314	0.09303	MUC15;MUC20
1101	Activation of SMO Homo sapiens R-HSA-5635838	2020-02-18	0.860314	1	0.618314	0.09303	BOC;ARRB1
1102	TP53 Regulates Transcription of Genes Involved in G2 Cell Cycle Arrest Homo sapiens R-HSA-6804114	2020-02-18	0.860314	1	0.618314	0.09303	TFDP2;SFN
1103	Programmed Cell Death Homo sapiens R-HSA-5357801	25/166	0.861418	1	0.838077	0.125021	ROCK1;YWHAB;SATB1;XIAP;HMGB1;MAPK8;BCL2L11;CASP6;AKT2;SFN;DNM1L;YWHAG;KPNA1;APAF1;DCC;BAD;PSMC6;STK24;NMT1;BCL2;ACIN1;DSG2;MAPT;TLR4;BCL2L1
1104	Creatine metabolism Homo sapiens R-HSA-71288	2020-01-10	0.862115	1	0.556483	0.0825634	GATM
1105	Abacavir transport and metabolism Homo sapiens R-HSA-2161522	2020-01-10	0.862115	1	0.556483	0.0825634	NT5C2
1106	Gamma-carboxylation of protein precursors Homo sapiens R-HSA-159740	2020-01-10	0.862115	1	0.556483	0.0825634	GGCX
1107	Gap junction degradation Homo sapiens R-HSA-190873	2020-01-10	0.862115	1	0.556483	0.0825634	MYO6
1108	ATF6-alpha activates chaperone genes Homo sapiens R-HSA-381183	2020-01-10	0.862115	1	0.556483	0.0825634	ATF6
1109	POU5F1 (OCT4), SOX2, NANOG repress genes related to differentiation Homo sapiens R-HSA-2892245	2020-01-10	0.862115	1	0.556483	0.0825634	CDX2
1110	TRIF-mediated programmed cell death Homo sapiens R-HSA-2562578	2020-01-10	0.862115	1	0.556483	0.0825634	TLR4
1111	Synthesis of pyrophosphates in the cytosol Homo sapiens R-HSA-1855167	2020-01-10	0.862115	1	0.556483	0.0825634	PPIP5K2
1112	Synthesis of PIPs at the late endosome membrane Homo sapiens R-HSA-1660517	2020-01-10	0.862115	1	0.556483	0.0825634	MTMR7
1113	Ligand-independent caspase activation via DCC Homo sapiens R-HSA-418889	2020-01-10	0.862115	1	0.556483	0.0825634	DCC
1114	Glycoprotein hormones Homo sapiens R-HSA-209822	2020-01-10	0.862115	1	0.556483	0.0825634	INHBA
1115	Thyroxine biosynthesis Homo sapiens R-HSA-209968	2020-01-10	0.862115	1	0.556483	0.0825634	DIO2
1116	Calcitonin-like ligand receptors Homo sapiens R-HSA-419812	2020-01-10	0.862115	1	0.556483	0.0825634	CALCRL
1117	Urea cycle Homo sapiens R-HSA-70635	2020-01-10	0.862115	1	0.556483	0.0825634	ARG1
1118	Centrosome maturation Homo sapiens R-HSA-380287	1979-11-01	0.862828	1	0.77485	0.114321	PCM1;CEP135;CNTRL;HAUS6;TUBGCP4;CEP41;MAPRE1;NINL;YWHAG;PAFAH1B1;SDCCAG8
1119	Recruitment of mitotic centrosome proteins and complexes Homo sapiens R-HSA-380270	1979-11-01	0.862828	1	0.77485	0.114321	PCM1;CEP135;CNTRL;HAUS6;TUBGCP4;CEP41;MAPRE1;NINL;YWHAG;PAFAH1B1;SDCCAG8
1120	G alpha (s) signalling events Homo sapiens R-HSA-418555	21/142	0.865811	1	0.822968	0.11858	NPSR1;CALCRL;GPR45;PDE4D;GNAI3;ADRB1;ARRB1;ADRB2;ADCY7;GNAI1;TSHR;ADCY5;MC4R;GHRHR;MC3R;GNG3;HTR7;GNG2;PDE10A;GRK5;PDE4A
1121	S Phase Homo sapiens R-HSA-69242	18/124	0.870829	1	0.807798	0.111726	RB1;GINS2;CDKN1A;CDKN1B;GINS3;RPA1;PDS5B;CDC6;SMC1A;ORC4;STAG2;PSMC6;CCNE2;CCNE1;ORC2;DNA2;SKP2;MNAT1
1122	FGFR2 alternative splicing Homo sapiens R-HSA-6803529	2020-03-26	0.870908	1	0.642096	0.08875	TIAL1;RBFOX2;NCBP1
1123	Resolution of D-loop Structures through Synthesis-Dependent Strand Annealing (SDSA) Homo sapiens R-HSA-5693554	2020-03-26	0.870908	1	0.642096	0.08875	RAD51D;ATM;DNA2
1124	Regulation of Complement cascade Homo sapiens R-HSA-977606	2020-03-26	0.870908	1	0.642096	0.08875	C4B;C8B;CD46
1125	Metabolism of nucleotides Homo sapiens R-HSA-15869	1987-12-01	0.878966	1	0.767563	0.0990226	ATIC;RRM2B;AGXT2;NT5C1A;NME2;CMPK1;GMPS;UPP2;NME4;GLRX;NT5C2;DCK
1126	Gap junction assembly Homo sapiens R-HSA-190861	2020-02-19	0.880354	1	0.585772	0.0746454	GJC1;GJB1
1127	Signaling by FGFR2 IIIa TM Homo sapiens R-HSA-8851708	2020-02-19	0.880354	1	0.585772	0.0746454	NCBP1;FGF1
1128	Prostacyclin signalling through prostacyclin receptor Homo sapiens R-HSA-392851	2020-02-19	0.880354	1	0.585772	0.0746454	GNG3;GNG2
1129	G beta:gamma signalling through PI3Kgamma Homo sapiens R-HSA-392451	1948-06-01	0.884497	1	0.695604	0.085376	GNG3;GNG2;PDPK1;AKT2;PIK3R1;PIK3CG
1130	Gamma-carboxylation, transport, and amino-terminal cleavage of proteins Homo sapiens R-HSA-159854	2020-01-11	0.886905	1	0.505894	0.0607159	GGCX
1131	Membrane binding and targetting of GAG proteins Homo sapiens R-HSA-174490	2020-01-11	0.886905	1	0.505894	0.0607159	VPS37A
1132	Synthesis And Processing Of GAG, GAGPOL Polyproteins Homo sapiens R-HSA-174495	2020-01-11	0.886905	1	0.505894	0.0607159	VPS37A
1133	MyD88 deficiency (TLR2/4) Homo sapiens R-HSA-5602498	2020-01-11	0.886905	1	0.505894	0.0607159	TLR4
1134	IRAK4 deficiency (TLR2/4) Homo sapiens R-HSA-5603041	2020-01-11	0.886905	1	0.505894	0.0607159	TLR4
1135	Recruitment of NuMA to mitotic centrosomes Homo sapiens R-HSA-380320	2020-01-11	0.886905	1	0.505894	0.0607159	TUBGCP4
1136	Condensation of Prometaphase Chromosomes Homo sapiens R-HSA-2514853	2020-01-11	0.886905	1	0.505894	0.0607159	CSNK2A1
1137	RHO GTPases activate IQGAPs Homo sapiens R-HSA-5626467	2020-01-11	0.886905	1	0.505894	0.0607159	CLIP1
1138	Activation of the phototransduction cascade Homo sapiens R-HSA-2485179	2020-01-11	0.886905	1	0.505894	0.0607159	GNAT1
1139	Apoptotic cleavage of cell adhesion proteins Homo sapiens R-HSA-351906	2020-01-11	0.886905	1	0.505894	0.0607159	DSG2
1140	Defects in cobalamin (B12) metabolism Homo sapiens R-HSA-3296469	2020-01-11	0.886905	1	0.505894	0.0607159	MTR
1141	Heme biosynthesis Homo sapiens R-HSA-189451	2020-01-11	0.886905	1	0.505894	0.0607159	COX15
1142	Peroxisomal lipid metabolism Homo sapiens R-HSA-390918	2020-03-27	0.887157	1	0.618314	0.0740331	IDH1;AGPS;ABCD1
1143	Gene Silencing by RNA Homo sapiens R-HSA-211000	14/101	0.889494	1	0.771363	0.0903289	TDRKH;NDC1;RANBP2;SEH1L;NUP155;H2AFZ;DICER1;AGO3;AGO4;AGO1;NUP50;AGO2;DROSHA;TNRC6B
1144	Retinoid metabolism and transport Homo sapiens R-HSA-975634	1942-05-01	0.895455	1	0.66248	0.0731532	LRP1;LRAT;GPC4;AGRN;GPC6
1145	Viral Messenger RNA Synthesis Homo sapiens R-HSA-168325	1942-05-01	0.895455	1	0.66248	0.0731532	RANBP2;NDC1;SEH1L;NUP155;NUP50
1146	Homologous DNA Pairing and Strand Exchange Homo sapiens R-HSA-5693579	1942-05-01	0.895455	1	0.66248	0.0731532	RAD51D;RPA1;ATM;DNA2;RAD9B
1147	Fatty Acyl-CoA Biosynthesis Homo sapiens R-HSA-75105	1942-05-01	0.895455	1	0.66248	0.0731532	ELOVL4;ELOVL2;ACSL6;ACSL4;ACACA
1148	Complex I biogenesis Homo sapiens R-HSA-6799198	1949-06-01	0.896018	1	0.681408	0.0748148	NUBPL;NDUFAF7;NDUFB4;NDUFB2;NDUFS1;TMEM126B
1149	SIRT1 negatively regulates rRNA Expression Homo sapiens R-HSA-427359	1935-04-01	0.896814	1	0.635981	0.0692628	TAF1D;H2AFZ;SIRT1;RRP8
1150	Fanconi Anemia Pathway Homo sapiens R-HSA-6783310	1935-04-01	0.896814	1	0.635981	0.0692628	ERCC4;FANCD2;RPA1;FANCF
1151	RNA Polymerase I Promoter Clearance Homo sapiens R-HSA-73854	1976-10-01	0.897363	1	0.732215	0.079295	KAT2B;HDAC2;TAF1D;H2AFZ;HDAC1;POLR1C;MBD2;ERCC6;MNAT1;GATAD2B
1152	Lagging Strand Synthesis Homo sapiens R-HSA-69186	2020-02-20	0.897705	1	0.556483	0.0600524	RPA1;DNA2
1153	Gap junction trafficking Homo sapiens R-HSA-190828	2020-03-28	0.90155	1	0.596232	0.0617931	GJC1;GJB1;MYO6
1154	Synthesis of PA Homo sapiens R-HSA-1483166	2020-03-28	0.90155	1	0.596232	0.0617931	PLA2G4A;AGPAT1;LCLAT1
1155	HIV Infection Homo sapiens R-HSA-162906	33/222	0.905608	1	0.827204	0.0820165	GTF2A1;SEH1L;CCNT2;CCNT1;TAT;VPS4B;NEDD4L;AP1S2;TCEB1;TAF9B;AP1M2;NELFE;KPNA1;NDC1;RANBP2;PDCD6IP;NUP155;NCBP1;TAF12;HMGA1;VPS37A;PSMC6;PACS1;LCK;NUP50;NMT1;CD28;TAF4B;CD247;TAF5;MNAT1;SLC25A4;CHMP5
1156	ERCC6 (CSB) and EHMT2 (G9a) positively regulate rRNA expression Homo sapiens R-HSA-427389	1943-05-01	0.906738	1	0.647073	0.0633493	HDAC2;HDAC1;H2AFZ;ERCC6;GATAD2B
1157	Formation of Incision Complex in GG-NER Homo sapiens R-HSA-5696395	1943-05-01	0.906738	1	0.647073	0.0633493	ERCC4;RPA1;MNAT1;RNF111;PIAS1
1158	Erythrocytes take up carbon dioxide and release oxygen Homo sapiens R-HSA-1237044	2020-01-12	0.907239	1	0.463736	0.0451443	SLC4A1
1159	O2/CO2 exchange in erythrocytes Homo sapiens R-HSA-1480926	2020-01-12	0.907239	1	0.463736	0.0451443	SLC4A1
1160	ATF6-alpha activates chaperones Homo sapiens R-HSA-381033	2020-01-12	0.907239	1	0.463736	0.0451443	ATF6
1161	ERKs are inactivated Homo sapiens R-HSA-202670	2020-01-12	0.907239	1	0.463736	0.0451443	PPP2R1B
1162	Eicosanoids Homo sapiens R-HSA-211979	2020-01-12	0.907239	1	0.463736	0.0451443	TBXAS1
1163	Presynaptic nicotinic acetylcholine receptors Homo sapiens R-HSA-622323	2020-01-12	0.907239	1	0.463736	0.0451443	CHRNB2
1164	Host Interactions of HIV factors Homo sapiens R-HSA-162909	18/129	0.907861	1	0.776488	0.0750587	NDC1;RANBP2;SEH1L;CCNT1;NUP155;TAT;HMGA1;PSMC6;PACS1;LCK;NUP50;AP1S2;CD28;TCEB1;CD247;SLC25A4;AP1M2;KPNA1
1165	Regulation of actin dynamics for phagocytic cup formation Homo sapiens R-HSA-2029482	13/97	0.908528	1	0.745802	0.0715444	CYFIP2;VAV3;ACTR2;WIPF1;WIPF2;WIPF3;WASL;MYO1C;MYH9;CD247;CRK;WASF2;NCK1
1166	Translocation of ZAP-70 to Immunological synapse Homo sapiens R-HSA-202430	2020-02-21	0.912685	1	0.529984	0.0484217	LCK;CD247
1167	Mitochondrial tRNA aminoacylation Homo sapiens R-HSA-379726	2020-02-21	0.912685	1	0.529984	0.0484217	LARS2;WARS2
1168	COPI-mediated anterograde transport Homo sapiens R-HSA-6807878	1978-10-01	0.913966	1	0.71344	0.0641824	ARF4;DYNC1LI2;GOSR2;GOSR1;ANK2;TMED7;SPTB;ANK1;YKT6;ARCN1
1169	TCR signaling Homo sapiens R-HSA-202403	16/118	0.919082	1	0.754553	0.0636692	ITK;PDPK1;PTEN;PIK3R1;NFKB1;NFKBIA;PSMC6;LCK;TRAF6;CSK;PLCG1;IKBKG;CD247;MAP3K7;PAG1;NCK1
1170	Translesion synthesis by Y family DNA polymerases bypasses lesions on DNA template Homo sapiens R-HSA-110313	1937-04-01	0.919649	1	0.601603	0.0503924	REV3L;RPA1;TRIM25;POLK
1171	Class A/1 (Rhodopsin-like receptors) Homo sapiens R-HSA-373076	49/323	0.920766	1	0.8442	0.0696879	CHRM2;OXTR;CXCL9;HTR2C;ADRA1D;ADRA1A;CX3CL1;MC4R;EDNRA;HTR7;ADORA1;PROK2;CCR7;FFAR1;CCR2;GHSR;EDN1;NPY1R;AVPR1A;TACR1;OPRM1;SSTR3;ADRA2A;MC3R;XCL1;AGTR2;OPRD1;NPSR1;PTGER3;CXCR5;LPAR2;ADRB1;LPAR4;ADRB2;P2RY4;CNR1;P2RY1;HTR1F;HTR1A;TSHR;CXCL10;OPN1SW;XK;CXCL12;LPAR6;GNRH1;NMUR2;NMUR1;F2RL2
1172	RNA Polymerase I Transcription Homo sapiens R-HSA-73864	1979-10-01	0.921377	1	0.704409	0.057681	KAT2B;HDAC2;TAF1D;H2AFZ;HDAC1;POLR1C;MBD2;ERCC6;MNAT1;GATAD2B
1173	Regulation of mRNA stability by proteins that bind AU-rich elements Homo sapiens R-HSA-450531	1986-11-01	0.923596	1	0.711781	0.0565728	PSMC6;XRN1;YWHAB;KHSRP;MAPKAPK2;TNPO1;EXOSC3;DCP1A;ELAVL1;DCP2;ZFP36L1
1174	Assembly Of The HIV Virion Homo sapiens R-HSA-175474	2020-01-13	0.923918	1	0.428064	0.0338735	VPS37A
1175	Trafficking and processing of endosomal TLR Homo sapiens R-HSA-1679131	2020-01-13	0.923918	1	0.428064	0.0338735	LGMN
1176	RHO GTPases Activate NADPH Oxidases Homo sapiens R-HSA-5668599	2020-01-13	0.923918	1	0.428064	0.0338735	NCF2
1177	Purine salvage Homo sapiens R-HSA-74217	2020-01-13	0.923918	1	0.428064	0.0338735	DCK
1178	Deposition of new CENPA-containing nucleosomes at the centromere Homo sapiens R-HSA-606279	1952-06-01	0.924851	1	0.642096	0.0501621	CENPU;CENPW;H2AFZ;SMARCA5;RSF1;ITGB3BP
1179	Nucleosome assembly Homo sapiens R-HSA-774815	1952-06-01	0.924851	1	0.642096	0.0501621	CENPU;CENPW;H2AFZ;SMARCA5;RSF1;ITGB3BP
1180	Nonhomologous End-Joining (NHEJ) Homo sapiens R-HSA-5693571	1952-06-01	0.924851	1	0.642096	0.0501621	DCLRE1C;RIF1;BRE;RNF8;ATM;NHEJ1
1181	RNA Polymerase I Promoter Escape Homo sapiens R-HSA-73772	2020-03-30	0.925464	1	0.556483	0.0431051	TAF1D;POLR1C;MNAT1
1182	Termination of translesion DNA synthesis Homo sapiens R-HSA-5656169	2020-03-30	0.925464	1	0.556483	0.0431051	RPA1;TRIM25;POLK
1183	Glucagon-type ligand receptors Homo sapiens R-HSA-420092	2020-03-30	0.925464	1	0.556483	0.0431051	GHRHR;GNG3;GNG2
1184	RA biosynthesis pathway Homo sapiens R-HSA-5365859	2020-02-22	0.925586	1	0.505894	0.0391197	CYP26B1;RDH10
1185	Intrinsic Pathway of Fibrin Clot Formation Homo sapiens R-HSA-140837	2020-02-22	0.925586	1	0.505894	0.0391197	SERPINC1;KLKB1
1186	Telomere C-strand (Lagging Strand) Synthesis Homo sapiens R-HSA-174417	2020-02-22	0.925586	1	0.505894	0.0391197	RPA1;DNA2
1187	Cell Cycle Homo sapiens R-HSA-1640170	89/566	0.930714	1	0.875035	0.06283	RB1;CDKN1A;AHCTF1;CDKN1B;YWHAB;PPP2R2A;RSF1;PCM1;CDC23;CCND2;PPP2R1B;PPP2R5E;ENSA;CNTRL;SKP2;NINL;YWHAG;LIN52;NDC1;CEP135;CSNK2A1;PRKCB;H2AFZ;DYRK1A;VRK1;HAUS6;PPP2R5C;SMC1A;TERF2;CLIP1;DBF4;TFDP2;KIF2A;CCNE2;CCNE1;GORASP2;NUP50;DNA2;KIF2B;MAPRE1;ANAPC1;BLZF1;ITGB3BP;PAFAH1B1;SDCCAG8;ANAPC15;SEH1L;ANAPC16;HDAC1;RNF8;PDS5B;ARPP19;PMF1;NSL1;ORC4;ORC2;SFN;E2F3;E2F5;CLASP2;RANBP2;CENPU;NEK9;GINS2;CEN…
1188	HATs acetylate histones Homo sapiens R-HSA-3214847	14/107	0.930795	1	0.728109	0.0522171	NCOA1;ENY2;DR1;TAF12;JADE1;MSL2;JADE2;IKBKAP;ELP4;HCFC1;KAT2B;ZZZ3;ING3;ATXN7
1189	Regulation of RAS by GAPs Homo sapiens R-HSA-5658442	1967-08-01	0.93254	1	0.664457	0.046408	SPRED3;SPRED1;NRAS;PSMC6;RASA1;RASA2;NF1;RASAL3
1190	mRNA Splicing - Major Pathway Homo sapiens R-HSA-72163	18/134	0.935721	1	0.747515	0.0496635	HNRNPA3;NCBP1;SRSF1;CDC5L;HNRNPR;PRPF8;ELAVL1;ELAVL2;LSM8;HNRNPK;LSM6;SNRNP70;PRPF3;CD2BP2;SRSF7;SF3B1;RBMX;SRSF11
1191	Abortive elongation of HIV-1 transcript in the absence of Tat Homo sapiens R-HSA-167242	2020-02-23	0.936672	1	0.483898	0.0316578	NCBP1;NELFE
1192	Gap-filling DNA repair synthesis and ligation in GG-NER Homo sapiens R-HSA-5696397	2020-02-23	0.936672	1	0.483898	0.0316578	RPA1;POLK
1193	SUMOylation of transcription factors Homo sapiens R-HSA-3232118	2020-01-14	0.937599	1	0.397488	0.0256115	PIAS1
1194	Mismatch repair (MMR) directed by MSH2:MSH3 (MutSbeta) Homo sapiens R-HSA-5358606	2020-01-14	0.937599	1	0.397488	0.0256115	RPA1
1195	Mismatch repair (MMR) directed by MSH2:MSH6 (MutSalpha) Homo sapiens R-HSA-5358565	2020-01-14	0.937599	1	0.397488	0.0256115	RPA1
1196	Regulation of necroptotic cell death Homo sapiens R-HSA-5675482	2020-01-14	0.937599	1	0.397488	0.0256115	XIAP
1197	Lysosphingolipid and LPA receptors Homo sapiens R-HSA-419408	2020-01-14	0.937599	1	0.397488	0.0256115	LPAR2
1198	Methylation Homo sapiens R-HSA-156581	2020-01-14	0.937599	1	0.397488	0.0256115	MTR
1199	Synthesis of bile acids and bile salts via 24-hydroxycholesterol Homo sapiens R-HSA-193775	2020-01-14	0.937599	1	0.397488	0.0256115	CYP39A1
1200	tRNA modification in the nucleus and cytosol Homo sapiens R-HSA-6782315	1939-04-01	0.937843	1	0.570752	0.0366266	CDKAL1;QTRTD1;ADAT3;ADAT2
1201	Cyclin E associated events during G1/S transition Homo sapiens R-HSA-69202	1968-08-01	0.939046	1	0.654686	0.0411739	RB1;CDKN1A;CDKN1B;PSMC6;CCNE2;CCNE1;SKP2;MNAT1
1202	Metabolism of lipids and lipoproteins Homo sapiens R-HSA-556833	104/659	0.940003	1	0.878213	0.0543366	SCARB1;LPGAT1;RORA;CCNC;LCLAT1;LIPG;CYP1B1;HADH;PRKACB;FADS1;MED1;STARD4;CPT1A;DGAT1;MED8;ACSL6;ACSL4;OCRL;CYP39A1;INPP4A;CH25H;INPP4B;TBL1XR1;MAPKAPK2;FAR2;ABCG1;MTMR3;ABHD3;NRF1;PIK3R1;ACACA;MTMR7;NEU3;UGCG;ARSJ;INPP5K;ARSI;KDSR;PPARGC1A;HMGCLL1;PPARGC1B;DECR1;ESRRA;WWTR1;CDK19;SLC10A2;IDH1;EPT1;NCEH1;SYNJ1;STAR;SP1;TBXAS1;RGL1;CDS2;SLC44A1;SLC44A2;PTEN;PIK3CG;MED11;MED13;ME1;LDLRAP1;TEAD1;ABCD…
1203	Degradation of beta-catenin by the destruction complex Homo sapiens R-HSA-195253	1982-10-01	0.940423	1	0.678638	0.041686	AMER1;GSK3B;TCF7L2;PSMC6;PPP2R1B;PPP2R5E;HDAC1;LEF1;AXIN1;PPP2R5C
1204	Peptide ligand-binding receptors Homo sapiens R-HSA-375276	27/193	0.942139	1	0.7785	0.0464005	OPRD1;NPSR1;OXTR;CXCL9;CXCR5;CX3CL1;MC4R;EDNRA;PROK2;CCR7;CCR2;GHSR;EDN1;NPY1R;AVPR1A;TACR1;OPRM1;SSTR3;MC3R;CXCL10;XK;CXCL12;NMUR2;XCL1;NMUR1;AGTR2;F2RL2
1205	RNA Polymerase I Transcription Termination Homo sapiens R-HSA-73863	1932-03-01	0.943935	1	0.521703	0.0301009	TAF1D;POLR1C;MNAT1
1206	Resolution of D-loop Structures through Holliday Junction Intermediates Homo sapiens R-HSA-5693568	1932-03-01	0.943935	1	0.521703	0.0301009	RAD51D;ATM;DNA2
1207	Gluconeogenesis Homo sapiens R-HSA-70263	1932-03-01	0.943935	1	0.521703	0.0301009	ALDOB;SLC25A12;PRKACB
1208	tRNA processing Homo sapiens R-HSA-72306	13/103	0.944403	1	0.702357	0.0401762	NDC1;RANBP2;SEH1L;NUP155;DDX1;ELAC2;CDKAL1;QTRTD1;ADAT3;ADAT2;NUP50;FAM98B;RPP14
1209	Signaling by Hedgehog Homo sapiens R-HSA-5358351	18/136	0.944674	1	0.736522	0.0419197	GSK3B;INTU;SMURF1;SYVN1;ARRB1;ADCY7;GLI2;ADCY5;IFT52;ERLEC1;ITCH;PSMC6;GPR161;TTC21B;BOC;ULK3;DZIP1;PRKACB
1210	Cyclin A:Cdk2-associated events at S phase entry Homo sapiens R-HSA-69656	1969-08-01	0.944993	1	0.645198	0.0365035	RB1;CDKN1A;CDKN1B;PSMC6;CCNE2;CCNE1;SKP2;MNAT1
1211	TNFs bind their physiological receptors Homo sapiens R-HSA-5669034	2020-02-24	0.946177	1	0.463736	0.0256563	TNFSF15;TNFSF4
1212	Post-Elongation Processing of Intronless pre-mRNA Homo sapiens R-HSA-112297	2020-02-24	0.946177	1	0.463736	0.0256563	LSM11;NCBP1
1213	Processing of Capped Intronless Pre-mRNA Homo sapiens R-HSA-75067	2020-02-24	0.946177	1	0.463736	0.0256563	LSM11;NCBP1
1214	Synthesis of bile acids and bile salts via 7alpha-hydroxycholesterol Homo sapiens R-HSA-193368	2020-02-24	0.946177	1	0.463736	0.0256563	NCOA1;CYP7B1
1215	GPCR ligand binding Homo sapiens R-HSA-500792	68/447	0.947356	1	0.846551	0.0457817	CHRM2;OXTR;CXCL9;WNT2B;HTR2C;ADRA1D;ADRA1A;CX3CL1;GRM1;MC4R;EDNRA;GRM5;HTR7;GRM7;ADORA1;PROK2;CCR7;FFAR1;CCR2;GHSR;EDN1;CASR;WNT9B;NPY1R;WNT9A;TACR1;AVPR1A;OPRM1;SSTR3;ADRA2A;MC3R;XCL1;AGTR2;NPSR1;OPRD1;CALCRL;PTGER3;CXCR5;LPAR2;ADRB1;LPAR4;ADRB2;GHRHR;GNG3;GNG2;P2RY4;CNR1;P2RY1;WNT2;GABBR2;FZD3;GABBR1;FZD5;FZD4;HTR1F;FZD7;HTR1A;FZD8;TSHR;CXCL10;OPN1SW;CXCL12;XK;LPAR6;GNRH1;NMUR2;NMUR1;F2RL2
1216	Processing of Intronless Pre-mRNAs Homo sapiens R-HSA-77595	2020-01-15	0.94882	1	0.370989	0.0194905	NCBP1
1217	Mismatch Repair Homo sapiens R-HSA-5358508	2020-01-15	0.94882	1	0.370989	0.0194905	RPA1
1218	Glycogen breakdown (glycogenolysis) Homo sapiens R-HSA-70221	2020-01-15	0.94882	1	0.370989	0.0194905	PHKA1
1219	Eicosanoid ligand-binding receptors Homo sapiens R-HSA-391903	2020-01-15	0.94882	1	0.370989	0.0194905	PTGER3
1220	p53-Dependent G1/S DNA damage checkpoint Homo sapiens R-HSA-69580	1963-07-01	0.950972	1	0.618314	0.0310828	CDKN1A;CDKN1B;PSMC6;CCNE2;CCNE1;ATM;MDM4
1221	p53-Dependent G1 DNA Damage Response Homo sapiens R-HSA-69563	1963-07-01	0.950972	1	0.618314	0.0310828	CDKN1A;CDKN1B;PSMC6;CCNE2;CCNE1;ATM;MDM4
1222	Formation of the Early Elongation Complex Homo sapiens R-HSA-113418	1933-03-01	0.951485	1	0.505894	0.025159	NCBP1;MNAT1;NELFE
1223	Formation of the HIV-1 Early Elongation Complex Homo sapiens R-HSA-167158	1933-03-01	0.951485	1	0.505894	0.025159	NCBP1;MNAT1;NELFE
1224	Resolution of D-Loop Structures Homo sapiens R-HSA-5693537	1933-03-01	0.951485	1	0.505894	0.025159	RAD51D;ATM;DNA2
1225	DNA Replication Homo sapiens R-HSA-69306	13/105	0.953284	1	0.688979	0.0329626	RB1;GINS2;CDKN1A;CDKN1B;GINS3;RPA1;CDC6;ORC4;DBF4;PSMC6;ORC2;E2F3;DNA2
1226	Amino acid synthesis and interconversion (transamination) Homo sapiens R-HSA-70614	2020-02-25	0.954313	1	0.445186	0.0208187	GADL1;GLS
1227	G1/S Transition Homo sapiens R-HSA-69206	14/112	0.954404	1	0.695604	0.0324629	RB1;CDKN1A;CDKN1B;RPA1;CDC6;ORC4;DBF4;PSMC6;PPP2R1B;CCNE2;CCNE1;ORC2;SKP2;MNAT1
1228	G2/M DNA damage checkpoint Homo sapiens R-HSA-69473	1978-09-01	0.955151	1	0.642096	0.0294631	BRE;YWHAB;RNF8;RPA1;SFN;ATM;DNA2;RAD9B;YWHAG
1229	Regulated Necrosis Homo sapiens R-HSA-5218859	2020-01-16	0.958023	1	0.347802	0.0149149	XIAP
1230	RIPK1-mediated regulated necrosis Homo sapiens R-HSA-5213460	2020-01-16	0.958023	1	0.347802	0.0149149	XIAP
1231	Acyl chain remodelling of PI Homo sapiens R-HSA-1482922	2020-01-16	0.958023	1	0.347802	0.0149149	PLA2G4A
1232	Metabolism of folate and pterines Homo sapiens R-HSA-196757	2020-01-16	0.958023	1	0.347802	0.0149149	MTHFR
1233	Formation of ATP by chemiosmotic coupling Homo sapiens R-HSA-163210	2020-01-16	0.958023	1	0.347802	0.0149149	ATP5S
1234	The citric acid (TCA) cycle and respiratory electron transport Homo sapiens R-HSA-1428517	20/153	0.958989	1	0.727429	0.0304614	ATP5S;PDHX;COX16;NUBPL;TACO1;NDUFB4;NDUFB2;DLST;COX7C;SLC25A27;PDP1;NDUFAF7;NNT;UCP3;PDK3;NDUFS1;TMEM126B;L2HGDH;DLD;PDK2
1235	Transcriptional regulation by small RNAs Homo sapiens R-HSA-5578749	1972-08-01	0.959868	1	0.618314	0.025326	NDC1;RANBP2;SEH1L;NUP155;H2AFZ;NUP50;AGO1;AGO2
1236	G1/S DNA Damage Checkpoints Homo sapiens R-HSA-69615	1965-07-01	0.960729	1	0.599289	0.0240093	CDKN1A;CDKN1B;PSMC6;CCNE2;CCNE1;ATM;MDM4
1237	Attenuation phase Homo sapiens R-HSA-3371568	2020-02-26	0.961263	1	0.428064	0.0169116	COL4A6;HSPA2
1238	Insulin receptor recycling Homo sapiens R-HSA-77387	2020-02-26	0.961263	1	0.428064	0.0169116	INSR;ATP6V1D
1239	Recruitment and ATM-mediated phosphorylation of repair and signaling proteins at DNA double strand breaks Homo sapiens R-HSA-5693565	1958-06-01	0.962235	1	0.575672	0.0221614	MAPK8;KDM4B;BRE;RNF8;SMARCA5;ATM
1240	Regulation of PLK1 Activity at G2/M Transition Homo sapiens R-HSA-2565942	1987-10-01	0.96331	1	0.639636	0.0239096	PCM1;CEP135;CNTRL;HAUS6;CEP41;MAPRE1;NINL;YWHAG;PAFAH1B1;SDCCAG8
1241	Activation of NF-kappaB in B cells Homo sapiens R-HSA-1169091	1966-07-01	0.964916	1	0.590209	0.0210787	NFKBIA;PSMC6;PRKCB;REL;IKBKG;MAP3K7;NFKB1
1242	TNF receptor superfamily (TNFSF) members mediating non-canonical NF-kB pathway Homo sapiens R-HSA-5676594	2020-01-17	0.965572	1	0.327343	0.0114683	MAP3K14
1243	Ligand-dependent caspase activation Homo sapiens R-HSA-140534	2020-01-17	0.965572	1	0.327343	0.0114683	TLR4
1244	Digestion of dietary lipid Homo sapiens R-HSA-192456	2020-01-17	0.965572	1	0.327343	0.0114683	LIPG
1245	Acyl chain remodelling of PS Homo sapiens R-HSA-1482801	2020-01-17	0.965572	1	0.327343	0.0114683	PLA2G4A
1246	Metabolism of porphyrins Homo sapiens R-HSA-189445	2020-01-17	0.965572	1	0.327343	0.0114683	COX15
1247	DNA Double Strand Break Response Homo sapiens R-HSA-5693606	1959-06-01	0.966479	1	0.565915	0.0192954	MAPK8;KDM4B;BRE;RNF8;SMARCA5;ATM
1248	SCF(Skp2)-mediated degradation of p27/p21 Homo sapiens R-HSA-187577	1959-06-01	0.966479	1	0.565915	0.0192954	CDKN1A;CDKN1B;PSMC6;CCNE2;CCNE1;SKP2
1249	Cell Cycle Checkpoints Homo sapiens R-HSA-69620	24/182	0.966969	1	0.733824	0.0246482	CDKN1A;ANAPC15;CDKN1B;ANAPC16;YWHAB;RNF8;RPA1;CDC6;ORC4;CDC23;DBF4;PSMC6;CCNE2;BRE;CCNE1;ORC2;SFN;MDM4;ATM;DNA2;RAD9B;ANAPC1;YWHAG;MAD2L1
1250	Caspase activation via extrinsic apoptotic signalig pathway Homo sapiens R-HSA-5357769	2020-02-27	0.967191	1	0.41221	0.0137508	DCC;TLR4
1251	Binding and Uptake of Ligands by Scavenger Receptors Homo sapiens R-HSA-2173782	1974-08-01	0.967663	1	0.601603	0.0197757	SCARB1;MSR1;COL3A1;COL1A2;SCARA5;LRP1;MASP1;SCARF1
1252	mRNA Splicing - Minor Pathway Homo sapiens R-HSA-72165	1952-05-01	0.968828	1	0.53508	0.0169451	NCBP1;SRSF1;SRSF7;PRPF8;SF3B1
1253	MHC class II antigen presentation Homo sapiens R-HSA-2132295	12/103	0.970002	1	0.64833	0.0197463	DYNC1LI2;KIF18A;SEC23A;KIF2A;KIF5C;AP1S2;KIF3C;KIF2B;KIFAP3;SH3GL2;AP1M2;LGMN
1254	mRNA Splicing Homo sapiens R-HSA-72172	18/144	0.970598	1	0.695604	0.0207587	HNRNPA3;NCBP1;SRSF1;CDC5L;HNRNPR;PRPF8;ELAVL1;ELAVL2;LSM8;HNRNPK;LSM6;SNRNP70;PRPF3;CD2BP2;SRSF7;SF3B1;RBMX;SRSF11
1255	Regulation of DNA replication Homo sapiens R-HSA-69304	1975-08-01	0.971021	1	0.593582	0.0174558	RB1;ORC4;CDKN1A;CDKN1B;PSMC6;ORC2;E2F3;CDC6
1256	Synthesis of PIPs at the Golgi membrane Homo sapiens R-HSA-1660514	2020-01-18	0.971764	1	0.309157	0.00885506	OCRL
1257	Amine-derived hormones Homo sapiens R-HSA-209776	2020-01-18	0.971764	1	0.309157	0.00885506	DIO2
1258	Cytosolic sulfonation of small molecules Homo sapiens R-HSA-156584	2020-01-18	0.971764	1	0.309157	0.00885506	PAPSS2
1259	Extension of Telomeres Homo sapiens R-HSA-180786	2020-02-28	0.972241	1	0.397488	0.01119	RPA1;DNA2
1260	Arachidonic acid metabolism Homo sapiens R-HSA-2142753	1953-05-01	0.972585	1	0.524984	0.0145937	MAPKAPK2;TBXAS1;CYP1B1;PLA2G4A;PTGS1
1261	Synthesis of DNA Homo sapiens R-HSA-69239	1997-11-01	0.97273	1	0.631063	0.0174478	RB1;ORC4;GINS2;CDKN1A;CDKN1B;PSMC6;GINS3;ORC2;RPA1;DNA2;CDC6
1262	Steroid hormones Homo sapiens R-HSA-209943	1937-03-01	0.973152	1	0.451202	0.0122793	STARD4;STAR;LGMN
1263	DNA Damage Bypass Homo sapiens R-HSA-73893	1946-04-01	0.975802	1	0.483898	0.0118532	REV3L;RPA1;TRIM25;POLK
1264	HSF1 activation Homo sapiens R-HSA-3371511	2020-02-29	0.976535	1	0.383781	0.00911269	RPA1;COL4A6
1265	mRNA Capping Homo sapiens R-HSA-72086	2020-02-29	0.976535	1	0.383781	0.00911269	NCBP1;MNAT1
1266	Cytochrome P450 - arranged by substrate type Homo sapiens R-HSA-211897	1962-06-01	0.976722	1	0.538532	0.0126843	NCOA1;CYP39A1;CYP26B1;TBXAS1;CYP1B1;CYP7B1
1267	Translesion Synthesis by POLH Homo sapiens R-HSA-110320	2020-01-19	0.976842	1	0.292886	0.00686242	RPA1
1268	PCNA-Dependent Long Patch Base Excision Repair Homo sapiens R-HSA-5651801	2020-01-19	0.976842	1	0.292886	0.00686242	RPA1
1269	Downstream TCR signaling Homo sapiens R-HSA-202424	1999-11-01	0.977679	1	0.618314	0.0139578	NFKBIA;PSMC6;PDPK1;LCK;TRAF6;PTEN;PIK3R1;IKBKG;CD247;MAP3K7;NFKB1
1270	Hedgehog 'off' state Homo sapiens R-HSA-5610787	1999-11-01	0.977679	1	0.618314	0.0139578	GSK3B;IFT52;ITCH;PSMC6;INTU;GPR161;TTC21B;PRKACB;ADCY7;GLI2;ADCY5
1271	Switching of origins to a post-replicative state Homo sapiens R-HSA-69052	1970-07-01	0.977904	1	0.556483	0.012434	RB1;ORC4;CDKN1A;CDKN1B;PSMC6;ORC2;CDC6
1272	Orc1 removal from chromatin Homo sapiens R-HSA-68949	1970-07-01	0.977904	1	0.556483	0.012434	RB1;ORC4;CDKN1A;CDKN1B;PSMC6;ORC2;CDC6
1273	Hedgehog 'on' state Homo sapiens R-HSA-5632684	1985-09-01	0.978498	1	0.589217	0.0128074	ITCH;PSMC6;SMURF1;GPR161;BOC;ULK3;ARRB1;DZIP1;GLI2
1274	Dual incision in TC-NER Homo sapiens R-HSA-6782135	1963-06-01	0.979432	1	0.529984	0.0110142	AQR;ERCC4;RPA1;POLK;ERCC6;MNAT1
1275	Dual Incision in GG-NER Homo sapiens R-HSA-5696400	1939-03-01	0.980169	1	0.428064	0.00857415	ERCC4;RPA1;POLK
1276	RNA Polymerase I Promoter Opening Homo sapiens R-HSA-73728	1930-02-01	0.980183	1	0.370989	0.00742567	H2AFZ;MBD2
1277	Metabolism of steroid hormones Homo sapiens R-HSA-196071	1930-02-01	0.980183	1	0.370989	0.00742567	STARD4;STAR
1278	Chromosome Maintenance Homo sapiens R-HSA-73886	1986-09-01	0.98072	1	0.582366	0.0113376	CENPU;CENPW;H2AFZ;SMARCA5;RPA1;RSF1;DNA2;TERF2;ITGB3BP
1279	Glucuronidation Homo sapiens R-HSA-156588	2020-01-20	0.981007	1	0.278242	0.00533546	UGT2A1
1280	HDR through Homologous Recombination (HRR) Homo sapiens R-HSA-5685942	1964-06-01	0.981847	1	0.521703	0.00955774	RAD51D;RPA1;ATM;POLK;DNA2;RAD9B
1281	Removal of licensing factors from origins Homo sapiens R-HSA-69300	1972-07-01	0.982576	1	0.541025	0.00950966	RB1;ORC4;CDKN1A;CDKN1B;PSMC6;ORC2;CDC6
1282	PRC2 methylates histones and DNA Homo sapiens R-HSA-212300	1940-03-01	0.982984	1	0.417362	0.00716312	H2AFZ;DNMT3A;MTF2
1283	Packaging Of Telomere Ends Homo sapiens R-HSA-171306	1931-02-01	0.983278	1	0.359021	0.00605432	H2AFZ;TERF2
1284	Respiratory electron transport, ATP synthesis by chemiosmotic coupling, and heat production by uncoupling proteins. Homo sapiens R-HSA-163200	12/109	0.983331	1	0.612642	0.0102983	ATP5S;SLC25A27;COX16;NDUFAF7;NUBPL;TACO1;NDUFB4;UCP3;NDUFB2;NDUFS1;TMEM126B;COX7C
1285	Meiotic synapsis Homo sapiens R-HSA-1221632	1957-05-01	0.983783	1	0.488143	0.0079811	STAG2;H2AFZ;HSPA2;SMC1A;TERF2
1286	RHO GTPases activate PAKs Homo sapiens R-HSA-5627123	2020-01-21	0.984423	1	0.264992	0.00416024	MYH9
1287	Cobalamin (Cbl, vitamin B12) transport and metabolism Homo sapiens R-HSA-196741	2020-01-21	0.984423	1	0.264992	0.00416024	MTR
1288	Synthesis of Leukotrienes (LT) and Eoxins (EX) Homo sapiens R-HSA-2142691	2020-01-21	0.984423	1	0.264992	0.00416024	MAPKAPK2
1289	Aflatoxin activation and detoxification Homo sapiens R-HSA-5423646	2020-01-21	0.984423	1	0.264992	0.00416024	MGST3
1290	Respiratory electron transport Homo sapiens R-HSA-611105	1988-09-01	0.984543	1	0.56913	0.00886576	COX16;NUBPL;NDUFAF7;TACO1;NDUFB4;NDUFB2;NDUFS1;TMEM126B;COX7C
1291	DNA methylation Homo sapiens R-HSA-5334118	1932-02-01	0.985901	1	0.347802	0.00493863	H2AFZ;DNMT3A
1292	Global Genome Nucleotide Excision Repair (GG-NER) Homo sapiens R-HSA-5696399	1982-08-01	0.986928	1	0.54291	0.00714351	YY1;INO80D;ERCC4;RPA1;POLK;MNAT1;RNF111;PIAS1
1293	Resolution of AP sites via the multiple-nucleotide patch replacement pathway Homo sapiens R-HSA-110373	2020-01-22	0.987225	1	0.252947	0.00325226	RPA1
1294	Amyloid fiber formation Homo sapiens R-HSA-977225	1968-06-01	0.989094	1	0.491014	0.00538431	BACE1;GGA2;GGA3;H2AFZ;TGFBI;PARK2
1295	Interferon alpha/beta signaling Homo sapiens R-HSA-909733	1968-06-01	0.989094	1	0.491014	0.00538431	PTPN1;SOCS1;STAT1;IRF7;PTPN11;IRF6
1296	Role of phospholipids in phagocytosis Homo sapiens R-HSA-2029485	1960-05-01	0.989181	1	0.463736	0.00504439	AHCYL1;PRKCE;PIK3R1;PLCG1;CD247
1297	Cholesterol biosynthesis Homo sapiens R-HSA-191273	2020-01-23	0.989523	1	0.241949	0.00254837	GGPS1
1298	Generic Transcription Pathway Homo sapiens R-HSA-212436	122/812	0.989836	1	0.836095	0.00854184	STEAP3;CCNT2;CCNT1;TACO1;UBE2D3;SERPINE1;RORA;CCNC;RORB;PRDM1;RBPJ;NR3C1;GLS;SESN3;PPP2R1B;AKT2;SESN1;RNF111;MED1;CSNK2A1;ZFP2;USP2;MED8;ATP1B4;TSC2;RUNX2;AR;CCNE2;CCNE1;TBL1XR1;FANCD2;RRAGD;DNA2;L3MBTL1;NOTCH2;COX16;NEDD4L;NUAK1;SFN;ZKSCAN4;NKX2-5;SKIL;ZKSCAN1;ESRRA;SMAD2;WWTR1;SMAD4;ZNF383;VDR;ESRRB;ESRRG;ESR1;ESR2;CNOT4;CNOT6;AGO3;CDK5;AGO4;SP1;AGO1;AGO2;JMY;PIN1;TAF4B;MDM4;ATM;CDK12;MNAT1;RAD…
1299	Activated PKN1 stimulates transcription of AR (androgen receptor) regulated genes KLK2 and KLK3 Homo sapiens R-HSA-5625886	1934-02-01	0.989999	1	0.327343	0.00329024	AR;H2AFZ
1300	ROS, RNS production in response to bacteria Homo sapiens R-HSA-1222556	1934-02-01	0.989999	1	0.327343	0.00329024	NCF2;ATP6V1D
1301	Gap-filling DNA repair synthesis and ligation in TC-NER Homo sapiens R-HSA-6782210	1962-05-01	0.991779	1	0.448777	0.00370453	AQR;RPA1;POLK;ERCC6;MNAT1
1302	Autodegradation of Cdh1 by Cdh1:APC/C Homo sapiens R-HSA-174084	1962-05-01	0.991779	1	0.448777	0.00370453	CDC23;ANAPC15;PSMC6;ANAPC16;ANAPC1
1303	DNA Double-Strand Break Repair Homo sapiens R-HSA-5693532	16/145	0.992128	1	0.61405	0.00485266	KDM4B;DCLRE1C;RIF1;SMARCA5;RNF8;RPA1;RNF4;RAD51D;MAPK8;BRE;ERCC4;ATM;DNA2;POLK;RAD9B;NHEJ1
1304	Degradation of AXIN Homo sapiens R-HSA-4641257	1954-04-01	0.992314	1	0.41221	0.00318046	RNF146;PSMC6;TNKS2;AXIN1
1305	APC/C:Cdh1 mediated degradation of Cdc20 and other APC/C:Cdh1 targeted proteins in late mitosis/early G1 Homo sapiens R-HSA-174178	1971-06-01	0.992631	1	0.470267	0.003478	CDC23;ANAPC15;PSMC6;ANAPC16;SKP2;ANAPC1
1306	Cdc20:Phospho-APC/C mediated degradation of Cyclin A Homo sapiens R-HSA-174184	1971-06-01	0.992631	1	0.470267	0.003478	CDC23;ANAPC15;PSMC6;ANAPC16;ANAPC1;MAD2L1
1307	Antigen Presentation: Folding, assembly and peptide loading of class I MHC Homo sapiens R-HSA-983170	2020-01-25	0.992953	1	0.222593	0.00157423	SEC23A
1308	APC:Cdc20 mediated degradation of cell cycle proteins prior to satisfation of the cell cycle checkpoint Homo sapiens R-HSA-179419	1972-06-01	0.993546	1	0.463736	0.00300286	CDC23;ANAPC15;PSMC6;ANAPC16;ANAPC1;MAD2L1
1309	Fertilization Homo sapiens R-HSA-1187000	2020-01-26	0.99422	1	0.214032	0.00124064	IZUMO3
1310	Reproduction Homo sapiens R-HSA-1474165	2020-01-26	0.99422	1	0.214032	0.00124064	IZUMO3
1311	Processing of DNA double-strand break ends Homo sapiens R-HSA-5693607	1981-07-01	0.994293	1	0.480911	0.00275266	BRE;RNF8;RPA1;ATM;DNA2;RNF4;RAD9B
1312	DNA Replication Pre-Initiation Homo sapiens R-HSA-69002	1982-07-01	0.99498	1	0.475046	0.00239083	ORC4;DBF4;PSMC6;ORC2;RPA1;E2F3;CDC6
1313	M/G1 Transition Homo sapiens R-HSA-68874	1982-07-01	0.99498	1	0.475046	0.00239083	ORC4;DBF4;PSMC6;ORC2;RPA1;E2F3;CDC6
1314	DNA Damage Recognition in GG-NER Homo sapiens R-HSA-5696394	1938-02-01	0.995007	1	0.292886	0.00146598	YY1;INO80D
1315	APC/C:Cdc20 mediated degradation of mitotic proteins Homo sapiens R-HSA-176409	1974-06-01	0.99506	1	0.451202	0.00223449	CDC23;ANAPC15;PSMC6;ANAPC16;ANAPC1;MAD2L1
1316	Ribosomal scanning and start codon recognition Homo sapiens R-HSA-72702	1957-04-01	0.995076	1	0.390514	0.00192776	RPS27;EIF1AX;EIF2S2;EIF4E
1317	Translation initiation complex formation Homo sapiens R-HSA-72649	1957-04-01	0.995076	1	0.390514	0.00192776	RPS27;EIF1AX;EIF2S2;EIF4E
1318	RNA Polymerase I Chain Elongation Homo sapiens R-HSA-73777	1957-04-01	0.995076	1	0.390514	0.00192776	TAF1D;H2AFZ;POLR1C;MNAT1
1319	RNA Pol II CTD phosphorylation and interaction with CE Homo sapiens R-HSA-167160	2020-01-27	0.99526	1	0.206105	0.000979305	MNAT1
1320	RNA Pol II CTD phosphorylation and interaction with CE Homo sapiens R-HSA-77075	2020-01-27	0.99526	1	0.206105	0.000979305	MNAT1
1321	Prefoldin mediated transfer of substrate to CCT/TriC Homo sapiens R-HSA-389957	2020-01-27	0.99526	1	0.206105	0.000979305	VBP1
1322	APC/C:Cdc20 mediated degradation of Securin Homo sapiens R-HSA-174154	1966-05-01	0.995303	1	0.421578	0.00198488	CDC23;ANAPC15;PSMC6;ANAPC16;ANAPC1
1323	Activation of APC/C and APC/C:Cdc20 mediated degradation of mitotic proteins Homo sapiens R-HSA-176814	1975-06-01	0.995683	1	0.445186	0.00192587	CDC23;ANAPC15;PSMC6;ANAPC16;ANAPC1;MAD2L1
1324	Activation of the mRNA upon binding of the cap-binding complex and eIFs, and subsequent binding to 43S Homo sapiens R-HSA-72662	1958-04-01	0.995762	1	0.383781	0.00163008	RPS27;EIF1AX;EIF2S2;EIF4E
1325	CDT1 association with the CDC6:ORC:origin complex Homo sapiens R-HSA-68827	1958-04-01	0.995762	1	0.383781	0.00163008	ORC4;PSMC6;ORC2;CDC6
1326	Infectious disease Homo sapiens R-HSA-5663205	45/348	0.995765	1	0.71959	0.00305379	GTF2A1;SEH1L;CCNT2;CCNT1;TAT;VPS4B;NEDD4L;ANTXR2;SV2B;AP1S2;TCEB1;KPNA4;TAF9B;MAP2K7;AP1M2;NELFE;KPNA1;MAP2K6;NDC1;RANBP2;PDCD6IP;SYT1;NUP155;NCBP1;TAF12;HMGA1;VPS37A;DNAJC3;RPS27;PSMC6;PACS1;LCK;NUP50;NMT1;CD28;VAMP1;TAF4B;CD247;TAF5;RPL29;MNAT1;GRSF1;SLC25A4;VAMP2;CHMP5
1327	Assembly of the pre-replicative complex Homo sapiens R-HSA-68867	1967-05-01	0.995924	1	0.415286	0.00169596	ORC4;PSMC6;ORC2;E2F3;CDC6
1328	Recognition of DNA damage by PCNA-containing replication complex Homo sapiens R-HSA-110314	2020-01-28	0.996112	1	0.198744	0.000774163	RPA1
1329	Phase 1 - Functionalization of compounds Homo sapiens R-HSA-211945	1992-08-01	0.996117	1	0.483898	0.00188249	NCOA1;CYP39A1;CYP26B1;TBXAS1;CYP1B1;FMO2;CYP7B1;PTGS1
1330	Phase II conjugation Homo sapiens R-HSA-156580	9/100	0.996181	1	0.500835	0.00191622	GSTZ1;MGST3;GSS;ACSM5;MTR;CHAC1;UGT2A1;GCLM;PAPSS2
1331	Transcription-Coupled Nucleotide Excision Repair (TC-NER) Homo sapiens R-HSA-6781827	1976-06-01	0.996231	1	0.439329	0.00165895	AQR;ERCC4;RPA1;POLK;ERCC6;MNAT1
1332	Nucleotide Excision Repair Homo sapiens R-HSA-5696398	10/108	0.996296	1	0.515262	0.00191196	YY1;AQR;INO80D;ERCC4;RPA1;POLK;ERCC6;MNAT1;RNF111;PIAS1
1333	Telomere Maintenance Homo sapiens R-HSA-157579	1959-04-01	0.996355	1	0.377277	0.00137781	H2AFZ;RPA1;DNA2;TERF2
1334	Degradation of GLI2 by the proteasome Homo sapiens R-HSA-5610783	1959-04-01	0.996355	1	0.377277	0.00137781	GSK3B;PSMC6;PRKACB;GLI2
1335	Formation of the ternary complex, and subsequently, the 43S complex Homo sapiens R-HSA-72695	1950-03-01	0.996492	1	0.33389	0.00117338	RPS27;EIF1AX;EIF2S2
1336	Regulation of ornithine decarboxylase (ODC) Homo sapiens R-HSA-350562	1950-03-01	0.996492	1	0.33389	0.00117338	PSMC6;OAZ2;AZIN1
1337	Mitotic G2-G2/M phases Homo sapiens R-HSA-453274	19/175	0.996599	1	0.604182	0.00205822	CDKN1A;CEP135;PPP2R2A;HAUS6;PCM1;CENPF;PSMC6;PPP2R1B;CNTRL;E2F3;TUBGCP4;CEP41;MNAT1;MAPRE1;NINL;YWHAG;LIN52;PAFAH1B1;SDCCAG8
1338	Meiosis Homo sapiens R-HSA-1500620	1985-07-01	0.9966	1	0.45828	0.00156098	STAG2;H2AFZ;RPA1;ATM;HSPA2;SMC1A;TERF2
1339	APC/C-mediated degradation of cell cycle proteins Homo sapiens R-HSA-174143	1985-07-01	0.9966	1	0.45828	0.00156098	CDC23;ANAPC15;PSMC6;ANAPC16;SKP2;ANAPC1;MAD2L1
1340	Regulation of mitotic cell cycle Homo sapiens R-HSA-453276	1985-07-01	0.9966	1	0.45828	0.00156098	CDC23;ANAPC15;PSMC6;ANAPC16;SKP2;ANAPC1;MAD2L1
1341	Surfactant metabolism Homo sapiens R-HSA-5683826	2020-01-29	0.996811	1	0.191891	0.000612833	ADRA2A
1342	PIWI-interacting RNA (piRNA) biogenesis Homo sapiens R-HSA-5601884	2020-01-29	0.996811	1	0.191891	0.000612833	TDRKH
1343	Condensation of Prophase Chromosomes Homo sapiens R-HSA-2299718	1941-02-01	0.997052	1	0.271455	0.000801445	RB1;H2AFZ
1344	FCERI mediated NF-kB activation Homo sapiens R-HSA-2871837	10/111	0.997405	1	0.501336	0.00130245	NFKBIA;PSMC6;PDPK1;TRAF6;TAB3;IKBKG;MAP3K7;RASGRP1;RASGRP4;NFKB1
1345	Regulation of APC/C activators between G1/S and early anaphase Homo sapiens R-HSA-176408	1979-06-01	0.997502	1	0.422645	0.00105693	CDC23;ANAPC15;PSMC6;ANAPC16;ANAPC1;MAD2L1
1346	tRNA Aminoacylation Homo sapiens R-HSA-379724	1942-02-01	0.997529	1	0.264992	0.000655571	LARS2;WARS2
1347	HDR through Homologous Recombination (HR) or Single Strand Annealing (SSA) Homo sapiens R-HSA-5693567	10/112	0.997699	1	0.49686	0.00114472	RAD51D;BRE;ERCC4;RNF8;RPA1;ATM;DNA2;POLK;RAD9B;RNF4
1348	Formation of TC-NER Pre-Incision Complex Homo sapiens R-HSA-6781823	1953-03-01	0.997846	1	0.31499	0.000679136	AQR;ERCC6;MNAT1
1349	G2/M Transition Homo sapiens R-HSA-69275	18/173	0.997958	1	0.579	0.00118381	CDKN1A;CEP135;PPP2R2A;HAUS6;PCM1;CENPF;PSMC6;PPP2R1B;CNTRL;TUBGCP4;CEP41;MNAT1;MAPRE1;NINL;YWHAG;LIN52;PAFAH1B1;SDCCAG8
1350	Meiotic recombination Homo sapiens R-HSA-912446	1954-03-01	0.998172	1	0.309157	0.000565759	H2AFZ;RPA1;ATM
1351	Stabilization of p53 Homo sapiens R-HSA-69541	1954-03-01	0.998172	1	0.309157	0.000565759	PSMC6;ATM;MDM4
1352	Cooperation of Prefoldin and TriC/CCT in actin and tubulin folding Homo sapiens R-HSA-389958	1932-01-01	0.998241	1	0.173901	0.000306238	VBP1
1353	Mitochondrial translation Homo sapiens R-HSA-5368287	1990-07-01	0.998249	1	0.43282	0.000758542	GFM1;MRPS26;GFM2;MRPS33;MRPL14;MRPL9;MRPL48
1354	Hh mutants that don't undergo autocatalytic processing are degraded by ERAD Homo sapiens R-HSA-5362768	1955-03-01	0.998449	1	0.303536	0.000471228	ERLEC1;PSMC6;SYVN1
1355	Degradation of DVL Homo sapiens R-HSA-4641258	1956-03-01	0.998685	1	0.298116	0.000392428	PSMC6;DVL2;DVL3
1356	Metabolism of polyamines Homo sapiens R-HSA-351202	1984-06-01	0.998759	1	0.397488	0.000493648	MTAP;GATM;PSMC6;ARG1;OAZ2;AZIN1
1357	Mitochondrial translation termination Homo sapiens R-HSA-5419276	1984-06-01	0.998759	1	0.397488	0.000493648	MRPS26;GFM2;MRPS33;MRPL14;MRPL9;MRPL48
1358	Mitochondrial translation elongation Homo sapiens R-HSA-5389840	1984-06-01	0.998759	1	0.397488	0.000493648	GFM1;MRPS26;MRPS33;MRPL14;MRPL9;MRPL48
1359	Hh mutants abrogate ligand secretion Homo sapiens R-HSA-5387390	1957-03-01	0.998885	1	0.292886	0.000326758	ERLEC1;PSMC6;SYVN1
1360	Homology Directed Repair Homo sapiens R-HSA-5693538	10/118	0.998894	1	0.471596	0.000521792	RAD51D;BRE;ERCC4;RNF8;RPA1;ATM;DNA2;POLK;RAD9B;RNF4
1361	G2/M Checkpoints Homo sapiens R-HSA-69481	14/150	0.999	1	0.519384	0.000519841	YWHAB;RNF8;RPA1;CDC6;ORC4;DBF4;PSMC6;BRE;ORC2;SFN;ATM;DNA2;RAD9B;YWHAG
1362	Base Excision Repair Homo sapiens R-HSA-73884	1935-01-01	0.999029	1	0.158995	0.000154511	RPA1
1363	Resolution of Abasic Sites (AP sites) Homo sapiens R-HSA-73933	1935-01-01	0.999029	1	0.158995	0.000154511	RPA1
1364	rRNA modification in the nucleus Homo sapiens R-HSA-6790901	1958-03-01	0.999055	1	0.287836	0.000272043	KRR1;HEATR1;THUMPD1
1365	NIK-->noncanonical NF-kB signaling Homo sapiens R-HSA-5676590	1958-03-01	0.999055	1	0.287836	0.000272043	PSMC6;UBA3;MAP3K14
1366	Initial triggering of complement Homo sapiens R-HSA-166663	1958-03-01	0.999055	1	0.287836	0.000272043	C4B;CRP;MASP1
1367	Metabolism Homo sapiens R-HSA-1430728	294/1908	0.999161	1	0.857474	0.00071941	PANK3;AHCYL1;LPGAT1;HPSE2;PANK1;SLC4A1;CCNC;ACSM5;HS6ST2;GLS;NDST2;PPP2R1B;NAMPT;LIPG;PDK3;CYP1B1;LRAT;CHAC1;PRKACB;PDK2;PDHX;MED1;CPT1A;STARD4;GLCE;MED8;ACSL6;PHKA1;ACSL4;GCAT;CYP39A1;INPP4A;CH25H;INPP4B;MTAP;PPP1R3C;TMEM126B;FAR2;RPL29;ATP5S;SEH1L;MTMR3;HS3ST3A1;ABCB7;MGST3;SLC35D2;PIK3R1;SLC5A3;OAZ2;CIAO1;MTMR7;NEU3;UGCG;INPP5A;CHST11;HLCS;ARSJ;ARSI;INPP5K;HAO1;PLCG1;PPARGC1A;HMGCLL1;ST3GAL2;P…
1368	Degradation of GLI1 by the proteasome Homo sapiens R-HSA-5610780	1959-03-01	0.9992	1	0.282957	0.000226465	ITCH;PSMC6;PRKACB
1369	GLI3 is processed to GLI3R by the proteasome Homo sapiens R-HSA-5610785	1959-03-01	0.9992	1	0.282957	0.000226465	GSK3B;PSMC6;PRKACB
1370	The role of GTSE1 in G2/M progression after G2 checkpoint Homo sapiens R-HSA-8852276	1959-03-01	0.9992	1	0.282957	0.000226465	CDKN1A;PSMC6;MAPRE1
1371	FCGR activation Homo sapiens R-HSA-2029481	1949-02-01	0.99929	1	0.227136	0.00016141	SRC;CD247
1372	Creation of C4 and C2 activators Homo sapiens R-HSA-166786	1949-02-01	0.99929	1	0.227136	0.00016141	CRP;MASP1
1373	Complement cascade Homo sapiens R-HSA-166658	1980-05-01	0.999394	1	0.347802	0.000210733	C4B;CRP;MASP1;C8B;CD46
1374	CDK-mediated phosphorylation and removal of Cdc6 Homo sapiens R-HSA-69017	1950-02-01	0.999406	1	0.222593	0.000132223	PSMC6;CDC6
1375	Dectin-1 mediated noncanonical NF-kB signaling Homo sapiens R-HSA-5607761	1961-03-01	0.999427	1	0.27368	0.000156903	PSMC6;UBA3;MAP3K14
1376	SRP-dependent cotranslational protein targeting to membrane Homo sapiens R-HSA-1799339	8/107	0.99945	1	0.416062	0.000229078	SPCS3;TRAM1;SPCS2;RPS27;SRPR;SSR3;SRPRB;RPL29
1377	Beta defensins Homo sapiens R-HSA-1461957	1938-01-01	0.999463	1	0.146443	7.86266e-05	CCR2
1378	Signaling by GPCR Homo sapiens R-HSA-372790	190/1293	0.999474	1	0.817724	0.000429899	CHRM2;DGKE;OXTR;AHCYL1;DGKB;FGF1;FGF4;RGS4;FGF5;RGS5;FGF6;RPS6KA3;FGF7;EDNRA;HTR7;RGS3;FGF9;PPP2R1B;RGS1;AKT2;ADORA1;PROK2;GNAT1;RGS8;PRKACB;RGS6;PDGFRB;PDGFRA;GHSR;CASR;PRKCH;PRKCB;PRKCE;NPY1R;EREG;BTC;AGTR2;VCL;DGKI;DGKH;CALCRL;PDE1C;PDGFB;LPAR2;ABHD6;ADRB1;PIK3R1;LPAR4;PHB;ADRB2;RASAL3;KALRN;RASGRP1;RASGRP4;RASGRP3;RAP1B;GHRHR;ABR;GRIN2A;RAP1A;GRK5;FGF23;WNT2;FZD3;FZD5;HTR1F;FZD4;FZD7;HTR1A;FZ…
1379	Autodegradation of the E3 ubiquitin ligase COP1 Homo sapiens R-HSA-349425	1951-02-01	0.999504	1	0.218229	0.00010834	PSMC6;ATM
1380	p53-Independent DNA Damage Response Homo sapiens R-HSA-69610	1952-02-01	0.999585	1	0.214032	8.87945e-05	PSMC6;ATM
1381	p53-Independent G1/S DNA damage checkpoint Homo sapiens R-HSA-69613	1952-02-01	0.999585	1	0.214032	8.87945e-05	PSMC6;ATM
1382	Ubiquitin Mediated Degradation of Phosphorylated Cdc25A Homo sapiens R-HSA-69601	1952-02-01	0.999585	1	0.214032	8.87945e-05	PSMC6;ATM
1383	Hedgehog ligand biogenesis Homo sapiens R-HSA-5358346	1964-03-01	0.999653	1	0.260851	9.0477e-05	ERLEC1;PSMC6;SYVN1
1384	Vif-mediated degradation of APOBEC3G Homo sapiens R-HSA-180585	1953-02-01	0.999653	1	0.209994	7.27983e-05	PSMC6;TCEB1
1385	Mitochondrial translation initiation Homo sapiens R-HSA-5368286	1984-05-01	0.999669	1	0.33124	0.000109706	MRPS26;MRPS33;MRPL14;MRPL9;MRPL48
1386	Classical antibody-mediated complement activation Homo sapiens R-HSA-173623	1943-01-01	0.999799	1	0.129415	2.59837e-05	CRP
1387	Metabolism of amino acids and derivatives Homo sapiens R-HSA-71291	37/335	0.999833	1	0.614623	0.00010266	TAT;CCBL2;GADL1;DLST;MTR;ADO;OAZ2;PAPSS2;GLS;DHTKD1;KYNU;DBT;HAO1;SLC25A21;HIBCH;PDHX;ARG1;AGXT2;BCKDHB;DIO2;AMT;BBOX1;ACADSB;GCAT;AZIN1;ALDH4A1;GSTZ1;MTAP;ALDH6A1;HAL;GATM;RPS27;PSMC6;RPL29;GCLM;BCAT1;DLD
1388	Gene Expression Homo sapiens R-HSA-74160	241/1631	0.999842	1	0.822271	0.000130231	TDRKH;SERPINE1;HNRNPR;PPP2R2A;CCNC;THUMPD1;RBPJ;RRP8;GLS;LSM11;PPP2R1B;AKT2;RNF111;MED1;CSNK2A1;METTL3;ZFP2;MED8;DICER1;QTRTD1;RUNX2;LARS2;AR;XRN1;SARNP;RRAGD;CD2BP2;DNA2;RPL29;L3MBTL1;SEH1L;NEDD4L;BAZ2A;NUAK1;SFN;NKX2-5;WWTR1;ZNF383;INTS2;SMARCA5;A1CF;HNRNPK;RPS27;LAS1L;AGO3;AGO4;AGO1;AGO2;ATM;CDK12;DCP1A;DCP1B;INTS12;BTG2;CDKN1A;SMG1;TRAM1;CDKN1B;SRPR;SMG7;COX7C;MED13;TEAD1;NELFE;TEAD4;NCOA1;ND…
1389	Translation Homo sapiens R-HSA-72766	12/151	0.999863	1	0.442238	6.05692e-05	EIF5B;SPCS3;TRAM1;SPCS2;RPS27;EIF1AX;SRPR;SSR3;SRPRB;RPL29;EIF2S2;EIF4E
1390	Scavenging of heme from plasma Homo sapiens R-HSA-2168880	1946-01-01	0.999888	1	0.120975	1.35498e-05	LRP1
1391	Influenza Life Cycle Homo sapiens R-HSA-168255	10/136	0.999888	1	0.409179	4.56468e-05	NDC1;DNAJC3;RANBP2;SEH1L;RPS27;NUP155;NUP50;RPL29;GRSF1;KPNA1
1392	Influenza Viral RNA Transcription and Replication Homo sapiens R-HSA-168273	9/128	0.999896	1	0.391277	4.06174e-05	NDC1;DNAJC3;RANBP2;SEH1L;RPS27;NUP155;NUP50;RPL29;GRSF1
1393	Defensins Homo sapiens R-HSA-1461973	1947-01-01	0.999908	1	0.118401	1.09378e-05	CCR2
1394	Influenza Infection Homo sapiens R-HSA-168254	11/147	0.999919	1	0.416416	3.35379e-05	NDC1;DNAJC3;RANBP2;SEH1L;RPS27;NUP155;NUP50;KPNA4;RPL29;GRSF1;KPNA1
1395	Viral mRNA Translation Homo sapiens R-HSA-192823	1984-04-01	0.999928	1	0.264992	1.92074e-05	DNAJC3;RPS27;RPL29;GRSF1
1396	Regulation of activated PAK-2p34 by proteasome mediated degradation Homo sapiens R-HSA-211733	1949-01-01	0.999937	1	0.113568	7.16666e-06	PSMC6
1397	Cross-presentation of soluble exogenous antigens (endosomes) Homo sapiens R-HSA-1236978	1949-01-01	0.999937	1	0.113568	7.16666e-06	PSMC6
1398	TNFR2 non-canonical NF-kB pathway Homo sapiens R-HSA-5668541	1995-05-01	0.999937	1	0.292886	1.83624e-05	PSMC6;TNFSF15;TNFSF4;UBA3;MAP3K14
1399	Biological oxidations Homo sapiens R-HSA-211859	17/199	0.999945	1	0.475388	2.61672e-05	NCOA1;MGST3;GSS;ACSM5;FMO2;MTR;CYP7B1;PAPSS2;PTGS1;CYP39A1;GSTZ1;CYP26B1;TBXAS1;CYP1B1;CHAC1;UGT2A1;GCLM
1400	Ubiquitin-dependent degradation of Cyclin D1 Homo sapiens R-HSA-69229	1950-01-01	0.999948	1	0.111297	5.82047e-06	PSMC6
1401	Ubiquitin-dependent degradation of Cyclin D Homo sapiens R-HSA-75815	1950-01-01	0.999948	1	0.111297	5.82047e-06	PSMC6
1402	Regulation of Apoptosis Homo sapiens R-HSA-169911	1950-01-01	0.999948	1	0.111297	5.82047e-06	PSMC6
1403	Nonsense-Mediated Decay (NMD) Homo sapiens R-HSA-927802	6/106	0.999948	1	0.31499	1.62696e-05	SMG1;RPS27;NCBP1;PPP2R2A;RPL29;SMG7
1404	Nonsense Mediated Decay (NMD) enhanced by the Exon Junction Complex (EJC) Homo sapiens R-HSA-975957	6/106	0.999948	1	0.31499	1.62696e-05	SMG1;RPS27;NCBP1;PPP2R2A;RPL29;SMG7
1405	GTP hydrolysis and joining of the 60S ribosomal subunit Homo sapiens R-HSA-72706	6/107	0.999955	1	0.312047	1.40025e-05	EIF5B;RPS27;EIF1AX;RPL29;EIF2S2;EIF4E
1406	DNA Repair Homo sapiens R-HSA-73894	28/285	0.999956	1	0.54672	2.4319e-05	DCLRE1C;INO80D;RIF1;RNF8;RNF4;ALKBH3;YY1;MAPK8;REV3L;TRIM25;POLK;RNF111;NHEJ1;AQR;KDM4B;SMARCA5;RPA1;PIAS1;FANCF;RAD51D;BRE;FANCD2;ERCC4;ATM;DNA2;ERCC6;MNAT1;RAD9B
1407	Vpu mediated degradation of CD4 Homo sapiens R-HSA-180534	1951-01-01	0.999957	1	0.109114	4.73988e-06	PSMC6
1408	SCF-beta-TrCP mediated degradation of Emi1 Homo sapiens R-HSA-174113	1954-01-01	0.999975	1	0.103052	2.61365e-06	PSMC6
1409	AUF1 (hnRNP D0) binds and destabilizes mRNA Homo sapiens R-HSA-450408	1954-01-01	0.999975	1	0.103052	2.61365e-06	PSMC6
1410	Cap-dependent Translation Initiation Homo sapiens R-HSA-72737	6/114	0.999982	1	0.292886	5.2286e-06	EIF5B;RPS27;EIF1AX;RPL29;EIF2S2;EIF4E
1411	Eukaryotic Translation Initiation Homo sapiens R-HSA-72613	6/114	0.999982	1	0.292886	5.2286e-06	EIF5B;RPS27;EIF1AX;RPL29;EIF2S2;EIF4E
1412	L13a-mediated translational silencing of Ceruloplasmin expression Homo sapiens R-HSA-156827	5/106	0.999986	1	0.262492	3.67776e-06	RPS27;EIF1AX;RPL29;EIF2S2;EIF4E
1413	3' -UTR-mediated translational regulation Homo sapiens R-HSA-157279	5/106	0.999986	1	0.262492	3.67776e-06	RPS27;EIF1AX;RPL29;EIF2S2;EIF4E
1414	Nonsense Mediated Decay (NMD) independent of the Exon Junction Complex (EJC) Homo sapiens R-HSA-975956	1989-03-01	0.999992	1	0.187579	1.53074e-06	RPS27;NCBP1;RPL29
1415	GPCR downstream signaling Homo sapiens R-HSA-388396	112/983	0.999993	1	0.63404	4.7077e-06	CHRM2;DGKE;OXTR;DGKB;RGS4;RGS5;EDNRA;HTR7;RGS3;RGS1;AKT2;ADORA1;PROK2;GNAT1;RGS8;RGS6;GHSR;CASR;PRKCH;PRKCB;PRKCE;NPY1R;AGTR2;DGKI;DGKH;CALCRL;LPAR2;ABHD6;ADRB1;PIK3R1;LPAR4;ADRB2;KALRN;RASGRP1;GHRHR;ABR;GRK5;HTR1F;HTR1A;CXCL10;CXCL12;LPAR6;GNAQ;GNRH1;NMUR2;NMUR1;CXCL9;DAGLA;RASGRF2;HTR2C;ARRB1;ADRA1D;ADRA1A;PIK3CG;GRM1;MC4R;GRM5;GRM7;MCF2L;PDE4A;CCR7;FFAR1;CCR2;VAV3;EDN1;ARHGEF12;PDPK1;ARHGEF17;…
1416	ER-Phagosome pathway Homo sapiens R-HSA-1236974	1965-01-01	0.999994	1	0.0856128	4.9821e-07	PSMC6
1417	rRNA processing Homo sapiens R-HSA-72312	11/180	0.999995	1	0.340073	1.85852e-06	RPS27;LAS1L;KRR1;RIOK3;ELAC2;C1D;HEATR1;THUMPD1;RPL29;EXOSC3;RPP14
1418	Antigen processing-Cross presentation Homo sapiens R-HSA-1236975	1982-02-01	0.999995	1	0.135728	7.09744e-07	PSMC6;NCF2
1419	Formation of a pool of free 40S subunits Homo sapiens R-HSA-72689	1996-03-01	0.999995	1	0.173901	8.8487e-07	RPS27;EIF1AX;RPL29
1420	Major pathway of rRNA processing in the nucleolus Homo sapiens R-HSA-6791226	9/166	0.999995	1	0.301708	1.49621e-06	RPS27;LAS1L;KRR1;RIOK3;C1D;HEATR1;RPL29;EXOSC3;RPP14
1421	Immunoregulatory interactions between a Lymphoid and a non-Lymphoid cell Homo sapiens R-HSA-198933	8/157	0.999995	1	0.283558	1.37262e-06	ITGB1;CD200R1;ITGA4;CD8A;TREML2;CD247;CD34;CD200
1422	Peptide chain elongation Homo sapiens R-HSA-156902	1984-02-01	0.999995	1	0.132496	6.29755e-07	RPS27;RPL29
1423	Selenocysteine synthesis Homo sapiens R-HSA-2408557	1987-02-01	0.999996	1	0.127927	5.52393e-07	RPS27;RPL29
1424	Eukaryotic Translation Termination Homo sapiens R-HSA-72764	1987-02-01	0.999996	1	0.127927	5.52393e-07	RPS27;RPL29
1425	Eukaryotic Translation Elongation Homo sapiens R-HSA-156842	1989-02-01	0.999996	1	0.125052	5.18775e-07	RPS27;RPL29
1426	Selenoamino acid metabolism Homo sapiens R-HSA-2408522	3/111	0.999996	1	0.150401	6.15088e-07	RPS27;RPL29;PAPSS2

## Sheet: Hco_Oar
Supplementary Table S3. Overrepresented pathways (enrichR)
Haemonchus contortus vs Ovis aries
KEGG pathways
	Term	Overlap	P.value	Adjusted.P.value	Odds.Ratio	Combined.Score	Genes
1	Axon guidance	78/180	7.95348e-14	2.4099e-11	2.26107	68.1996	ROBO2;GSK3B;NRP1;BMPR2;PIK3CB;PPP3CA;RGS3;DPYSL5;PLXNC1;EPHB2;NEO1;PDK1;NCK1;EPHA5;EPHA4;EPHA7;TRPC5;EPHA6;SEMA6A;ARHGEF12;DCC;SEMA6D;UNC5C;UNC5D;ENAH;PIK3CA;PARD3;RASA1;NGEF;CAMK2B;CAMK2D;ROCK1;SEMA3C;ROCK2;SEMA3D;SEMA3A;SEMA3B;CAMK2A;NTN4;SEMA3G;GNAI3;PIK3R3;CXCR4;SEMA3E;PIK3R1;EFNA5;PRKCZ;EFNB2;EFNB1;NRAS;ABLIM3;PAK7;PLXNA1;SLIT3;FYN;SRGAP3;SLIT2;SRGAP2;LRRC4C;PAK3;SRGAP1;PAK2;WNT4;FZD3;PTCH1;…
2	Signaling pathways regulating pluripotency of stem cells	63/137	7.70286e-13	1.16698e-10	2.39945	66.9254	GSK3B;WNT2B;BMPR2;RIF1;ONECUT1;FZD10;PIK3CB;BMI1;IGF1R;MYC;AKT3;AKT1;SMARCAD1;JARID2;JAK1;APC2;WNT9B;PAX6;WNT9A;PIK3CA;HAND1;HOXB1;IL6ST;PIK3R3;WNT8B;PIK3R1;ACVR1B;NRAS;ACVR1C;DVL3;OTX1;SKIL;WNT2;WNT4;FZD1;SMAD2;WNT10A;FZD3;SMAD4;PCGF6;FZD4;PCGF5;FZD7;PCGF3;STAT3;LIF;SMAD9;WNT7A;IGF1;MAPK14;KLF4;SMAD5;ACVR2A;MEIS1;REST;ID1;ID3;CTNNB1;KRAS;BMPR1B;FGFR3;FGFR1;BMPR1A
3	ErbB signaling pathway	41/84	7.94945e-10	8.02894e-08	2.54681	53.3626	CAMK2B;GSK3B;CDKN1A;CAMK2D;CDKN1B;SHC1;CAMK2A;PIK3R3;TGFA;PIK3CB;PIK3R1;ELK1;EGFR;MAPK9;NRAS;MAPK8;ERBB4;MYC;AKT3;PAK7;AKT1;ABL2;PAK3;MAP2K7;PAK2;NCK1;STAT5A;PRKCB;BAD;GAB1;NRG1;BRAF;NRG2;MAPK10;NRG3;PIK3CA;RPS6KB1;KRAS;SOS1;CRK;HBEGF
4	Pathways in cancer	160/535	9.51831e-10	7.21012e-08	1.56048	32.4152	HHIP;FZD10;ELK1;ETS1;IGF1R;FGF7;FRAT2;CDH1;MYC;AKT3;AKT1;PRKACB;IFNAR2;PDGFRA;PRKCB;DAPK1;TPM3;HGF;PGF;RUNX1;EML4;AR;ADCY9;CCNE1;COL4A4;COL4A5;IL6ST;NOTCH2;CSF1R;EPAS1;MGST2;TGFA;PIK3R3;PIK3R1;LPAR4;HIF1A;RASGRP1;FOXO1;RASGRP3;BCL2L11;DVL3;WNT2;WNT4;FZD1;STAT5A;SMAD2;CREBBP;WNT10A;FZD3;TGFB2;SMAD4;FZD4;FZD7;ZBTB16;PTCH1;IGF2;BRAF;IGF1;GNG12;ESR1;NFKB1;ESR2;CXCL12;CDK6;KITL;SP1;GNAQ;GNB1;BCL2;GNAS…
5	Proteoglycans in cancer	71/203	7.34042e-08	4.4483e-06	1.82496	29.9791	CDKN1A;WNT2B;HPSE2;HSPB2;FZD10;PIK3CB;ELK1;IGF1R;MYC;AKT3;KDR;AKT1;ITGAV;PRKACB;ARHGEF12;PRKCB;HGF;GAB1;WNT9B;ANK3;WNT9A;ANK1;VAV2;PIK3CA;HCLS1;SOS1;HBEGF;CAMK2B;CAMK2D;ROCK1;ROCK2;PXN;CAMK2A;PIK3R3;WNT8B;ITPR2;PIK3R1;HIF1A;EGFR;NRAS;ERBB4;DROSHA;WNT2;EIF4B;WNT4;FZD1;SMAD2;WNT10A;FZD3;TGFB2;FZD4;CAV2;FZD7;PTCH1;STAT3;IGF2;WNT7A;MSN;BRAF;IGF1;MAPK14;ESR1;VEGFA;COL1A1;COL1A2;RPS6KB1;SDC1;CTNNB1;KRA…
6	Hippo signaling pathway	59/159	8.7473e-08	4.41739e-06	1.93618	31.4667	YWHAE;GSK3B;WNT2B;BMPR2;YWHAB;ITGB2;FZD10;AMOT;RASSF2;PPP2R1B;CDH1;MYC;RASSF6;BTRC;TEAD1;YWHAG;TEAD4;APC2;PRKCI;WNT9B;CSNK1D;CSNK1E;WNT9A;TGFBR1;LATS1;PARD3;LEF1;WNT8B;PRKCZ;NKD1;PPP2CA;DVL3;CTNNA3;CTNNA2;WNT2;WNT4;FZD1;SMAD2;WWTR1;TCF7L2;TGFB2;WNT10A;FZD3;SMAD4;FZD4;FZD7;WNT7A;GDF6;MPP5;MOB1B;MOB1A;DLG2;DLG3;PPP2R2C;ID1;CTNNB1;DCHS1;BMPR1B;BMPR1A
7	Wnt signaling pathway	59/160	1.12912e-07	4.88748e-06	1.92408	30.7789	GSK3B;WNT2B;FZD10;PPP3CA;FRAT2;SOX17;MYC;BTRC;MAP3K7;PRKACB;RSPO4;APC2;RNF43;CSNK2A1;PRKCB;WNT9B;CSNK1E;WNT9A;SFRP4;SFRP1;PLCB4;TBL1XR1;DAAM2;ROR1;PLCB1;CAMK2B;CAMK2D;ROCK2;LEF1;CAMK2A;PRICKLE2;WNT8B;NKD1;LRP6;MAPK9;MAPK8;ZNRF3;DVL3;GPC4;TBL1X;WNT2;WNT4;FZD1;TCF7L2;CREBBP;WNT10A;FZD3;SMAD4;FZD4;FZD7;NFATC3;WNT7A;NFATC4;VANGL1;MAPK10;VANGL2;BAMBI;CTNNB1;LGR4
8	Breast cancer	55/147	1.71874e-07	6.50973e-06	1.95225	30.4093	GSK3B;CDKN1A;WNT2B;FLT4;PTEN;FZD10;PIK3CB;IGF1R;FGF7;FRAT2;MYC;AKT3;HEY2;AKT1;NCOA1;APC2;NCOA3;WNT9B;WNT9A;PIK3CA;PGR;SOS1;NOTCH2;SHC1;LEF1;PIK3R3;WNT8B;PIK3R1;EGFR;LRP6;DLL4;NRAS;DVL3;HES1;BAK1;WNT2;WNT4;FZD1;TCF7L2;WNT10A;FZD3;FZD4;FZD7;WNT7A;BRAF;IGF1;ESR1;ESR2;CDK6;RPS6KB1;SP1;CTNNB1;KRAS;FGFR1;FGF10
9	Hepatocellular carcinoma	61/171	2.70369e-07	9.10241e-06	1.86134	28.1499	GSK3B;CDKN1A;WNT2B;PTEN;FZD10;PIK3CB;ELK1;IGF1R;FRAT2;MYC;AKT3;AKT1;DPF3;ARID2;APC2;SMARCC1;PBRM1;PRKCB;HGF;GAB1;WNT9B;WNT9A;ARID1A;ARID1B;TGFBR1;PIK3CA;SOS1;SHC1;LEF1;MGST2;PIK3R3;TGFA;WNT8B;PIK3R1;EGFR;LRP6;NRAS;DVL3;BAK1;WNT2;WNT4;FZD1;SMAD2;TCF7L2;TGFB2;WNT10A;FZD3;SMAD4;FZD4;BAD;FZD7;TXNRD1;IGF2;WNT7A;BRAF;CDK6;RPS6KB1;GSTA3;CTNNB1;KRAS;BCL2L1
10	Melanogenesis	40/100	1.10884e-06	3.35979e-05	2.08714	28.6192	CAMK2B;GSK3B;CAMK2D;WNT2B;LEF1;CAMK2A;GNAI3;WNT8B;FZD10;ADCY1;ADCY6;NRAS;CREB3L2;DVL3;PRKACB;WNT2;WNT4;FZD1;TCF7L2;CREBBP;WNT10A;FZD3;EDN1;PRKCB;FZD4;FZD7;WNT9B;WNT7A;WNT9A;TYR;GNAO1;ADCY9;CREB1;PLCB4;KITL;GNAQ;GNAS;CTNNB1;KRAS;PLCB1
11	Relaxin signaling pathway	48/131	2.04042e-06	5.62044e-05	1.91188	25.0502	ATF2;SHC1;GNAI3;PIK3R3;PIK3R1;PIK3CB;ADCY1;PRKCZ;EGFR;ADCY6;MAPK9;NRAS;GNG3;MAPK8;GNG2;GNG5;CREB3L2;AKT3;AKT1;MAP2K7;PRKACB;INSL5;SMAD2;EDN1;NOS3;VEGFC;GNG12;MAPK14;NFKB1;TGFBR1;VEGFA;COL1A1;GNAO1;MAPK10;COL3A1;ADCY9;COL1A2;CREB1;PLCB4;PIK3CA;COL4A4;GNB1;GNAS;GNB4;COL4A5;KRAS;SOS1;PLCB1
12	Cholinergic synapse	43/113	2.17475e-06	5.49123e-05	1.98555	25.8888	CAMK2B;CHRM3;CAMK2D;CHRM4;CHRNA7;CAMK2A;CACNA1B;GNAI3;ITPR2;PIK3R3;CACNA1D;PIK3R1;PIK3CB;ADCY1;ADCY6;NRAS;GNG3;GNG2;GNG5;CREB3L2;AKT3;AKT1;FYN;PRKACB;KCNJ2;KCNJ3;KCNJ6;PRKCB;GNG12;GNAO1;SLC5A7;ADCY9;CREB1;PLCB4;PIK3CA;GNAQ;CAMK4;GNB1;KCNQ3;GNB4;BCL2;KRAS;PLCB1
13	Morphine addiction	37/92	2.37114e-06	5.52658e-05	2.09848	27.1798	GABRB3;GABRB2;GABRB1;PDE1C;PDE3B;CACNA1B;GNAI3;ADCY1;ADCY6;PDE11A;GNG3;GNG2;GNG5;PDE4B;ADORA1;GABRE;PRKACB;KCNJ3;GABBR2;GABRP;GABRA1;KCNJ6;GABBR1;PRKCB;PDE4D;GABRA4;OPRM1;GNG12;GABRG3;GABRG2;GNAO1;ADCY9;PDE10A;GNB1;PDE3A;GNAS;GNB4
14	Pancreatic cancer	32/75	2.48474e-06	5.37769e-05	2.22628	28.7309	CDKN1A;RALA;PIK3R3;TGFA;PIK3CB;PIK3R1;PLD1;EGFR;IKBKB;MAPK9;MAPK8;AKT3;AKT1;BAK1;JAK1;SMAD2;TGFB2;SMAD4;BAD;STAT1;STAT3;BRAF;TGFBR1;NFKB1;VEGFA;MAPK10;CDK6;PIK3CA;RPS6KB1;KRAS;ARHGEF6;BCL2L1
15	FoxO signaling pathway	48/132	2.61543e-06	5.28316e-05	1.8974	24.3893	CDKN1A;CDKN1B;PRKAA2;SETD7;IRS4;PTEN;PIK3R3;IRS2;PIK3R1;PIK3CB;FOXO1;GRM1;EGFR;IGF1R;IKBKB;MAPK9;NRAS;MAPK8;BCL2L11;AKT3;S1PR1;AKT1;SMAD2;USP7;PRKAB2;TGFB2;CREBBP;SMAD4;HOMER1;HOMER2;INSR;PLK2;STAT3;BRAF;CSNK1E;IGF1;FBXO32;MAPK14;SIRT1;ATG12;TGFBR1;KLF2;MAPK10;PIK3CA;KRAS;IL7R;SOS1;SGK2
16	Ras signaling pathway	74/233	2.78888e-06	5.28145e-05	1.65717	21.195	FLT1;RASGRF2;FLT4;PIK3CB;ELK1;ETS1;IGF1R;IKBKB;FGF7;HTR7;AKT3;KDR;AKT1;PRKACB;PDGFRA;PRKCB;HGF;GAB1;NGF;PGF;PIK3CA;RASA1;FLT3L;RIN1;RAPGEF5;SOS1;CSF1R;RALA;SHC1;PLA2G3;TGFA;PIK3R3;PIK3R1;RASAL2;EFNA5;PLD1;RASGRP1;EGFR;RASGRP3;MAPK9;GRIN2A;NRAS;GNG3;MAPK8;GNG2;GNG5;PDGFC;PAK7;ABL2;SHOC2;PAK3;PAK2;NTRK2;BDNF;BAD;INSR;IGF2;VEGFC;IGF1;GNG12;GRIN2B;NFKB1;VEGFA;MAPK10;EFNA2;KITL;GNB1;REL;GNB4;KRAS;FGFR…
17	AGE-RAGE signaling pathway in diabetic complications	39/101	4.19355e-06	7.47439e-05	2.01481	24.9473	CDKN1B;PIK3R3;PIK3R1;PIK3CB;PRKCZ;FOXO1;MAPK9;NRAS;MAPK8;AKT3;AKT1;SMAD2;STAT5A;TGFB2;SMAD4;EDN1;PRKCB;STAT1;NOS3;PRKCE;STAT3;CYBB;VEGFC;MAPK14;NFKB1;TGFBR1;VEGFA;COL1A1;MAPK10;COL3A1;COL1A2;PLCB4;PIK3CA;COL4A4;BCL2;COL4A5;NOX4;KRAS;PLCB1
18	Gastric cancer	51/150	1.18783e-05	0.000199951	1.77407	20.1193	GSK3B;CDKN1A;WNT2B;CDKN1B;FZD10;PIK3CB;FGF7;FRAT2;CDH1;MYC;AKT3;AKT1;APC2;HGF;GAB1;WNT9B;WNT9A;TGFBR1;PIK3CA;CCNE1;SOS1;SHC1;LEF1;PIK3R3;WNT8B;PIK3R1;EGFR;LRP6;NRAS;DVL3;CTNNA3;CTNNA2;BAK1;WNT2;WNT4;FZD1;SMAD2;TCF7L2;TGFB2;WNT10A;FZD3;SMAD4;FZD4;FZD7;WNT7A;BRAF;RPS6KB1;BCL2;CTNNB1;KRAS;FGF10
19	Colorectal cancer	34/88	1.66705e-05	0.000265851	2.01599	22.1796	GSK3B;CDKN1A;RALA;LEF1;PIK3R3;TGFA;PIK3CB;PIK3R1;EGFR;MAPK9;NRAS;MAPK8;BCL2L11;MYC;AKT3;AKT1;BAK1;APPL1;APC2;SMAD2;TCF7L2;TGFB2;SMAD4;DCC;BAD;BRAF;TGFBR1;MAPK10;PIK3CA;RPS6KB1;BCL2;CTNNB1;KRAS;SOS1
20	Rap1 signaling pathway	65/209	2.29811e-05	0.000348163	1.62277	17.3326	DOCK4;FLT1;FLT4;ITGB2;PIK3CB;ITGAL;IGF1R;FGF7;SIPA1L1;CDH1;AKT3;KDR;AKT1;PDGFRA;PRKCI;PRKCB;HGF;MAGI2;NGF;PGF;ADCY9;PLCB4;PIK3CA;PRKD3;PARD3;PFN4;RAPGEF5;PLCB1;CRK;CSF1R;RALA;GNAI3;PIK3R3;PIK3R1;LPAR4;ADCY1;EFNA5;PRKCZ;ADCY6;EGFR;FYB;RASGRP3;GRIN2A;NRAS;PDGFC;P2RY1;KRIT1;INSR;VEGFC;BRAF;IGF1;MAPK14;GRIN2B;VEGFA;GNAO1;EFNA2;KITL;GNAQ;ID1;GNAS;CTNNB1;KRAS;FGFR3;FGFR1;FGF10
21	Thyroid hormone signaling pathway	41/115	2.34322e-05	0.000338093	1.86028	19.8331	NOTCH2;GSK3B;THRB;HDAC3;PIK3R3;ATP2A2;PIK3R1;PIK3CB;HIF1A;FOXO1;MED12L;MED14;NRAS;PLN;MED30;SIN3A;MYC;AKT3;AKT1;ITGAV;SLC16A2;PRKACB;WNT4;NCOA1;MED1;CREBBP;PRKCB;BAD;STAT1;NCOA3;DIO2;ATP1B4;ESR1;MED13L;RCAN1;PLCB4;PIK3CA;TBC1D4;CTNNB1;KRAS;PLCB1
22	Endometrial cancer	25/58	2.4708e-05	0.000340297	2.24907	23.859	GSK3B;CDKN1A;LEF1;PTEN;PIK3R3;PIK3CB;PIK3R1;ELK1;EGFR;NRAS;CDH1;MYC;AKT3;AKT1;CTNNA3;CTNNA2;BAK1;APC2;TCF7L2;BAD;BRAF;PIK3CA;CTNNB1;KRAS;SOS1
23	Prostate cancer	36/97	2.68178e-05	0.000353295	1.93652	20.3847	GSK3B;CDKN1A;CDKN1B;LEF1;PTEN;PIK3R3;TGFA;PIK3R1;PIK3CB;FOXO1;EGFR;IGF1R;IKBKB;NRAS;CREB3L2;AKT3;PDGFC;AKT1;NKX3-1;PDGFRA;TCF7L2;CREBBP;BAD;BRAF;IGF1;NFKB1;AR;CREB1;ZEB1;PIK3CA;CCNE1;BCL2;CTNNB1;KRAS;SOS1;FGFR1
24	GABAergic synapse	34/90	2.89659e-05	0.000365695	1.97119	20.5977	GABRB3;GABRB2;GABRB1;CACNA1B;GNAI3;CACNA1D;ADCY1;ADCY6;GLS;TRAK2;GNG3;GNG2;GNG5;GABRE;PRKACB;SLC38A2;GABBR2;GABRP;GABRA1;SLC38A1;KCNJ6;GABBR1;SLC12A5;PRKCB;PLCL1;GABRA4;GAD2;GNG12;GABRG3;GABRG2;GNAO1;ADCY9;GNB1;GNB4
25	Glutamatergic synapse	40/114	4.4509e-05	0.000539449	1.83082	18.3445	GRIA1;SLC1A2;GRIK3;GNAI3;SLC1A3;ITPR2;CACNA1D;ADCY1;PLD1;GRM1;ADCY6;GLS;PPP3CA;GRIN2A;GNG3;GNG2;GRM7;GNG5;GRM8;SLC17A6;DLGAP1;PRKACB;SLC38A2;GRIA4;KCNJ3;SLC38A1;HOMER1;PRKCB;HOMER2;GNG12;GRIN2B;GNAO1;ADCY9;PLCB4;GNAQ;GNB1;GNAS;GNB4;PLCB1;SHANK2
26	PI3K-Akt signaling pathway	99/357	4.66383e-05	0.000543516	1.44697	14.4307	ATF2;IGF1R;FGF7;PPP2R1B;IBSP;MYC;CREB3L2;AKT3;KDR;AKT1;TNR;IFNAR2;PDGFRA;HGF;MAGI2;PRLR;PGF;CCNE1;COL4A4;DDIT4;COL4A5;CSF1R;TGFA;PIK3R3;PIK3R1;LPAR4;EFNA5;BCL2L11;PDGFC;BDNF;INSR;IGF2;IGF1;GNG12;NFKB1;COL1A1;COL1A2;EFNA2;CDK6;KITL;GNB1;COL9A1;GNB4;BCL2;IL7R;FGFR3;BCL2L1;FGFR1;FGF10;YWHAE;GSK3B;CDKN1A;CDKN1B;FLT1;YWHAB;FLT4;PTEN;PIK3CB;IKBKB;GHR;PPP2R5E;ITGB8;ITGAV;YWHAG;JAK1;SYK;ITGA1;NGF;CREB1;P…
27	Renal cell carcinoma	27/68	6.88347e-05	0.000772479	2.07179	19.8556	CDKN1A;EPAS1;PIK3R3;TGFA;PIK3CB;PIK3R1;ETS1;HIF1A;NRAS;AKT3;PAK7;AKT1;PAK3;PAK2;ARNT2;TGFB2;CREBBP;BAD;HGF;TFE3;GAB1;BRAF;VEGFA;PIK3CA;KRAS;SOS1;CRK
28	cAMP signaling pathway	63/211	0.000115651	0.00125151	1.55793	14.1226	GLP1R;OXTR;HHIP;PDE3B;ATP2A2;PIK3CB;HTR4;CREB3L2;AKT3;ADORA1;PDE4B;AKT1;PRKACB;VAV3;GHSR;EDN1;PDE4D;ATP1B4;SSTR2;VAV2;ADCY9;CREB1;PIK3CA;GRIA1;CAMK2B;CAMK2D;ROCK1;NPR1;ROCK2;CAMK2A;GNAI3;PIK3R3;ADRB1;CACNA1D;PIK3R1;ADCY1;ADRB2;PLD1;ADCY6;MAPK9;GRIN2A;MAPK8;PLN;GRIA4;GABBR2;CREBBP;GABBR1;HTR1F;BDNF;BAD;PTCH1;HTR1A;ATP2B4;BRAF;ATP2B1;GRIN2B;NFKB1;TSHR;MAPK10;PDE10A;CAMK4;PDE3A;GNAS
29	mTOR signaling pathway	49/154	0.000118633	0.00123951	1.66022	15.0076	GSK3B;WNT2B;PTEN;FZD10;PIK3CB;IGF1R;IKBKB;RPS6KA3;RPS6KA6;RPS6KA2;AKT3;AKT1;ATP6V1G2;MIOS;PRKCB;STRADA;WNT9B;WNT9A;PIK3CA;RRAGD;DDIT4;ULK2;EIF4E2;SOS1;SEH1L;PRKAA2;CAB39;PIK3R3;WNT8B;PIK3R1;LRP6;NRAS;DVL3;SLC38A9;ATP6V1D;WNT2;EIF4B;WNT4;FZD1;WNT10A;FZD3;FZD4;INSR;FZD7;WNT7A;BRAF;IGF1;RPS6KB1;KRAS
30	MAPK signaling pathway	82/294	0.000162592	0.00164218	1.45532	12.6966	ATF2;FLT1;RASGRF2;FLT4;IL1RAP;ELK1;IGF1R;ELK4;IKBKB;RPS6KA3;PPP3CA;RPS6KA6;FGF7;MECOM;MYC;RPS6KA2;AKT3;KDR;AKT1;PRKACB;MAP3K7;PDGFRA;MEF2C;DUSP3;PRKCB;DUSP1;HGF;CACNA2D4;NGF;PGF;TGFBR1;CDC25B;CACNB2;PPM1A;CACNB4;RASA1;FLT3L;MAPKAPK5;MAPT;SOS1;CRK;CSF1R;CACNA1B;TGFA;CACNA1D;EFNA5;RASGRP1;EGFR;RASGRP3;MAPK9;NRAS;MAPK8;ERBB4;PDGFC;MAP2K7;CACNG2;PAK2;MAP4K3;MAP3K2;NTRK2;TGFB2;BDNF;INSR;IGF2;NFATC3;VE…
31	Progesterone-mediated oocyte maturation	32/90	0.000186934	0.00182713	1.85523	15.9267	PDE3B;GNAI3;PIK3R3;PIK3CB;ADCY1;PIK3R1;ADCY6;IGF1R;AURKA;RPS6KA3;MAPK9;RPS6KA6;MAPK8;CDC23;RPS6KA2;AKT3;CDC27;AKT1;PRKACB;BRAF;IGF1;MAPK14;CDC25B;CCNA2;MAPK10;CCNA1;ADCY9;PIK3CA;PGR;KRAS;CPEB2;CPEB4
32	Longevity regulating pathway	35/102	0.000213808	0.0020245	1.79044	15.13	ATF2;PRKAA2;IRS4;PIK3R3;IRS2;PIK3R1;PIK3CB;ADCY1;FOXO1;ADCY6;IGF1R;NRAS;SESN3;SESN1;CREB3L2;AKT3;AKT1;EIF4EBP2;PRKACB;PPARGC1A;APPL1;KL;PRKAB2;INSR;IGF1;SIRT1;NFKB1;SOD1;ADCY9;CREB1;PIK3CA;RPS6KB1;CAMK4;KRAS;EIF4E2
33	Prolactin signaling pathway	27/72	0.000213887	0.00196388	1.95669	16.5342	GSK3B;SHC1;PIK3R3;PIK3CB;PIK3R1;SOCS2;MAPK9;NRAS;MAPK8;AKT3;AKT1;SOCS6;SOCS4;SOCS5;STAT5A;STAT1;STAT3;MAPK14;PRLR;ESR1;NFKB1;ESR2;MAPK10;PIK3CA;ELF5;KRAS;SOS1
34	Insulin resistance	37/110	0.00022666	0.00201994	1.75509	14.7288	GSK3B;PRKAA2;PTEN;PIK3R3;IRS2;PPP1R3A;PIK3R1;PIK3CB;PRKCZ;FOXO1;IKBKB;RPS6KA3;MAPK9;RPS6KA6;MAPK8;RPS6KA2;CREB3L2;AKT3;AKT1;PPARGC1A;PPARGC1B;MLXIP;PTPN1;PRKAB2;CPT1A;PRKCB;NOS3;PRKCE;INSR;STAT3;NFKB1;MAPK10;CREB1;PIK3CA;TBC1D4;RPS6KB1;PPP1R3B
35	Focal adhesion	59/199	0.000230113	0.00199212	1.547	12.9591	GSK3B;FLT1;FLT4;PTEN;PIK3CB;ELK1;IGF1R;IBSP;AKT3;KDR;AKT1;TNR;ITGB8;ITGAV;VAV3;PDGFRA;PRKCB;HGF;ITGA1;PGF;VAV2;PIK3CA;MYL2;COL4A4;ITGA8;COL4A5;ITGA6;SOS1;CRK;ROCK1;SHC1;ROCK2;LAMA4;PXN;PIK3R3;PIK3R1;EGFR;MAPK9;MAPK8;RELN;PDGFC;PAK7;FYN;PAK3;PAK2;CAV2;BAD;VEGFC;BRAF;PARVA;IGF1;PARVB;VEGFA;COL1A1;MAPK10;COL1A2;COL9A1;BCL2;CTNNB1
36	Autophagy	42/130	0.000242837	0.00204388	1.68577	14.0308	BECN1;MTMR3;PRKAA2;STX17;IRS4;PTEN;PIK3R3;IRS2;PIK3R1;PIK3CB;HIF1A;IGF1R;PPP2CA;MAPK9;NRAS;MAPK8;LAMP2;AKT3;AKT1;MAP3K7;PRKACB;ATG7;DAPK1;BAD;ATG9B;ATG9A;CFLAR;ATG12;RAB33B;MAPK10;ATG16L2;PIK3CA;RPS6KB1;RRAGD;DDIT4;ATG2A;BCL2;ATG4C;ULK2;ATG4A;KRAS;BCL2L1
37	Estrogen signaling pathway	43/134	0.000243713	0.00199581	1.67438	13.9301	ATF2;SHC1;GNAI3;ITPR2;PIK3R3;TGFA;PIK3R1;PIK3CB;ADCY1;GRM1;EGFR;ADCY6;KRT33A;NRAS;CREB3L2;AKT3;AKT1;PRKACB;KCNJ3;NCOA1;GABBR2;KCNJ6;GABBR1;NOS3;NCOA3;OPRM1;ESR1;ESR2;GNAO1;ADCY9;CREB1;PLCB4;PIK3CA;SP1;GNAQ;GNAS;BCL2;PGR;KRAS;SOS1;PLCB1;FKBP5;HBEGF
38	Parathyroid hormone synthesis, secretion and action	36/107	0.000272035	0.00216912	1.75554	14.4122	ATF2;CDKN1A;GNAI3;ITPR2;ADCY1;PLD1;EGFR;ADCY6;PTHLH;LRP6;SLC9A3R1;MMP24;CREB3L2;PDE4B;PRKACB;MEF2D;SLC34A2;KL;CASR;MEF2C;PRKCB;PDE4D;BRAF;RUNX2;ADCY9;MAFB;CREB1;PLCB4;MMP16;SP1;GNAQ;GNAS;BCL2;PLCB1;FGFR1;HBEGF
39	Cushing syndrome	49/159	0.000279453	0.00217113	1.60802	13.1579	ATF2;GSK3B;CDKN1A;WNT2B;CDKN1B;FZD10;CREB3L2;PRKACB;APC2;WNT9B;WNT9A;NR5A1;ADCY9;CREB1;PLCB4;CCNE1;PLCB1;CAMK2B;CAMK2D;LEF1;CAMK2A;GNAI3;ITPR2;WNT8B;KCNA4;CACNA1D;ADCY1;EGFR;ADCY6;PDE11A;DVL3;WNT2;WNT4;FZD1;TCF7L2;WNT10A;FZD3;CDKN2C;FZD4;FZD7;WNT7A;BRAF;PBX1;CDK6;SP1;GNAQ;GNAS;CTNNB1;KCNK3
40	Dopaminergic synapse	43/135	0.000292193	0.00221336	1.66198	13.5254	GRIA1;CAMK2B;ATF2;GSK3B;CAMK2D;CAMK2A;CACNA1B;GNAI3;ITPR2;CACNA1D;PPP2CA;PPP3CA;MAPK9;GRIN2A;GNG3;MAPK8;GNG2;PPP2R1B;GNG5;KIF5C;PPP2R5E;CREB3L2;AKT3;AKT1;PRKACB;GRIA4;KCNJ3;KCNJ6;PRKCB;PPP2R3A;GNG12;MAPK14;GRIN2B;GNAO1;MAPK10;CREB1;PLCB4;PPP2R2C;GNAQ;GNB1;GNAS;GNB4;PLCB1
41	Basal cell carcinoma	24/63	0.000358214	0.00264729	1.98775	15.7716	APC2;FZD1;GSK3B;TCF7L2;CDKN1A;WNT10A;FZD3;WNT2B;FZD4;HHIP;PTCH1;FZD7;LEF1;WNT9B;WNT8B;WNT7A;FZD10;WNT9A;SUFU;DVL3;CTNNB1;BAK1;WNT2;WNT4
42	Regulation of lipolysis in adipocytes	22/56	0.000376335	0.00271499	2.04987	16.1633	NPR1;INSR;PDE3B;IRS4;GNAI3;PIK3R3;IRS2;ADRB1;PIK3CB;ADCY1;ADRB2;PIK3R1;ADCY6;TSHR;ADCY9;PIK3CA;ADRB3;AKT3;ADORA1;GNAS;AKT1;PRKACB
43	Chronic myeloid leukemia	27/76	0.000583962	0.0041149	1.85371	13.8021	CDKN1A;CDKN1B;SHC1;PIK3R3;PIK3CB;PIK3R1;IKBKB;NRAS;MECOM;MYC;AKT3;AKT1;BAK1;STAT5A;TGFB2;SMAD4;BAD;BRAF;TGFBR1;NFKB1;RUNX1;CDK6;PIK3CA;KRAS;SOS1;CRK;BCL2L1
44	Acute myeloid leukemia	25/69	0.000658418	0.00453411	1.89052	13.8494	CSF1R;LEF1;PIK3R3;PIK3CB;PIK3R1;IKBKB;NRAS;MYC;AKT3;AKT1;RUNX1T1;STAT5A;TCF7L2;BAD;ZBTB16;STAT3;BRAF;PML;NFKB1;RUNX1;CCNA1;PIK3CA;RPS6KB1;KRAS;SOS1
45	HIF-1 signaling pathway	34/104	0.000714961	0.00481407	1.70583	12.3558	CAMK2B;CDKN1A;CAMK2D;FLT1;CDKN1B;TFRC;CAMK2A;PIK3R3;PIK3R1;PIK3CB;PDHB;HIF1A;ENO4;HK2;EGFR;IGF1R;AKT3;AKT1;PDK1;CREBBP;EDN1;PRKCB;NOS3;INSR;STAT3;CYBB;IGF1;NFKB1;VEGFA;PIK3CA;IFNG;RPS6KB1;BCL2;EIF4E2
46	Sphingolipid signaling pathway	39/124	0.000718862	0.00473511	1.6411	11.878	ROCK1;ROCK2;PTEN;GNAI3;PIK3R3;PIK3R1;PIK3CB;SGMS2;PLD1;PRKCZ;PPP2CA;MAPK9;NRAS;MAPK8;PPP2R1B;PPP2R5E;AKT3;ADORA1;S1PR1;AKT1;FYN;CERS4;CERS6;PRKCB;NOS3;PRKCE;PPP2R3A;MAPK14;NFKB1;SGPP1;ACER2;MAPK10;PLCB4;PIK3CA;PPP2R2C;GNAQ;BCL2;KRAS;PLCB1
47	Transcriptional misregulation in cancer	53/183	0.000851363	0.00548857	1.51118	10.682	CDKN1A;CCNT2;FLT1;CDKN1B;CCNT1;LDB1;SIX1;BMI1;AFF1;IGF1R;HOXA10;ELK4;LYL1;SIX4;SIN3A;MYC;KDM6A;MEF2C;LMO2;TFE3;PAX3;RUNX2;RUNX1;ETV6;CCNA1;MAF;ZEB1;PAX8;EWSR1;PAX7;BMP2K;CSF1R;MLLT3;FOXO1;TSPAN7;BAK1;RUNX1T1;ARNT2;CDKN2C;BCL11B;ZBTB16;HMGA2;IGF1;KLF3;NFKB1;PBX1;PML;MEIS1;NR4A3;SP1;REL;CDK14;BCL2L1
48	Oxytocin signaling pathway	46/154	0.000891684	0.00562876	1.55858	10.9449	CAMK2B;OXTR;CDKN1A;CAMK2D;PRKAA2;ROCK1;NPR1;ROCK2;CAMK2A;GNAI3;ITPR2;CACNA1D;ADCY1;ELK1;RYR3;EGFR;ADCY6;PPP3CA;NRAS;EEF2K;CD38;CACNG2;PRKACB;KCNJ2;KCNJ3;GUCY1A2;PRKAB2;MEF2C;KCNJ6;CAMK1D;PRKCB;NOS3;NFATC3;CACNA2D4;NFATC4;GNAO1;CACNB2;RCAN1;ADCY9;CACNB4;PLCB4;GNAQ;CAMK4;GNAS;KRAS;PLCB1
49	Glioma	26/75	0.00111143	0.00687273	1.80885	12.304	CAMK2B;CDKN1A;CAMK2D;SHC1;CAMK2A;PTEN;PIK3R3;TGFA;PIK3CB;PIK3R1;EGFR;IGF1R;NRAS;AKT3;AKT1;BAK1;PDGFRA;CAMK1D;PRKCB;BRAF;IGF1;CDK6;PIK3CA;CAMK4;KRAS;SOS1
50	Insulin signaling pathway	42/139	0.00113389	0.00687135	1.57662	10.6928	GSK3B;PRKAA2;SHC1;PDE3B;IRS4;PIK3R3;IRS2;PPP1R3A;PIK3R1;PIK3CB;ELK1;PRKCZ;FOXO1;HK2;SOCS2;IKBKB;MAPK9;NRAS;MAPK8;PRKAR2B;AKT3;AKT1;PRKACB;PPARGC1A;SOCS4;PTPN1;PRKAB2;PRKCI;BAD;INSR;BRAF;PHKA2;MAPK10;PPP1R3F;PIK3CA;RPS6KB1;PPP1R3B;KRAS;EIF4E2;SOS1;CRK;RHOQ
51	Central carbon metabolism in cancer	23/64	0.0012094	0.00718525	1.87516	12.5967	RET;PDGFRA;PGAM1;NTRK3;PTEN;PIK3R3;PIK3CB;PDHB;PIK3R1;HIF1A;HK2;EGFR;GLS;NRAS;PIK3CA;MYC;AKT3;AKT1;KRAS;SLC16A3;FGFR3;PDK1;FGFR1
52	TGF-beta signaling pathway	30/91	0.00122853	0.00715855	1.72017	11.5285	BMPR2;ROCK1;ZFYVE9;ACVR1B;PPP2CA;ACVR1C;PPP2R1B;MYC;NEO1;SMAD2;TGFB2;CREBBP;SMAD4;TGIF2;FST;SMAD9;RGMB;GDF6;SMAD5;TGFBR1;ACVR2A;RBL1;IFNG;RPS6KB1;SP1;BAMBI;ID1;ID3;BMPR1B;BMPR1A
53	Choline metabolism in cancer	32/99	0.00124974	0.00714476	1.68658	11.2745	DGKG;SLC44A1;DGKB;PIK3R3;PIK3R1;PIK3CB;PLD1;HIF1A;EGFR;MAPK9;NRAS;MAPK8;AKT3;PDGFC;AKT1;WASF1;WASF2;PDGFRA;LYPLA1;PCYT1A;PRKCB;GPCPD1;MAPK10;SLC5A7;PIK3CA;RPS6KB1;SP1;CHPT1;KRAS;SOS1;DGKI;DGKH
54	Circadian entrainment	32/99	0.00124974	0.00701245	1.68658	11.2745	GRIA1;CAMK2B;CAMK2D;CAMK2A;GNAI3;CACNA1D;ADCY1;RYR3;ADCY6;GRIN2A;GNG3;GNG2;GNG5;PRKACB;GRIA4;KCNJ3;GUCY1A2;KCNJ6;PRKCB;GNG12;GRIN2B;GNAO1;PER1;ADCY9;CREB1;PLCB4;GNAQ;GNB1;NOS1AP;GNAS;GNB4;PLCB1
55	Neurotrophin signaling pathway	37/121	0.00171001	0.00942062	1.59554	10.1656	YWHAE;CAMK2B;GSK3B;CAMK2D;SHC1;CAMK2A;PIK3R3;PIK3R1;PIK3CB;IKBKB;RPS6KA3;MAPK9;RPS6KA6;NRAS;MAPK8;RPS6KA2;AKT3;AKT1;MAP2K7;NTRK2;BDNF;BAD;SORT1;KIDINS220;NTRK3;GAB1;BRAF;NGF;MAPK14;NFKB1;MAPK10;PIK3CA;CAMK4;BCL2;KRAS;SOS1;CRK
56	Apelin signaling pathway	41/138	0.00183787	0.00994421	1.55023	9.76512	HDAC4;BECN1;PRKAA2;PDE3B;GNAI3;ITPR2;NRF1;ADCY1;RYR3;ADCY6;SLC8A2;NRAS;GNG3;GNG2;GNG5;CDH1;AKT3;AKT1;PRKACB;PPARGC1A;MEF2D;SMAD2;PRKAB2;MEF2C;SMAD4;NOS3;PRKCE;GNG12;TGFBR1;KLF2;APLN;ADCY9;PLCB4;RPS6KB1;MYL2;GNAQ;CAMK4;GNB1;GNB4;KRAS;PLCB1
57	Nicotine addiction	16/40	0.00183801	0.00977047	2.08714	13.147	GABRB3;GRIA1;GABRB2;GABRP;GABRA1;GABRB1;CHRNA7;GABRA4;CACNA1B;GABRG3;GRIN2B;GABRG2;GRIN2A;SLC17A6;GABRE;GRIA4
58	Calcium signaling pathway	53/189	0.00187926	0.0098175	1.46321	9.18436	CHRM3;OXTR;ATP2A3;ATP2A2;HTR2A;GRPR;HTR4;ADRA1A;RYR3;GRM1;SLC8A2;PPP3CA;HTR7;CD38;PRKACB;PDGFRA;CAMK1D;PRKCB;TACR1;PHKA2;ADCY9;PLCB4;STIM1;ADRB3;STIM2;PLCB1;SLC25A4;CAMK2B;PTGFR;CAMK2D;PDE1C;CHRNA7;PTAFR;CAMK2A;CACNA1B;ITPR2;CXCR4;CACNA1D;ADRB1;ADRB2;ADCY1;EGFR;GNA14;GRIN2A;PLN;ERBB4;NOS3;ATP2B4;ATP2B1;P2RX7;GNAQ;CAMK4;GNAS
59	cGMP-PKG signaling pathway	49/172	0.00190906	0.00980415	1.48648	9.30706	ATF2;PDE3B;IRS4;ATP2A3;ATP2A2;IRS2;ADRA1A;SLC8A2;PPP3CA;CREB3L2;AKT3;ADORA1;AKT1;GTF2I;GUCY1A2;MEF2C;PRKCE;ATP1B4;ADCY9;CREB1;PLCB4;ADRB3;KCNMA1;PLCB1;SLC25A4;ROCK1;NPR1;ROCK2;GNAI3;ITPR2;CACNA1D;ADRB1;ADRB2;ADCY1;ADCY6;PLN;KCNMB2;KCNMB4;MEF2D;BAD;NOS3;INSR;NFATC3;ATP2B4;ATP2B1;NFATC4;GNAQ;PDE3A;MRVI1
60	Type II diabetes mellitus	18/48	0.0023166	0.0116989	1.95669	11.8725	INSR;PRKCE;CACNA1B;IRS4;PIK3R3;IRS2;CACNA1D;PIK3CB;PIK3R1;PRKCZ;HK2;IKBKB;SOCS2;MAPK10;MAPK9;MAPK8;PIK3CA;SOCS4
61	Adrenergic signaling in cardiomyocytes	43/148	0.00232439	0.0115457	1.516	9.19345	CAMK2B;ATF2;CAMK2D;CAMK2A;CREM;GNAI3;ATP2A2;CACNA1D;ADRB1;ADRB2;ADCY1;ADRA1A;ADCY6;PPP2CA;PLN;PPP2R1B;PPP2R5E;CREB3L2;AKT3;AKT1;SCN5A;CACNG2;PRKACB;TPM4;TPM3;ATP2B4;ATP1B4;CACNA2D4;PPP2R3A;ATP2B1;MAPK14;CACNB2;ADCY9;CACNB4;CREB1;PLCB4;PPP2R2C;MYL2;GNAQ;GNAS;BCL2;AGTR2;PLCB1
62	Long-term potentiation	23/67	0.00242313	0.0118421	1.7912	10.7879	GRIA1;CAMK2B;CAMK2D;CREBBP;PRKCB;CAMK2A;ITPR2;BRAF;ADCY1;GRIN2B;GRM1;PPP3CA;RPS6KA3;RPS6KA6;NRAS;GRIN2A;PLCB4;RPS6KA2;CAMK4;GNAQ;KRAS;PLCB1;PRKACB
63	Adherens junction	24/72	0.00307186	0.0147742	1.73928	10.0626	SMAD2;PTPN1;TCF7L2;CREBBP;SMAD4;CSNK2A1;INSR;LEF1;TGFBR1;EGFR;IGF1R;FER;PTPRB;CDH1;PARD3;CTNNB1;CTNNA3;FYN;CTNNA2;WASF1;MAP3K7;SSX2IP;WASF2;FGFR1
64	Melanoma	24/72	0.00307186	0.0145433	1.73928	10.0626	PDGFRA;CDKN1A;BAD;HGF;PTEN;PIK3R3;BRAF;PIK3CB;PIK3R1;IGF1;EGFR;IGF1R;FGF7;NRAS;CDK6;PIK3CA;CDH1;AKT3;PDGFC;AKT1;KRAS;BAK1;FGFR1;FGF10
65	Hepatitis B	46/163	0.00314581	0.0146643	1.47252	8.4842	ATF2;CDKN1A;YWHAB;PIK3R3;PIK3R1;PIK3CB;ELK1;IFIH1;IKBKB;MAPK9;NRAS;MAPK8;MYC;CREB3L2;AKT3;AKT1;MAP2K7;MAP3K7;IKBKE;JAK1;SMAD2;STAT5A;TGFB2;CREBBP;EGR2;SMAD4;EGR3;PRKCB;BAD;STAT1;STAT3;NFATC3;BRAF;MAPK14;NFKB1;TGFBR1;NFATC4;CCNA2;MAPK10;CCNA1;CREB1;PIK3CA;CCNE1;BCL2;KRAS;SOS1
66	Protein processing in endoplasmic reticulum	46/163	0.00314581	0.0144421	1.47252	8.4842	ERO1LB;TUSC3;UBE2D3;NGLY1;DERL2;UBE2D2A;RNF5;UBE2J1;DNAJB2;ATXN3;MAPK9;MAPK8;GANAB;HSPH1;MAN1A2;SEC61G;MAN1C1;UBQLN1;SSR1;BAK1;SEC62;MAP2K7;SEC31B;EDEM3;SEC24B;SEC24A;LMAN1L;EDEM1;AMFR;SSR3;DNAJB12;UBE2G2;DNAJC3;MAPK10;DNAJC1;DAD1;DNAJC5;DNAJC10;CANX;ERP29;STT3A;BCL2;STT3B;ATF6;RNF185;MBTPS2
67	AMPK signaling pathway	37/126	0.0036995	0.0167306	1.53222	8.57978	PRKAA2;CAB39;IRS4;PIK3R3;IRS2;PIK3R1;PIK3CB;ELAVL1;ADRA1A;FOXO1;IGF1R;PPP2CA;EEF2K;PPP2R1B;PPP2R5E;CREB3L2;AKT3;LEPR;AKT1;MAP3K7;PPARGC1A;PRKAB2;CPT1A;STRADA;INSR;IGF1;PPP2R3A;SIRT1;CCNA2;RAB10;CCNA1;CREB1;PIK3CA;RPS6KB1;PPP2R2C;RAB14;LEP
68	Bacterial invasion of epithelial cells	24/74	0.00457082	0.020367	1.69227	9.11808	SEPT11;SEPT12;ARHGEF26;SHC1;CAV2;PXN;GAB1;CLTA;PIK3R3;PIK3CB;PIK3R1;ARPC5;DNM1;DNM2;SEPT6;PIK3CA;CDH1;HCLS1;CTNNB1;CTNNA3;CTNNA2;WASF1;CRK;WASF2
69	Human papillomavirus infection	89/360	0.00514338	0.0225862	1.28997	6.79818	GSK3B;CDKN1A;CDKN1B;WNT2B;PTEN;FZD10;PIK3CB;IKBKB;PPP2R1B;IBSP;PPP2R5E;CREB3L2;AKT3;HEY2;AKT1;TNR;ITGB8;ITGAV;PRKACB;IKBKE;JAK1;HES7;APC2;IFNAR2;PRKCI;ATP6V1G2;TBP;ITGA1;WNT9B;WNT9A;CCNA2;CCNA1;CREB1;RBL1;PIK3CA;CCNE1;PARD3;COL4A4;MFNG;ITGA8;TBPL1;COL4A5;ITGA6;MAML3;SOS1;NOTCH2;LAMA4;PXN;PIK3R3;WNT8B;PIK3R1;PRKCZ;EGFR;FOXO1;PPP2CA;SLC9A3R1;NRAS;RELN;DVL3;HES1;BAK1;ATP6V1D;WNT2;WNT4;FZD1;TCF7L2;CR…
70	Retrograde endocannabinoid signaling	42/150	0.0053713	0.02325	1.461	7.63617	GRIA1;GABRB3;GABRB2;NDUFB9;GABRB1;DAGLA;NDUFB6;NDUFB4;CACNA1B;GNAI3;ITPR2;CACNA1D;ADCY1;GRM1;ADCY6;MAPK9;GNG3;MAPK8;GNG2;GNG5;SLC17A6;GABRE;PRKACB;GRIA4;KCNJ3;GABRP;GABRA1;KCNJ6;PRKCB;GABRA4;GNG12;MAPK14;GABRG3;GABRG2;GNAO1;MAPK10;ADCY9;PLCB4;GNAQ;GNB1;GNB4;PLCB1
71	Platelet activation	36/125	0.0058512	0.0249706	1.50274	7.72575	ROCK1;ROCK2;GNAI3;ITPR2;PIK3R3;PIK3R1;PIK3CB;ADCY1;PRKCZ;RASGRP1;ADCY6;AKT3;P2RY1;AKT1;FYN;PRKACB;LYN;GUCY1A2;PRKCI;ARHGEF12;SYK;NOS3;MAPK14;GP5;COL1A1;COL3A1;ADCY9;COL1A2;PLCB4;STIM1;PIK3CA;GNAQ;TBXAS1;BTK;GNAS;PLCB1
72	Thyroid cancer	14/37	0.00626424	0.026362	1.97432	10.0155	RET;TCF7L2;CDKN1A;TPM3;LEF1;NCOA4;BRAF;NRAS;PAX8;CDH1;MYC;CTNNB1;KRAS;BAK1
73	Renin secretion	24/76	0.00663466	0.0275384	1.64774	8.26416	GUCY1A2;EDN1;PDE1C;NPR1;PDE3B;GNAI3;ITPR2;ADRB1;CACNA1D;ADRB2;ADCY6;AQP1;PPP3CA;CREB1;PLCB4;ADRB3;GNAQ;KCNMA1;ADORA1;PDE3A;GNAS;PLCB1;PRKACB;KCNJ2
74	Circadian rhythm	2020-12-30	0.00666282	0.0272815	2.08714	10.4591	PER1;PRKAB2;PRKAA2;CREB1;CRY2;BHLHE41;CRY1;RORA;CSNK1D;RORB;CSNK1E;BTRC
75	T cell receptor signaling pathway	30/101	0.00701975	0.0283598	1.54985	7.68577	GSK3B;PIK3R3;PIK3R1;PIK3CB;CD3E;RASGRP1;IKBKB;PPP3CA;MAPK9;NRAS;AKT3;PAK7;AKT1;CTLA4;FYN;MAP2K7;PAK3;MAP3K7;PAK2;NCK1;VAV3;NFATC3;MAPK14;NFKB1;VAV2;PIK3CA;IFNG;CD28;KRAS;SOS1
76	GnRH signaling pathway	27/90	0.0088441	0.03526	1.56535	7.401	CAMK2B;CAMK2D;CAMK2A;ITPR2;CACNA1D;ADCY1;PLD1;ELK1;EGFR;ADCY6;MAPK9;NRAS;MAPK8;MAP2K7;PRKACB;MAP3K2;PRKCB;MAPK14;MAPK10;ADCY9;PLCB4;GNAQ;GNAS;KRAS;SOS1;PLCB1;HBEGF
77	Insulin secretion	26/86	0.00905078	0.0356154	1.57749	7.42193	GLP1R;CAMK2B;ATF2;CHRM3;CAMK2D;CAMK2A;CACNA1D;ADCY1;ADCY6;PCLO;CREB3L2;KCNMB2;KCNMB4;KCNN3;PRKACB;TRPM4;PRKCB;ATP1B4;ADCY9;CREB1;PLCB4;GNAQ;KCNMA1;GNAS;PLCB1;VAMP2
78	Chagas disease (American trypanosomiasis)	30/103	0.00944913	0.0367062	1.51976	7.08487	GNAI3;PIK3R3;PIK3R1;PIK3CB;ADCY1;CD3E;IKBKB;PPP2CA;GNA14;MAPK9;MAPK8;PPP2R1B;AKT3;CCL3;AKT1;SMAD2;TGFB2;CFLAR;MAPK14;NFKB1;TGFBR1;GNAO1;MAPK10;PLCB4;PIK3CA;IFNG;PPP2R2C;GNAQ;GNAS;PLCB1
79	Regulation of actin cytoskeleton	56/217	0.00962337	0.0369099	1.34654	6.25274	CYFIP2;CYFIP1;CHRM3;CHRM4;ITGB2;PIK3CB;ITGAL;FGF7;ITGB8;PIP4K2B;ITGAV;VAV3;APC2;PDGFRA;ARHGEF12;ITGA1;VAV2;ENAH;PIK3CA;MYL2;ITGA8;PFN4;ITGA6;SOS1;CRK;ARHGEF6;ROCK1;ROCK2;PXN;PIK3R3;CXCR4;PIK3R1;LPAR4;EGFR;NRAS;SCIN;PDGFC;PAK7;PAK3;WASF1;PAK2;WASF2;LIMK1;MSN;BRAF;ARPC5;GNG12;SSH2;SSH1;PIKFYVE;CXCL12;ABI2;KRAS;FGFR3;FGFR1;FGF10
80	Non-small cell lung cancer	21/66	0.0097332	0.0368645	1.66022	7.69051	ALK;STAT5A;CDKN1A;PRKCB;BAD;STAT3;PIK3R3;TGFA;BRAF;PIK3CB;PIK3R1;EGFR;EML4;NRAS;CDK6;PIK3CA;AKT3;AKT1;KRAS;BAK1;SOS1
81	Oocyte meiosis	33/116	0.00979982	0.0366586	1.48439	6.86587	YWHAE;CAMK2B;CAMK2D;YWHAB;CAMK2A;ITPR2;ADCY1;FBXO43;ADCY6;IGF1R;AURKA;PPP2CA;RPS6KA3;PPP3CA;RPS6KA6;SLK;CDC23;PPP2R1B;PPP2R5E;RPS6KA2;CDC27;BTRC;PRKACB;YWHAG;IGF1;SMC1A;AR;ADCY9;ESPL1;CCNE1;PGR;CPEB2;CPEB4
82	JAK-STAT signaling pathway	44/164	0.0100677	0.0372013	1.39991	6.43738	IL21;CNTF;CDKN1A;PIK3R3;PIK3R1;PIK3CB;EGFR;SOCS2;GHR;THPO;AOX4;MYC;AOX2;AKT3;LEPR;AKT1;SOCS6;SOCS4;SOCS5;JAK1;IFNAR2;STAT5A;PDGFRA;CREBBP;IL15;STAT1;IL13;STAT3;LIF;IL19;IFNLR1;PRLR;PIAS2;IL22RA1;PIK3CA;IFNG;LEP;IL2RA;BCL2;IL6ST;IL7R;SOS1;STAM2;BCL2L1
83	Hepatitis C	43/160	0.0105313	0.0384456	1.4023	6.38522	YWHAE;GSK3B;CDKN1A;YWHAB;PIK3R3;PIK3R1;PIK3CB;CLDN1;EGFR;IKBKB;CLDN22;PPP2CA;NRAS;PPP2R1B;MYC;AKT3;AKT1;BAK1;IKBKE;YWHAG;JAK1;IFNAR2;RSAD2;BAD;STAT1;STAT3;BRAF;CFLAR;NFKB1;CLDN11;CXCL10;OCLN;CDK6;PIK3CA;IFNG;PPP2R2C;CLDN8;CLDN19;CLDN18;CTNNB1;KRAS;CLDN16;SOS1
84	Fluid shear stress and atherosclerosis	39/143	0.0112076	0.0404272	1.42305	6.39115	BMPR2;PRKAA2;NCF2;MGST2;PIK3R3;PIK3R1;PIK3CB;PRKCZ;IKBKB;CDH5;MAPK9;MAPK8;AKT3;KDR;AKT1;ITGAV;MAP2K7;MAP3K7;MEF2C;EDN1;CAV2;DUSP1;NOS3;MAPK14;NFKB1;ACVR2A;KLF2;VEGFA;MAPK10;PIK3CA;IFNG;GSTA3;BCL2;SDC1;CTNNB1;ARHGEF2;BMPR1B;SQSTM1;BMPR1A
85	B cell receptor signaling pathway	22/72	0.0136607	0.0486964	1.59434	6.84488	VAV3;LYN;GSK3B;CD72;SYK;PRKCB;NFATC3;PIK3R3;PIK3CB;PIK3R1;NFKB1;VAV2;RASGRP3;IKBKB;PPP3CA;NRAS;PIK3CA;AKT3;BTK;AKT1;KRAS;SOS1
86	Fc epsilon RI signaling pathway	21/68	0.0139102	0.049009	1.61139	6.88893	VAV3;LYN;SYK;IL13;PIK3R3;PIK3CB;PIK3R1;MAPK14;VAV2;MAPK10;MAPK9;NRAS;MAPK8;PIK3CA;AKT3;BTK;AKT1;FYN;KRAS;SOS1;MAP2K7
87	Tight junction	44/167	0.0139219	0.0484866	1.37476	5.87613	IGSF5;PRKAA2;ROCK1;ROCK2;CACNA1D;CLDN1;PRKCZ;YBX3;AMOT;CLDN22;PPP2CA;SLC9A3R1;MAPK9;MAPK8;PPP2R1B;MARVELD2;MAP2K7;PRKACB;MPDZ;RAB8B;ACTR3;PRKAB2;PRKCI;MPP4;MYH15;PRKCE;MSN;MPP5;RUNX1;CLDN11;MAPK10;OCLN;DLG2;DLG3;PPP2R2C;MYL2;PARD3;CLDN8;NEDD4;CLDN19;CLDN18;HCLS1;CLDN16;ARHGEF2
88	Leukocyte transendothelial migration	32/115	0.0150898	0.0519568	1.45192	6.08898	ROCK1;NCF2;ROCK2;PXN;ITGB2;GNAI3;PIK3R3;CXCR4;PIK3R1;PIK3CB;ITGAL;CLDN1;CLDN22;CDH5;CTNNA3;CTNNA2;VAV3;PRKCB;CYBB;MSN;MAPK14;VAV2;CLDN11;OCLN;CXCL12;PIK3CA;MYL2;CLDN8;CLDN19;CLDN18;CTNNB1;CLDN16
89	Phosphatidylinositol signaling system	28/98	0.0154672	0.052658	1.49081	6.21525	DGKG;MTMR3;DGKB;PTEN;ITPR2;PIK3R3;PIK3R1;PIK3CB;MTMR6;INPP5A;PPIP5K1;IMPA1;PPIP5K2;INPP5E;PIP4K2B;PRKCB;SACM1L;OCRL;INPP4A;PIKFYVE;PLCB4;SYNJ1;PIK3CA;IMPAD1;PI4KB;PLCB1;DGKI;DGKH
90	Long-term depression	19/61	0.0170765	0.0574909	1.62523	6.61477	GRIA1;LYN;GUCY1A2;PRKCB;GNAI3;ITPR2;BRAF;IGF1;GRM1;IGF1R;PPP2CA;GNAO1;NRAS;PLCB4;PPP2R1B;GNAQ;GNAS;KRAS;PLCB1
91	Glycosaminoglycan biosynthesis	17/53	0.0173914	0.0579077	1.67365	6.78125	HS3ST3B1;CSGALNACT2;XYLT1;HS6ST2;HS2ST1;HS6ST3;HS3ST2;NDST2;EXT2;B3GNT7;CHST11;NDST4;NDST3;CHST1;B4GALT7;CHST2;CHST3
92	Salivary secretion	23/78	0.0183253	0.0603541	1.5386	6.15357	CHRM3;GUCY1A2;PRKCB;ATP2B4;ATP1B4;ITPR2;ADRB1;ADCY1;ADRB2;ATP2B1;ADRA1A;RYR3;ADCY6;ADCY9;PLCB4;ADRB3;GNAQ;KCNMA1;GNAS;CD38;PLCB1;PRKACB;VAMP2
93	Measles	38/144	0.0205701	0.0670187	1.37693	5.34789	RAB9;GSK3B;CDKN1B;PIK3R3;TNFAIP3;ADAR;PIK3R1;PIK3CB;CD3E;IFIH1;IKBKB;MAPK9;MAPK8;AKT3;AKT1;BAK1;MAP3K7;IKBKE;SLAMF1;JAK1;IFNAR2;STAT5A;CSNK2A1;BAD;STAT1;STAT3;MSN;NFKB1;MAPK10;CDK6;PIK3CA;CCNE1;IL2RA;CD28;BCL2;CD46;RAB9B;BCL2L1
94	Phospholipase D signaling pathway	39/149	0.0217798	0.070205	1.36574	5.2264	DGKG;AGPAT5;PTGFR;RALA;DGKB;SHC1;PIK3R3;PIK3R1;LPAR4;PIK3CB;ADCY1;PLD1;AGPAT2;GRM1;EGFR;ADCY6;NRAS;GRM7;AKT3;PDGFC;GRM8;AKT1;FYN;PDGFRA;SYK;INSR;GAB1;DNM1;DNM2;ADCY9;PLCB4;PIK3CA;KITL;GNAS;KRAS;SOS1;PLCB1;DGKI;DGKH
95	Human cytomegalovirus infection	62/255	0.0239224	0.0762999	1.26865	4.7358	ATF2;GSK3B;CDKN1A;PIK3CB;ELK1;CX3CL1;IKBKB;PPP3CA;MYC;CREB3L2;AKT3;AKT1;ITGAV;CCR5;PRKACB;JAK1;PDGFRA;ARHGEF12;PRKCB;ADCY9;PLCB4;CREB1;PIK3CA;TRAF5;PLCB1;SOS1;CRK;ROCK1;ROCK2;PXN;GNAI3;PIK3R3;CXCR4;ITPR2;PIK3R1;ADCY1;ADCY6;EGFR;NRAS;GNG3;GNG2;GNG5;CCL3;BAK1;STAT3;NFATC3;GNG12;MAPK14;NFKB1;NFATC4;VEGFA;GNAO1;CXCL12;CDK6;RPS6KB1;SP1;GNAQ;GNB1;GNAS;GNB4;CTNNB1;KRAS
96	Mitophagy	19/63	0.0239979	0.0757435	1.57364	5.86933	BNIP3L;BECN1;CSNK2A1;ATG9B;ATG9A;TFE3;HIF1A;MAPK10;MAPK9;NRAS;MAPK8;SP1;FUNDC1;NBR1;TAX1BP1;KRAS;SQSTM1;TBC1D15;BCL2L1
97	Endocrine and other factor-regulated calcium reabsorption	17/55	0.0250727	0.0783198	1.61279	5.9447	KL;PRKCB;CLTA;ATP1B4;AP2B1;ATP2B1;ESR1;DNM1;ADCY6;RAB11A;DNM2;ADCY9;PLCB4;GNAQ;GNAS;PLCB1;PRKACB
98	Inositol phosphate metabolism	21/73	0.0305825	0.094556	1.50102	5.23456	MTMR3;SACM1L;PTEN;OCRL;PIK3CB;MTMR6;INPP4A;ALDH6A1;PIKFYVE;PLCB4;INPP5A;IMPA1;PIK3CA;SYNJ1;IMPAD1;INPP5E;PIP4K2B;PLCH1;PI4KB;PLCH2;PLCB1
99	Gap junction	24/86	0.0310698	0.0950923	1.45614	5.05503	MAP3K2;PDGFRA;GUCY1A2;PRKCB;GNAI3;ITPR2;CSNK1D;ADRB1;HTR2A;ADCY1;GRM1;EGFR;ADCY6;GJA1;NRAS;ADCY9;PLCB4;GNAQ;PDGFC;GNAS;KRAS;SOS1;PLCB1;PRKACB
100	Hedgehog signaling pathway	14/44	0.0313678	0.0950443	1.66022	5.74765	GSK3B;HHIP;PTCH1;CSNK1D;LRP2;CSNK1E;SUFU;GPR161;SPOP;BCL2;GAS1;BTRC;PRKACB;CSNK1G2
101	Fc gamma R-mediated phagocytosis	24/87	0.0353457	0.106037	1.43941	4.81133	VAV3;LYN;SYK;PRKCB;PRKCE;LIMK1;PIK3R3;ASAP1;PIK3CB;PIK3R1;ARPC5;PLD1;VAV2;DNM2;MARCKS;SCIN;PIK3CA;RPS6KB1;AKT3;AKT1;DOCK2;WASF1;CRK;WASF2
102	Serotonergic synapse	34/132	0.0378834	0.112536	1.34399	4.39921	GABRB3;TPH2;GABRB2;GABRB1;CACNA1B;GNAI3;ITPR2;CACNA1D;ALOX12;HTR2A;HTR4;NRAS;GNG3;HTR7;GNG2;GNG5;PRKACB;KCNJ3;KCNJ6;KCND2;PRKCB;HTR1F;DUSP1;HTR1A;BRAF;GNG12;GNAO1;PLCB4;GNAQ;GNB1;GNAS;GNB4;KRAS;PLCB1
103	VEGF signaling pathway	17/58	0.0410213	0.120674	1.52937	4.88429	PRKCB;BAD;NOS3;SH2D2A;PXN;PIK3R3;PIK3CB;PIK3R1;MAPK14;VEGFA;PPP3CA;NRAS;PIK3CA;AKT3;KDR;AKT1;KRAS
104	Chemokine signaling pathway	48/197	0.0410637	0.119638	1.27135	4.05896	GSK3B;ROCK1;SHC1;ROCK2;PXN;GNAI3;PIK3R3;CXCR4;PIK3R1;ADCY1;PIK3CB;PRKCZ;CX3CL1;ADCY6;IKBKB;NRAS;GNG3;GNG2;GNG5;AKT3;CCL3;AKT1;CCR7;CCR5;PRKACB;LYN;VAV3;PRKCB;STAT1;BAD;STAT3;BRAF;GNG12;NFKB1;VAV2;CXCL10;ADCY9;PLCB4;CXCL12;PIK3CA;PARD3;GNB1;GNB4;KRAS;PLCB1;DOCK2;SOS1;CRK
105	Aldosterone synthesis and secretion	27/102	0.0437201	0.126164	1.38119	4.32307	CAMK2B;ATF2;CAMK2D;DAGLA;NPR1;CAMK2A;ITPR2;CACNA1D;ADCY1;ADCY6;CREB3L2;PRKACB;CAMK1D;PRKCB;PRKCE;ATP2B4;ATP1B4;ATP2B1;ADCY9;CREB1;PLCB4;PRKD3;GNAQ;CAMK4;GNAS;PLCB1;KCNK3
106	Glucagon signaling pathway	27/102	0.0437201	0.124973	1.38119	4.32307	CAMK2B;ATF2;CAMK2D;PRKAA2;PDE3B;CAMK2A;ITPR2;PDHB;FOXO1;PPP3CA;CREB3L2;AKT3;AKT1;PRKACB;PPARGC1A;PRKAB2;CPT1A;CREBBP;PGAM1;GCGR;PHKA2;SIRT1;CREB1;PLCB4;GNAQ;GNAS;PLCB1
107	Dilated cardiomyopathy (DCM)	24/90	0.0508056	0.14387	1.39143	4.1461	TGFB2;TPM4;TPM3;ITGA1;ATP2A2;ADRB1;CACNA1D;CACNA2D4;ADCY1;IGF1;ADCY6;CACNB2;SGCD;ADCY9;CACNB4;PLN;MYL2;ITGA8;GNAS;ITGB8;ITGAV;ITGA6;CACNG2;PRKACB
108	Basal transcription factors	13/43	0.0548431	0.153865	1.57749	4.57989	GTF2A2;TBP;TAF13;TAF10;TAF11;GTF2H1;GTF2E1;TAF5L;TBPL1;TAF7;TAF9B;MNAT1;GTF2I
109	Osteoclast differentiation	32/128	0.0615974	0.171229	1.30446	3.63571	CSF1R;NCF2;PIK3R3;PIK3R1;PIK3CB;IKBKB;PPP3CA;MAPK9;MAPK8;CALCR;AKT3;AKT1;FYN;MAP2K7;MAP3K7;JAK1;IFNAR2;TGFB2;SYK;STAT1;MAPK14;NFKB1;TGFBR1;FOSL2;MAPK10;CYLD;CREB1;PIK3CA;IFNG;CAMK4;BTK;SQSTM1
110	Gastric acid secretion	20/74	0.0620965	0.171048	1.41023	3.91912	CAMK2B;CHRM3;CAMK2D;KCNE2;KCNK10;PRKCB;CAMK2A;GNAI3;ATP1B4;ITPR2;ADCY1;SSTR2;ADCY6;ADCY9;PLCB4;GNAQ;GNAS;PLCB1;PRKACB;KCNJ2
111	Small cell lung cancer	24/92	0.0635006	0.173339	1.36118	3.75237	CDKN1A;CDKN1B;LAMA4;PTEN;PIK3R3;PIK3CB;PIK3R1;NFKB1;IKBKB;CDK6;PIK3CA;CCNE1;MYC;COL4A4;AKT3;TRAF5;CKS2;BCL2;AKT1;COL4A5;ITGAV;ITGA6;BAK1;BCL2L1
112	Mucin type O-glycan biosynthesis	2020-09-28	0.0720334	0.194876	1.67716	4.41199	C1GALT1C1;GALNT13;GALNT4;GALNT3;GALNT15;GALNT1;C1GALT1;GCNT3;GCNT4
113	Arrhythmogenic right ventricular cardiomyopathy (ARVC)	19/72	0.0829043	0.222301	1.37693	3.42865	TCF7L2;ITGA1;LEF1;ATP2A2;CACNA1D;CACNA2D4;CACNB2;GJA1;SGCD;CACNB4;ITGA8;PKP2;ITGB8;CTNNB1;ITGAV;ITGA6;CTNNA3;CTNNA2;CACNG2
114	Amphetamine addiction	18/68	0.0875176	0.232613	1.38119	3.36447	GRIA1;CAMK2B;ATF2;CAMK2D;PRKCB;CAMK2A;CACNA1D;SIRT1;GRIN2B;PPP3CA;ARC;GRIN2A;CREB1;CAMK4;CREB3L2;GNAS;PRKACB;GRIA4
115	Phosphonate and phosphinate metabolism	2020-03-06	0.0888583	0.234122	2.60892	6.31545	PCYT1A;CHPT1;CEPT1
116	Cell cycle	30/123	0.0892869	0.233224	1.27265	3.07458	YWHAE;GSK3B;CDKN1A;CDKN1B;YWHAB;CDC14B;ORC5;ORC4;CDC23;MYC;CDC27;YWHAG;SMAD2;TGFB2;CREBBP;SMAD4;CDKN2C;CDC6;SMC1A;CDC25B;CCNA2;CCNA1;STAG1;STAG2;CDK6;RBL1;DBF4;TFDP2;ESPL1;CCNE1
117	Thyroid hormone synthesis	19/73	0.0927812	0.240279	1.35807	3.22883	ATF2;PRKCB;GPX7;ATP1B4;ITPR2;LRP2;ADCY1;ADCY6;TSHR;ADCY9;CREB1;PLCB4;PAX8;GNAQ;CREB3L2;CANX;GNAS;PLCB1;PRKACB
118	mRNA surveillance pathway	24/96	0.0951718	0.244382	1.30446	3.06819	HBS1L;SMG1;CPSF6;RNGTT;NCBP1;RBM8A;RNMT;CPSF2;MSI2;PPP2R3A;NXT2;GSPT1;PPP2CA;PNN;NXF1;NUDT21;PPP2R1B;PPP2R2C;PPP2R5E;CLP1;PAPOLG;PAPOLA;PABPC4L;ETF1
119	Aldosterone-regulated sodium reabsorption	1938-11-01	0.0961837	0.244905	1.51043	3.53666	PIK3CA;PRKCB;INSR;SCNN1A;PIK3R3;ATP1B4;KRAS;PIK3CB;PIK3R1;IGF1;NR3C2
120	TNF signaling pathway	27/110	0.0965982	0.243911	1.28074	2.99335	ATF2;PIK3R3;TNFAIP3;PIK3R1;PIK3CB;CX3CL1;IKBKB;MAPK9;CASP7;MAPK8;CREB3L2;AKT3;AKT1;MAP2K7;MAP3K7;EDN1;IL15;LIF;CFLAR;MAPK14;NFKB1;MAPK10;CXCL10;CREB1;PIK3CA;TRAF5;TAB3
121	Cortisol synthesis and secretion	18/69	0.0981059	0.24567	1.36118	3.16026	ATF2;ITPR2;KCNA4;CACNA1D;ADCY1;ADCY6;PBX1;NR5A1;ADCY9;CREB1;PLCB4;SP1;GNAQ;CREB3L2;GNAS;PLCB1;PRKACB;KCNK3
122	Th17 cell differentiation	25/102	0.108013	0.268261	1.27888	2.84617	IL21;RORA;IL1RAP;CD3E;HIF1A;IKBKB;PPP3CA;MAPK9;MAPK8;JAK1;SMAD2;STAT5A;SMAD4;STAT1;STAT3;NFATC3;MAPK14;NFKB1;TGFBR1;RUNX1;MAPK10;IFNG;IRF4;IL2RA;IL6ST
123	Human T-cell leukemia virus 1 infection	55/245	0.110296	0.271704	1.17135	2.58235	ATF2;NRP1;CDKN1A;ITGB2;PTEN;PIK3CB;CD3E;ITGAL;ELK1;ETS1;ELK4;IKBKB;PPP3CA;CDC23;MYC;CREB3L2;AKT3;CDC27;AKT1;PRKACB;JAK1;TBP;IL15;TGFBR1;CCNA2;CCNA1;ADCY9;CREB1;PIK3CA;ESPL1;CCNE1;CANX;TBPL1;SLC25A4;PIK3R3;PIK3R1;ADCY1;ADCY6;MAPK9;NRAS;MAPK8;STAT5A;SMAD2;CREBBP;EGR2;TGFB2;SMAD4;CDKN2C;NFATC3;NFKB1;NFATC4;MAPK10;IL2RA;KRAS;BCL2L1
124	Other types of O-glycan biosynthesis	2020-07-22	0.111448	0.272329	1.66022	3.64285	POGLUT1;ST6GAL2;MFNG;EOGT;B3GLCT;PLOD3;GXYLT2
125	Cell adhesion molecules (CAMs)	39/170	0.124488	0.30176	1.19704	2.49407	NLGN3;CNTNAP2;NLGN1;NRXN1;SDC3;ITGB2;NRXN2;VTCN1;ITGAL;CLDN1;GLG1;CLDN22;CDH5;CDH4;CDH1;CTLA4;ITGB8;ITGAV;NCAM1;NCAM2;LRRC4C;NEO1;MPZL1;CADM3;CADM1;NEGR1;PDCD1LG2;CLDN11;OCLN;NFASC;CLDN8;CD28;ITGA8;CLDN19;SDC1;CLDN18;CD226;ITGA6;CLDN16
126	Glycine, serine and threonine metabolism	1940-11-01	0.128864	0.309888	1.43491	2.94012	GCSH;GRHPR;SRR;GATM;BHMT;GLYCTK;PGAM1;CHDH;BPGM;DLD;GCAT
127	Bladder cancer	1941-11-01	0.147217	0.351233	1.39991	2.68202	CDKN1A;NRAS;CDH1;DAPK1;MYC;BRAF;KRAS;FGFR3;EGFR;VEGFA;HBEGF
128	C-type lectin receptor signaling pathway	26/112	0.165127	0.390886	1.21129	2.18157	ITPR2;PIK3R3;PIK3R1;PIK3CB;IKBKB;PPP3CA;MAPK9;NRAS;MAPK8;CLEC7A;AKT3;AKT1;IKBKE;EGR2;EGR3;ARHGEF12;SYK;STAT1;NFATC3;MAPK14;NFKB1;NFATC4;MAPK10;CYLD;PIK3CA;KRAS
129	Inflammatory mediator regulation of TRP channels	29/127	0.172546	0.405284	1.19148	2.09353	CAMK2B;CAMK2D;CAMK2A;ITPR2;PIK3R3;ALOX12;IL1RAP;PIK3R1;PIK3CB;HTR2A;ADCY1;ADCY6;MAPK9;MAPK8;PRKACB;PRKCB;PRKCE;TRPV3;IGF1;NGF;MAPK14;MAPK10;ADCY9;PLCB4;PIK3CA;GNAQ;GNAS;F2RL1;PLCB1
130	Carbohydrate digestion and absorption	1943-11-01	0.187665	0.437405	1.3348	2.23324	PIK3CA;PRKCB;AKT3;PIK3R3;AKT1;ATP1B4;CACNA1D;PIK3CB;PIK3R1;SLC5A1;HK2
131	Adipocytokine signaling pathway	17/71	0.188959	0.437058	1.24934	2.08169	PRKAB2;CPT1A;PRKAA2;STAT3;IRS4;ACSL6;IRS2;NFKB1;IKBKB;MAPK10;MAPK9;MAPK8;LEP;AKT3;LEPR;AKT1;PPARGC1A
132	Sphingolipid metabolism	1948-12-01	0.195925	0.449737	1.30446	2.1263	SMPD3;ACER2;GALC;NEU3;UGCG;CERS4;CERS6;UGT8A;GBA;SGMS2;B4GALT6;SGPP1
133	Hypertrophic cardiomyopathy (HCM)	20/86	0.201085	0.458112	1.21345	1.94641	EDN1;PRKAB2;TGFB2;PRKAA2;TPM4;TPM3;ITGA1;ATP2A2;CACNA1D;CACNA2D4;IGF1;CACNB2;SGCD;CACNB4;MYL2;ITGA8;ITGB8;ITGAV;ITGA6;CACNG2
134	Neuroactive ligand-receptor interaction	73/348	0.211079	0.47729	1.09455	1.70259	GABRB3;GLP1R;GABRB2;CHRM3;OXTR;GABRB1;THRB;CHRM4;GRIK3;HTR2A;GRPR;HTR4;NR3C1;ADRA1A;GRM1;BRS3;MC4R;GHR;HTR7;GRM7;GRM8;ADORA1;LEPR;INSL5;GHSR;EDN1;TACR1;OPRM1;SSTR2;GABRG3;PRLR;SSTR3;GABRG2;CORT;ADRB3;PARD3;AGTR2;GRIA1;PTGFR;CALCRL;CHRNA7;PTAFR;ADRB1;LPAR4;ADRB2;GRIN2A;GLRA2;GLRA3;CALCR;P2RY4;P2RY1;S1PR1;GABRE;TAC1;GRIA4;GABBR2;GABRA1;GABRP;GABBR1;HTR1F;GABRA4;GCGR;HTR1A;OPRK1;GPR50;GRIN2B;TSHR;HC…
135	Glycerophospholipid metabolism	22/97	0.222438	0.49925	1.18343	1.77882	DGKG;AGPAT5;LYPLA1;LPGAT1;PCYT1A;DGKB;LPCAT1;PLA2G3;MBOAT2;PLD1;TAZ;GPCPD1;LCLAT1;AGPAT2;PISD;GPAM;ETNK1;CHPT1;CEPT1;GPD1L;DGKI;DGKH
136	Ferroptosis	1940-10-01	0.224682	0.500578	1.30446	1.94765	TFRC;PCBP1;PCBP2;NCOA4;ACSL6;CYBB;SLC39A8;SLC7A11;ATG7;CP
137	ECM-receptor interaction	19/83	0.2302	0.509129	1.19445	1.75441	LAMA4;ITGA1;GP5;COL1A1;RELN;SV2C;COL1A2;IBSP;COL4A4;ITGA8;COL9A1;TNR;ITGB8;COL4A5;SDC1;ITGAV;ITGA6;CD47;AGRN
138	Kaposi sarcoma-associated herpesvirus infection	46/216	0.235204	0.516427	1.11121	1.60825	GSK3B;BECN1;CDKN1A;PIK3R3;ITPR2;PIK3R1;PIK3CB;HIF1A;IKBKB;PPP3CA;MAPK9;NRAS;GNG3;MAPK8;GNG2;GNG5;MYC;AKT3;AKT1;BAK1;CCR5;MAP2K7;IKBKE;JAK1;LYN;IFNAR2;CREBBP;SYK;STAT1;STAT3;NFATC3;GNG12;MAPK14;NFKB1;NFATC4;VEGFA;MAPK10;RCAN1;CDK6;CREB1;PIK3CA;GNB1;GNB4;CTNNB1;KRAS;IL6ST
139	N-Glycan biosynthesis	1950-12-01	0.23914	0.52129	1.25228	1.79165	GANAB;ST6GAL2;ALG6;TUSC3;MAN1A2;DAD1;MAN2A1;MGAT5;MGAT4A;MAN1C1;STT3A;STT3B
140	Sulfur metabolism	2020-03-09	0.239951	0.519324	1.73928	2.48251	IMPAD1;SUOX;PAPSS2
141	Vitamin B6 metabolism	2020-03-09	0.239951	0.51564	1.73928	2.48251	AOX4;AOX2;PNPO
142	Nicotinate and nicotinamide metabolism	1936-09-01	0.241415	0.515132	1.30446	1.85395	NNMT;AOX4;NNT;AOX2;NAMPT;ENPP1;CD38;NT5C2;NUDT12
143	Human immunodeficiency virus 1 infection	50/238	0.256658	0.543828	1.09619	1.49082	PIK3CB;CD3E;IKBKB;PPP3CA;AP1G1;AKT3;AP1S2;AKT1;AP1S3;BTRC;CCR5;MAP3K7;PRKCB;PIK3CA;TRAF5;CRK;CUL5;PXN;GNAI3;PIK3R3;CXCR4;ITPR2;PIK3R1;MAPK9;NRAS;GNG3;MAPK8;GNG2;GNG5;PAK7;BAK1;PAK3;MAP2K7;PAK2;BAD;LIMK1;NFATC3;GNG12;MAPK14;NFKB1;NFATC4;GNAO1;MAPK10;RPS6KB1;GNAQ;GNB1;GNB4;BCL2;KRAS;BCL2L1
144	Endocytosis	56/269	0.265971	0.559646	1.08624	1.43859	ARF3;VPS29;TFRC;ZFYVE9;WIPF1;WIPF3;SNX12;CLTA;RAB22A;IGF1R;EEA1;KIF5C;PSD3;CCR5;LDLRAP1;VPS36;PDGFRA;PRKCI;PDCD6IP;IST1;ARAP2;DNM1;TGFBR1;DNM2;ACAP2;RAB31;RABEP1;PARD3;CHMP4C;STAM2;CXCR4;VPS26A;ASAP1;PLD1;PRKCZ;EGFR;SNX3;RAB11FIP1;RAB11FIP2;RAB11FIP4;SNX6;SMAD2;ARFGEF2;CAV2;VTA1;AP2B1;ARPC5;RAB11A;PML;RAB10;EHD2;DAB2;NEDD4;IL2RA;CAPZA2;FGFR3
145	Glycerolipid metabolism	14/61	0.270627	0.565516	1.19754	1.5652	DGKG;AGPAT5;DGAT2;DGKB;AGK;GLYCTK;LPL;MBOAT2;LCLAT1;AGPAT2;GPAM;LIPG;DGKI;DGKH
146	Amyotrophic lateral sclerosis (ALS)	1952-12-01	0.285568	0.592652	1.20412	1.50909	GRIA1;PPP3CA;GRIN2A;ALS2;BAD;SLC1A2;BCL2;NEFL;MAPK14;GRIN2B;SOD1;BCL2L1
147	Amoebiasis	23/106	0.288344	0.594342	1.13217	1.40797	TGFB2;PRKCB;ARG1;LAMA4;ITGB2;PIK3R3;PIK3R1;PIK3CB;ADCY1;NFKB1;COL1A1;GNA14;COL3A1;COL1A2;PLCB4;PIK3CA;IFNG;COL4A4;GNAQ;GNAS;COL4A5;PLCB1;PRKACB
148	SNARE interactions in vesicular transport	1933-08-01	0.290159	0.594041	1.26493	1.56514	STX17;STX16;GOSR2;STX6;VTI1A;STX3;VAMP4;VAMP2
149	Th1 and Th2 cell differentiation	19/87	0.301811	0.61375	1.13953	1.3651	NOTCH2;STAT5A;STAT1;IL13;NFATC3;CD3E;MAPK14;NFKB1;IKBKB;DLL4;MAPK10;PPP3CA;MAPK9;MAPK8;MAF;IFNG;IL2RA;MAML3;JAK1
150	Vasopressin-regulated water reabsorption	1943-10-01	0.302188	0.610421	1.21345	1.45214	CREB1;ADCY9;CREB3L2;GNAS;AQP4;AQP2;PRKACB;ADCY6;RAB11A;VAMP2
151	ABC transporters	1948-11-01	0.306374	0.614778	1.19576	1.41452	ABCA1;ABCG8;ABCD2;ABCB10;ABCB7;ABCC5;ABCC6;ABCC9;ABCB9;ABCA13;ABCG1
152	Cocaine addiction	1948-11-01	0.306374	0.610733	1.19576	1.41452	ATF2;GRIN2A;CREB1;BDNF;CREB3L2;GNAI3;GNAS;PRKACB;GRIN2B;NFKB1;CDK5R1
153	RIG-I-like receptor signaling pathway	15/68	0.316435	0.626665	1.151	1.32438	OTUD5;MAPK14;ATG12;NFKB1;IFIH1;IKBKB;MAPK10;MAPK9;CXCL10;CYLD;MAPK8;RNF125;TBKBP1;MAP3K7;IKBKE
154	Viral carcinogenesis	47/229	0.324694	0.638846	1.07091	1.20464	YWHAE;HDAC4;ATF2;CDKN1A;GTF2A2;CDKN1B;HDAC3;YWHAB;PXN;PIK3R3;PIK3R1;PIK3CB;GTF2E1;HDAC9;NRAS;SCIN;CREB3L2;BAK1;CCR5;PRKACB;YWHAG;JAK1;STAT5A;LYN;CREBBP;EGR2;USP7;EGR3;TBP;SYK;BAD;STAT3;GTF2H1;NFKB1;CCNA2;CCNA1;HNRNPK;CDK6;CREB1;RBL1;PIK3CA;CCNE1;TRAF5;REL;TBPL1;KRAS;IL6ST
155	Cholesterol metabolism	1949-11-01	0.332222	0.64944	1.17135	1.29077	ABCA1;ABCG8;SOAT1;LRP1;SORT1;VAPB;LIPG;ANGPTL3;LPL;LRP2;LDLRAP1
156	Notch signaling pathway	1949-11-01	0.332222	0.645277	1.17135	1.29077	NOTCH2;DLL4;ADAM17;CREBBP;APH1B;MFNG;DVL3;CIR1;HES1;MAML3;DTX4
157	Peroxisome	18/84	0.339791	0.655775	1.11811	1.20692	ABCD2;PEX19;PEX11B;ACSL6;HSD17B4;PEX13;PEX14;PEX26;SOD1;PEX5L;NUDT7;SCP2;AGPS;FAR1;HAO1;FAR2;XDH;NUDT12
158	Protein digestion and absorption	19/90	0.359448	0.689322	1.10155	1.12708	MME;COL24A1;COL14A1;ELN;COL11A1;KCNJ13;COL12A1;ATP1B4;SLC8A2;COL1A1;COL3A1;COL1A2;COL5A1;COL4A4;COL5A2;COL9A1;COL10A1;COL4A5;SLC38A2
159	Purine metabolism	28/136	0.369326	0.703809	1.07426	1.07005	PDE1C;GDA;NPR1;PDE3B;GMPS;AK5;ADCY1;GUCY2G;NT5C2;GUCY2F;HDDC3;ADCY6;PAPSS2;PDE11A;PDE4B;ENPP1;ENPP4;XDH;PRPS1L3;GUCY1A2;ENTPD5;PDE4D;AMPD3;ADCY9;PDE10A;NME6;RRM2B;PDE3A
160	Ubiquitin mediated proteolysis	28/138	0.401634	0.760595	1.05869	0.965754	CUL5;UBE2D3;UBE2D2A;PRPF19;RHOBTB1;UBE2J1;CDC23;HERC1;UBE2Q1;CDC27;UBR5;BTRC;UBE2H;UBE2I;UBE2C;UBE2E3;WWP2;UBE2G2;PIAS2;PML;KLHL9;UBE2W;UBOX5;UBE2R2;NEDD4;UBA3;UBE2K;TRIM32
161	Synaptic vesicle cycle	16/77	0.403762	0.759875	1.08423	0.983318	UNC13B;ATP6V1G2;STXBP1;SLC1A2;CACNA1B;CLTA;SLC1A3;AP2B1;SLC6A2;DNM1;DNM2;SLC6A5;SLC17A6;STX3;ATP6V1D;VAMP2
162	Toxoplasmosis	22/108	0.41277	0.772033	1.06289	0.940517	TGFB2;BAD;STAT1;LAMA4;STAT3;GNAI3;MAPK14;NFKB1;GNAO1;IKBKB;MAPK10;MAPK9;MAPK8;IFNG;AKT3;BCL2;AKT1;ITGA6;CCR5;MAP3K7;BCL2L1;JAK1
163	Cellular senescence	37/185	0.415197	0.771808	1.04357	0.917299	CDKN1A;PTEN;ITPR2;PIK3R3;CACNA1D;PIK3R1;PIK3CB;ETS1;FOXO1;ZFP36L1;PPP3CA;NRAS;MYC;AKT3;AKT1;BTRC;LIN52;SMAD2;TGFB2;NFATC3;HIPK1;MAPK14;SIRT1;NFKB1;TGFBR1;HIPK3;NFATC4;HIPK2;CCNA2;CCNA1;CDK6;RBL1;PIK3CA;CCNE1;KRAS;SQSTM1;SLC25A4
164	Selenocompound metabolism	2020-04-17	0.416025	0.768632	1.22773	1.07673	MARS2;TXNRD1;SEPHS1;PAPSS2
165	Biosynthesis of unsaturated fatty acids	1932-07-01	0.416806	0.765408	1.1414	0.99888	SCP2;ELOVL4;ELOVL5;ELOVL2;HSD17B4;ELOVL6;HSD17B12
166	Maturity onset diabetes of the young	2020-06-27	0.417422	0.761921	1.15952	1.01302	NEUROD1;ONECUT1;HNF4G;HES1;PAX6;FOXA3
167	Taste transduction	18/88	0.421099	0.764029	1.06729	0.923084	CHRM3;GABBR2;GABRA1;GABBR1;PDE1C;HTR1F;GABRA4;HTR1A;PKD2L1;TAS2R135;GRM1;ADCY6;P2RY4;SCN9A;SCNN1A;P2RY1;PRKACB;SCN3A
168	Salmonella infection	16/78	0.425622	0.767639	1.07033	0.914278	ROCK1;ROCK2;ARPC5;KLC1;MAPK14;NFKB1;MAPK10;MAPK9;MAPK8;IFNG;CCL3;PFN4;PKN2;WASF1;RILP;WASF2
169	Pyruvate metabolism	1938-08-01	0.447504	0.80233	1.09849	0.883265	GRHPR;PCX;ME1;ACOT12;PDHB;ME2;DLAT;DLD
170	Pancreatic secretion	21/105	0.45273	0.806925	1.04357	0.826985	CHRM3;PRKCB;ATP2A3;ATP2B4;ATP1B4;PLA2G3;ITPR2;ATP2A2;RAB27B;ADCY1;ATP2B1;SLC4A4;ADCY6;RAB11A;ADCY9;PLCB4;GNAQ;KCNMA1;GNAS;CD38;PLCB1
171	MicroRNAs in cancer	55/281	0.454717	0.805727	1.02129	0.804856	TRIM71;CDKN1A;CDKN1B;BMPR2;PTEN;TRP63;IRS2;BMI1;GLS;IKBKB;MYC;DNMT3B;TNR;APC2;PDGFRA;PRKCB;PRKCE;DNMT3A;SIRT1;CDC25B;ZEB2;ZEB1;MMP16;CCNE1;DDIT4;ZFPM2;SOS1;CRK;NOTCH2;ROCK1;SHC1;EGFR;NRAS;BCL2L11;IGF2BP1;BMF;BAK1;CREBBP;FZD3;TGFB2;UBE2I;STAT3;HMGA2;NFKB1;VEGFA;MARCKS;HNRNPK;CDK6;CCNG1;BCL2;SPRY2;MDM4;KRAS;FGFR3;RECK
172	Mannose type O-glycan biosynthesis	2020-05-23	0.458456	0.807629	1.13431	0.884641	B3GALNT2;FUT9;B3GAT2;CHST10;FKTN
173	Non-homologous end-joining	2020-03-13	0.467305	0.81846	1.20412	0.91606	FEN1;DCLRE1C;XRCC4
174	Riboflavin metabolism	2020-02-08	0.471945	0.821835	1.30446	0.979511	FLAD1;ENPP1
175	Mineral absorption	1944-09-01	0.473845	0.820428	1.06729	0.797131	SLC34A2;SLC31A1;ATP1B4;SLC30A1;SLC5A1;MT1;ATP2B1;ATP7A;STEAP2
176	IL-17 signaling pathway	18/91	0.48271	0.831029	1.0321	0.75172	GSK3B;IL13;SRSF1;TNFAIP3;MAPK14;ELAVL1;NFKB1;IKBKB;MAPK10;MAPK9;CXCL10;MAPK8;IFNG;TRAF5;TAB3;MAP3K7;IKBKE;MAPK4
177	Cysteine and methionine metabolism	1950-10-01	0.496922	0.850663	1.04357	0.729791	BHMT;AHCYL1;AMD2;MAT2A;AMD1;DNMT3A;DNMT3B;SMS;MAT1A;BCAT1
178	Glycosphingolipid biosynthesis	1945-09-01	0.503032	0.856285	1.04357	0.717038	FUT9;ST8SIA1;B3GALT2;B3GNT5;B3GALT1;SLC33A1;ST6GALNAC4;ST6GALNAC5;ST6GALNAC6
179	Arginine biosynthesis	2020-04-19	0.507988	0.85989	1.09849	0.744007	NOS3;ARG1;GLS;OTC
180	Base excision repair	1935-07-01	0.517662	0.871398	1.04357	0.687119	POLD3;SMUG1;FEN1;PARP1;TDG;POLE3;LIG3
181	Epstein-Barr virus infection	44/229	0.519342	0.869395	1.00256	0.656867	CDKN1A;PSMD12;CDKN1B;PIK3R3;TNFAIP3;PIK3R1;PIK3CB;CD3E;ITGAL;IKBKB;MAPK9;MAPK8;BCL2L11;SIN3A;MYC;AKT3;PSMD3;AKT1;CIR1;HES1;BAK1;MAP2K7;IKBKE;MAP3K7;JAK1;LYN;IFNAR2;USP7;SYK;STAT1;STAT3;MAPK14;NFKB1;CCNA2;MAPK10;CXCL10;CCNA1;CDK6;PIK3CA;CCNE1;NEDD4;TRAF5;BTK;BCL2
182	Apoptosis	27/141	0.536054	0.892442	0.999162	0.622998	HRK;BECN1;ITPR2;PIK3R3;PIK3R1;PIK3CB;IKBKB;MAPK9;CASP7;NRAS;MAPK8;BCL2L11;AKT3;AKT1;BAK1;SPTAN1;PARP1;BAD;CFLAR;NGF;PTPN13;NFKB1;MAPK10;PIK3CA;BCL2;KRAS;BCL2L1
183	Toll-like receptor signaling pathway	19/99	0.537887	0.8906	1.0014	0.620977	IFNAR2;STAT1;PIK3R3;PIK3R1;PIK3CB;MAPK14;NFKB1;IKBKB;MAPK10;CXCL10;MAPK9;MAPK8;PIK3CA;AKT3;CCL3;AKT1;MAP2K7;MAP3K7;IKBKE
184	Influenza A	32/168	0.54677	0.900388	0.993875	0.600029	ATF2;GSK3B;PIK3R3;ADAR;PIK3R1;PIK3CB;NXT2;IFIH1;IKBKB;NXF1;MAPK9;MAPK8;AKT3;AKT1;MAP2K7;IKBKE;KPNA1;JAK1;IFNAR2;IVNS1ABP;CREBBP;RSAD2;PRKCB;STAT1;MAPK14;NFKB1;PML;DNAJC3;MAPK10;CXCL10;PIK3CA;IFNG
185	Ether lipid metabolism	1947-09-01	0.559808	0.916874	0.999162	0.579675	UGT8A;AGPS;GDPD1;LPCAT1;PLA2G3;CHPT1;CEPT1;PLD1;PAFAH1B2
186	Thiamine metabolism	2020-03-15	0.570075	0.928671	1.04357	0.586472	THTPA;TPK1;AK5
187	Folate biosynthesis	2020-05-26	0.575223	0.932045	1.00343	0.554896	TPH2;MOCS2;GGH;PCBD1;MOCS1
188	Glycosaminoglycan degradation	2020-04-21	0.592795	0.955409	0.993875	0.519704	HPSE2;IDS;HPSE;GNS
189	Vascular smooth muscle contraction	26/140	0.605019	0.969952	0.969028	0.486932	CALCRL;ROCK1;NPR1;ROCK2;PLA2G3;ITPR2;CACNA1D;ADCY1;ADRA1A;ADCY6;KCNMB2;KCNMB4;PRKACB;GUCY1A2;EDN1;ARHGEF12;PRKCB;PRKCE;BRAF;ADCY9;PLCB4;GNAQ;KCNMA1;GNAS;MRVI1;PLCB1
190	Butanoate metabolism	2020-05-27	0.611086	0.974522	0.966268	0.475903	BDH2;ACSM3;OXCT1;GAD2;L2HGDH
191	Primary bile acid biosynthesis	2020-03-16	0.6166	0.978166	0.978346	0.473065	SCP2;HSD17B4;CYP7B1
192	p53 signaling pathway	13/71	0.62023	0.9788	0.95538	0.456352	CDKN1A;PTEN;IGF1;CDK6;SESN3;RRM2B;CCNE1;ZMAT3;SESN1;CCNG1;BCL2;MDM4;BCL2L1
193	Starch and sucrose metabolism	1933-06-01	0.626674	0.983846	0.948699	0.443354	GYG;AGL;ENPP1;HK2;GANC;PGM2L1
194	Proximal tubule bicarbonate reclamation	2020-04-22	0.63178	0.98675	0.948699	0.435655	ATP1B4;SLC4A4;GLS;AQP1
195	African trypanosomiasis	1939-07-01	0.640398	0.99508	0.936536	0.417382	PLCB4;IFNG;PRKCB;LAMA4;GNAQ;F2RL1;PLCB1
196	Protein export	2020-05-28	0.645118	0.9973	0.931758	0.40841	SRP72;SEC61G;SRPRB;SRP54A;SEC62
197	Leishmaniasis	1967-12-01	0.651533	1	0.934539	0.400382	TGFB2;IFNG;NCF2;PRKCB;STAT1;ITGB2;CYBB;MAPK14;ELK1;MAP3K7;NFKB1;JAK1
198	Synthesis and degradation of ketone bodies	2020-02-11	0.652649	0.998751	0.948699	0.404825	BDH2;OXCT1
199	Taurine and hypotaurine metabolism	2020-02-11	0.652649	0.993732	0.948699	0.404825	GAD2;ADO
200	Ubiquinone and other terpenoid-quinone biosynthesis	2020-02-11	0.652649	0.988763	0.948699	0.404825	VKORC1L1;HPD
201	Neomycin, kanamycin and gentamicin biosynthesis	2020-01-05	0.654899	0.987235	1.04357	0.441716	HK2
202	Prion diseases	1934-06-01	0.65712	0.98568	0.920796	0.386632	NCAM1;FYN;NCAM2;ELK1;PRKACB;SOD1
203	Terpenoid backbone biosynthesis	2020-04-23	0.66827	0.997467	0.907451	0.36576	ICMT;FNTB;PDSS1;ZMPSTE24
204	Fatty acid elongation	2020-05-29	0.677212	1	0.899628	0.350649	ELOVL4;ELOVL5;ELOVL2;ELOVL6;HSD17B12
205	RNA transport	30/167	0.684108	1	0.937337	0.35585	CYFIP2;CYFIP1;SEH1L;RBM8A;GEMIN2;NMD3;NXT2;FXR1;PNN;NXF1;PABPC4L;EIF4EBP2;EIF3J1;RPP14;EIF4B;EIF5B;UBE2I;NCBP1;EIF1AX;ELAC2;THOC1;THOC3;NUP153;EIF2S2;EIF5;GEMIN4;NUP35;EIF4E2;NUPL1;KPNB1
206	NF-kappa B signaling pathway	18/102	0.690449	1	0.920796	0.341075	LYN;UBE2I;CSNK2A1;SYK;PARP1;PRKCB;TNFAIP3;CFLAR;NFKB1;IKBKB;CXCL12;TRAF5;BTK;BCL2;TAB3;ERC1;MAP3K7;BCL2L1
207	Homologous recombination	1941-07-01	0.694415	1	0.890852	0.32488	POLD3;BRIP1;RAD51D;RPA3;SSBP1;SYCP3;RAD54B
208	Primary immunodeficiency	1936-06-01	0.713183	1	0.869641	0.293954	DCLRE1C;TNFRSF13B;RFX5;BTK;CD3E;IL7R
209	Renin-angiotensin system	1936-06-01	0.713183	1	0.869641	0.293954	MME;ANPEP;ATP6AP2;PREP;LNPEP;AGTR2
210	Inflammatory bowel disease (IBD)	1959-10-01	0.717627	1	0.884381	0.293442	IL21;SMAD2;TGFB2;MAF;IFNG;STAT1;IL13;STAT3;RORA;NFKB1
211	Caffeine metabolism	2020-01-06	0.721054	1	0.869641	0.284409	XDH
212	Glycosylphosphatidylinositol (GPI)-anchor biosynthesis	2020-04-25	0.733524	1	0.834855	0.258717	PIGB;PGAP1;PIGO;PIGA
213	Glyoxylate and dicarboxylate metabolism	2020-05-31	0.735372	1	0.841588	0.258686	GCSH;GRHPR;GLYCTK;HAO1;DLD
214	Alanine, aspartate and glutamate metabolism	1937-06-01	0.738724	1	0.846137	0.256237	GAD2;ASNS;NAT8L;RIMKLB;ASPA;GLS
215	Nucleotide excision repair	1943-07-01	0.742856	1	0.849417	0.252491	POLD3;ERCC4;RPA3;POLE3;GTF2H1;ERCC6;MNAT1
216	Bile secretion	1972-12-01	0.749462	1	0.869641	0.250804	ABCG8;ADCY9;NR1H4;GNAS;ATP1B4;AQP4;ADCY1;SLC5A1;SLC4A4;PRKACB;ADCY6;AQP1
217	Citrate cycle (TCA cycle)	1932-05-01	0.761419	1	0.815288	0.222224	PCX;DLST;PDHB;DLAT;DLD
218	Cytokine-cytokine receptor interaction	51/292	0.791923	1	0.911336	0.212607	IL21;CNTF;IL1RN;EDA;BMPR2;MSTN;TNFRSF13B;IL1RAP;CX3CL1;GHR;LEPR;CCR7;CCR5;IFNAR2;IL15;IL13;IL19;NGF;PRLR;TGFBR1;IFNG;TNFRSF25;IL6ST;CSF1R;CXCR4;ACVR1B;ACVR1C;THPO;CCL3;GDF11;TGFB2;TNFSF15;GDF2;LIF;IFNLR1;GDF6;ACVR2A;IL22RA1;CXCL10;BMP3;CXCL12;CLCF1;LEP;IL2RA;TNFSF9;ACKR3;TNFSF8;INHA;IL7R;BMPR1B;BMPR1A
219	Spliceosome	22/132	0.798461	1	0.869641	0.195729	TCERG1;PRPF38B;RBM8A;DDX46;NCBP1;SRSF1;THOC1;CDC5L;THOC3;PRPF40A;PRPF19;U2SURP;HNRNPK;ZMAT2;PRPF3;PCBP1;SRSF2;DHX15;SRSF6;HNRNPA1;SRSF10;RBMX
220	Tuberculosis	30/178	0.810136	1	0.879412	0.185163	CAMK2B;CAMK2D;ITGB2;CAMK2A;EEA1;PPP3CA;MAPK9;MAPK8;CLEC7A;LAMP2;AKT3;MRC1;AKT1;JAK1;CD74;TGFB2;CREBBP;ARHGEF12;SYK;NFYA;BAD;STAT1;MAPK14;NFKB1;MAPK10;CREB1;IFNG;RFX5;BCL2;PLA2R1
221	RNA polymerase	2020-04-28	0.81252	1	0.745406	0.154758	POLR3F;POLR1D;POLR3G;POLR3H
222	Sulfur relay system	2020-01-08	0.817756	1	0.652231	0.131223	MOCS2
223	Mismatch repair	2020-03-22	0.822115	1	0.711524	0.139369	POLD3;RPA3;SSBP1
224	Lysine degradation	1959-09-01	0.8228	1	0.795942	0.155242	KMT2E;SETD7;PLOD3;DLST;PRDM2;PLOD2;ASH1L;DLD;EZH1
225	DNA replication	1935-05-01	0.827885	1	0.745406	0.140793	POLD3;FEN1;RPA3;POLE3;SSBP1
226	RNA degradation	13/83	0.828979	1	0.817253	0.153284	ZCCHC7;BTG1;CNOT6L;WDR61;ENO4;EDC3;CNOT4;CNOT6;XRN1;CNOT2;C1D;PABPC4L;DCP2
227	Natural killer cell mediated cytotoxicity	19/118	0.832524	1	0.840161	0.153996	IFNAR2;VAV3;SYK;PRKCB;SHC1;ITGB2;PIK3R3;BRAF;PIK3R1;PIK3CB;ITGAL;VAV2;PPP3CA;NRAS;PIK3CA;IFNG;FYN;KRAS;SOS1
228	Thermogenesis	39/231	0.833894	1	0.880935	0.16002	ATF2;NDUFB9;PRKAA2;NDUFB6;NPR1;NDUFB4;COX17;ADCY1;ADCY6;ATP5L;RPS6KA3;ATP5B;RPS6KA6;NRAS;RPS6KA2;CREB3L2;PRDM16;DPF3;PRKACB;PPARGC1A;COA4;PRKAB2;SMARCC1;CPT1A;ZFP516;ACSL6;ARID1A;MAPK14;ARID1B;ADCY9;CREB1;ADRB3;RPS6KB1;NDUFAF7;NDUFAF4;GNAS;KRAS;SOS1;FGFR1
229	Rheumatoid arthritis	13/84	0.841521	1	0.807524	0.139333	TGFB2;FLT1;ATP6V1G2;IL15;ITGB2;ITGAL;VEGFA;CXCL12;IFNG;CCL3;CD28;CTLA4;ATP6V1D
230	Cytosolic DNA-sensing pathway	1961-09-01	0.85179	1	0.769846	0.123495	IKBKB;CXCL10;POLR1D;POLR3F;POLR3G;ADAR;POLR3H;IKBKE;NFKB1
231	Amino sugar and nucleotide sugar metabolism	1949-07-01	0.854739	1	0.745406	0.116999	NANP;CYB5R1;PGM3;GNPNAT1;UAP1;HK2;CMAH
232	Malaria	1949-07-01	0.854739	1	0.745406	0.116999	TGFB2;IFNG;LRP1;HGF;ITGB2;SDC1;ITGAL
233	Nitrogen metabolism	2020-02-17	0.864964	1	0.613864	0.0890517	CAR3;CAR8
234	Arginine and proline metabolism	1950-07-01	0.868861	1	0.730498	0.102687	GATM;AMD2;ARG1;NOS3;AMD1;SMS;L3HYPDH
235	Non-alcoholic fatty liver disease (NAFLD)	24/151	0.872001	1	0.829326	0.113589	MLXIP;GSK3B;NDUFB9;PRKAB2;PRKAA2;NDUFB6;INSR;NDUFB4;PIK3R3;IRS2;PIK3R1;PIK3CB;NFKB1;IKBKB;MAPK10;MAPK9;CASP7;MAPK8;BCL2L11;PIK3CA;LEP;AKT3;LEPR;AKT1
236	Ovarian steroidogenesis	1957-08-01	0.878863	1	0.732329	0.0945629	ADCY9;INSR;GNAS;ADCY1;IGF1;PRKACB;ADCY6;IGF1R
237	Alzheimer disease	28/175	0.87963	1	0.834855	0.107074	GSK3B;NDUFB9;LRP1;NDUFB6;NDUFB4;ATP2A3;LPL;ITPR2;ATP2A2;CACNA1D;RYR3;ATP5B;PPP3CA;GRIN2A;CASP7;APH1B;MME;BAD;GRIN2B;BACE1;BACE2;ADAM17;PLCB4;GNAQ;MAPT;PLCB1;ATF6;CDK5R1
238	Hematopoietic cell lineage	14/94	0.88485	1	0.777126	0.0950714	CSF1R;TFRC;MME;ITGA1;CD3E;GP5;THPO;KITL;ANPEP;IL2RA;CD38;FLT3L;ITGA6;IL7R
239	Other glycan degradation	2020-02-18	0.885715	1	0.579761	0.0703598	NEU3;GBA
240	Pantothenate and CoA biosynthesis	2020-02-18	0.885715	1	0.579761	0.0703598	ENPP1;BCAT1
241	Pentose phosphate pathway	1932-04-01	0.886899	1	0.652231	0.0782832	RPE;GLYCTK;ALDOC;PRPS1L3
242	Lysosome	19/124	0.888315	1	0.799509	0.0946852	CD164;SORT1;GBA;CLTA;ABCB9;GNS;MFSD8;GGA2;GALC;GGA3;GNPTAB;AP1G1;LAMP3;LAMP2;PSAP;AP1S2;IDS;AP3S2;AP1S3
243	Steroid biosynthesis	2020-02-19	0.903474	1	0.549247	0.0557527	NSDHL;SOAT1
244	Fat digestion and absorption	1940-05-01	0.904625	1	0.652231	0.0653764	ABCA1;ABCG8;DGAT2;PLA2G3;AGPAT2
245	Phototransduction	2020-03-27	0.913316	1	0.579761	0.0525685	SLC24A1;GNB1;GUCY2F
246	Valine, leucine and isoleucine degradation	1956-07-01	0.931614	1	0.652231	0.0462016	ALDH6A1;AOX4;OXCT1;AOX2;BCAT1;DLD;ACADSB
247	Intestinal immune network for IgA production	1943-05-01	0.934645	1	0.606726	0.0410075	CXCL12;TNFRSF13B;IL15;CD28;CXCR4
248	Pertussis	1976-10-01	0.93622	1	0.686559	0.0452473	C4BP;MAPK10;MAPK9;C1S2;CASP7;MAPK8;ITGB2;GNAI3;MAPK14;NFKB1
249	Fanconi anemia pathway	1951-06-01	0.943765	1	0.613864	0.0355294	BRIP1;ERCC4;RPA3;REV3L;HES1;FANCF
250	Pyrimidine metabolism	1958-07-01	0.94567	1	0.62974	0.0351783	NME6;RRM2B;ENTPD5;CMPK1;ENPP1;UPRT;NT5C2
251	Cardiac muscle contraction	1978-10-01	0.947947	1	0.668954	0.0357599	CACNB2;CACNB4;TPM4;TPM3;MYL2;ATP2A2;ATP1B4;CACNA1D;CACNA2D4;CACNG2
252	Fatty acid biosynthesis	2020-01-14	0.949192	1	0.372703	0.0194345	ACSL6
253	Propanoate metabolism	2020-03-31	0.952993	1	0.504953	0.0243121	ACSS3;ALDH6A1;DLD
254	Proteasome	1946-05-01	0.955903	1	0.567157	0.0255783	PSMD12;PSMB4;PSMB5;IFNG;PSMD3
255	Glycolysis / Gluconeogenesis	1967-08-01	0.9585	1	0.623026	0.0264076	PGAM1;ALDOC;DLAT;BPGM;PDHB;DLD;HK2;ENO4
256	beta-Alanine metabolism	1932-03-01	0.959831	1	0.489173	0.0200553	ALDH6A1;SMS;GAD2
257	Tyrosine metabolism	1940-04-01	0.96268	1	0.521785	0.0198454	AOX4;AOX2;TYR;HPD
258	Tryptophan metabolism	1948-05-01	0.966339	1	0.543526	0.0186108	TPH2;AOX4;AOX2;DLST;DLD
259	Pentose and glucuronate interconversions	1934-03-01	0.970796	1	0.460398	0.0136458	KL;RPE;CRYL1
260	Huntington disease	27/192	0.974652	1	0.733759	0.0188395	NDUFB9;HIP1;NDUFB6;NDUFB4;CLTA;NRF1;DNALI1;ATP5B;SIN3A;CREB3L2;PPARGC1A;TGM2;CREBBP;TBP;BDNF;AP2B1;GRIN2B;SOD1;REST;CREB1;PLCB4;SP1;GNAQ;TBPL1;PLCB1;SLC25A4;DNAL1
261	Collecting duct acid secretion	2020-02-27	0.976377	1	0.386507	0.00923999	ATP6V1G2;ATP6V1D
262	Complement and coagulation cascades	1988-10-01	0.982473	1	0.592937	0.0104848	C4BP;C1S2;SERPINC1;PROS1;ITGB2;F13A1;F13B;MASP1;CD46;TFPI
263	NOD-like receptor signaling pathway	28/205	0.985208	1	0.712681	0.0106206	ITPR2;TNFAIP3;ANTXR2;IKBKB;MAPK9;MAPK8;DHX33;NAMPT;TRP53BP1;IKBKE;MAP3K7;JAK1;IFNAR2;CASR;GBP7;STAT1;CYBB;MAPK14;ATG12;NFKB1;MAPK10;P2RX7;PLCB4;TRAF5;BCL2;TAB3;PLCB1;BCL2L1
264	Glutathione metabolism	1964-06-01	0.989834	1	0.489173	0.00499854	RRM2B;GSTA3;ANPEP;SMS;GPX7;MGST2
265	Galactose metabolism	1932-02-01	0.990553	1	0.326115	0.00309555	HK2;GANC
266	Alcoholism	26/199	0.991365	1	0.681728	0.00591221	HDAC4;ATF2;HDAC3;SHC1;GNAI3;HDAC9;GRIN2A;NRAS;GNG3;GNG2;GNG5;CREB3L2;NTRK2;BDNF;BRAF;GNG12;GRIN2B;GNAO1;CREB1;PKIA;CAMK4;GNB1;GNAS;GNB4;KRAS;SOS1
267	Aminoacyl-tRNA biosynthesis	1966-06-01	0.992324	1	0.47435	0.0036553	YARS;TARSL2;MARS2;NARS2;DARS2;IARS2
268	Phenylalanine metabolism	2020-01-23	0.992525	1	0.226863	0.00170215	HPD
269	Necroptosis	22/176	0.993076	1	0.652231	0.00453167	IFNAR2;STAT5A;CAMK2B;CAMK2D;PARP1;STAT1;CAMK2A;STAT3;CYBB;TNFAIP3;CFLAR;MAPK10;CYLD;MAPK9;MAPK8;IFNG;TRAF5;CHMP4C;BCL2;SQSTM1;SLC25A4;JAK1
270	Histidine metabolism	2020-01-24	0.993959	1	0.21741	0.0013174	ASPA
271	Vitamin digestion and absorption	2020-01-24	0.993959	1	0.21741	0.0013174	LRAT
272	Fructose and mannose metabolism	1935-02-01	0.994601	1	0.298163	0.0016142	ALDOC;HK2
273	Asthma	2020-01-25	0.995118	1	0.208714	0.00102153	IL13
274	alpha-Linolenic acid metabolism	2020-01-25	0.995118	1	0.208714	0.00102153	PLA2G3
275	Ascorbate and aldarate metabolism	2020-01-27	0.996811	1	0.193254	0.000617325	GULO
276	Legionellosis	1958-04-01	0.997752	1	0.359851	0.000809869	HBS1L;CASP7;ITGB2;NFKB1
277	Fatty acid degradation	1950-03-01	0.998055	1	0.313071	0.000609505	CPT1A;ACSL6;ACADSB
278	Drug metabolism	11/114	0.998242	1	0.503476	0.000886079	AOX4;NME6;RRM2B;GSTA3;AOX2;CMPK1;GMPS;MGST2;FMO4;XDH;FMO5
279	Porphyrin and chlorophyll metabolism	1941-02-01	0.998265	1	0.254529	0.000441935	MMAB;CP
280	Ribosome biogenesis in eukaryotes	11/115	0.998452	1	0.499098	0.000773206	RCL1;UTP15;NXF1;NOP58;CSNK2A1;XRN1;NHP2;DROSHA;NMD3;PWP2;NXT2
281	PPAR signaling pathway	1985-06-01	0.999551	1	0.368318	0.000165505	CPT1A;SCP2;ME1;ACSL6;LPL;PLIN2
282	Viral myocarditis	1987-06-01	0.999671	1	0.359851	0.000118369	SGCD;ITGB2;CD28;ABL2;FYN;ITGAL
283	Antigen processing and presentation	1990-06-01	0.999794	1	0.347856	7.15124e-05	CD74;CREB1;IFNG;NFYA;RFX5;CANX
284	Retinol metabolism	1991-06-01	0.999824	1	0.344034	6.04534e-05	CYP26B1;AOX4;AOX2;RDH10;ALDH1A1;LRAT
285	Metabolism of xenobiotics by cytochrome P450	1966-03-01	0.999889	1	0.237175	2.62822e-05	HSD11B1;GSTA3;MGST2
286	Phagosome	17/180	0.99989	1	0.492796	5.43652e-05	MSR1;ATP6V1G2;TFRC;NCF2;ITGB2;CYBB;EEA1;PIKFYVE;CLEC7A;SEC61G;LAMP2;MRC1;CANX;ITGAV;PLA2R1;ATP6V1D;RILP
287	Staphylococcus aureus infection	1995-06-01	0.999906	1	0.329548	3.09537e-05	C1S2;ITGB2;PTAFR;MASP1;ITGAL;DSG1A
288	Type I diabetes mellitus	1969-03-01	0.999935	1	0.226863	1.47528e-05	IFNG;CD28;GAD2
289	Allograft rejection	1963-02-01	0.999973	1	0.165646	4.46007e-06	IFNG;CD28
290	Linoleic acid metabolism	1950-01-01	0.999973	1	0.104357	2.78655e-06	PLA2G3
291	Graft-versus-host disease	1964-02-01	0.999977	1	0.163058	3.70059e-06	IFNG;CD28
292	Autoimmune thyroid disease	1978-03-01	0.999985	1	0.200686	3.00646e-06	CD28;CTLA4;TSHR
293	Arachidonic acid metabolism	1989-04-01	0.999986	1	0.23451	3.26883e-06	TBXAS1;GPX7;PLA2G3;ALOX12
294	Chemical carcinogenesis	1994-04-01	0.999992	1	0.222036	1.76233e-06	HSD11B1;GSTA3;CHRNA7;MGST2
295	Olfactory transduction	11/1133	0.999992	1	0.0506587	3.93443e-07	CAMK2B;SLC24A4;CAMK2D;PDE1C;OLFR124;GNB1;CAMK2A;OLFR619;PRKACB;OLFR1420;SLC8A2
296	Oxidative phosphorylation	8/134	0.999993	1	0.311513	2.21656e-06	ATP5B;NDUFB9;ATP6V1G2;NDUFB6;NDUFB4;COX17;ATP6V1D;ATP5L
297	Parkinson disease	9/144	0.999993	1	0.326115	2.19091e-06	ATP5B;NDUFB9;NDUFB6;NDUFB4;GNAI3;UBE2G2;PRKACB;SLC25A4;UBE2J1
298	Herpes simplex virus 1 infection	42/433	0.999994	1	0.506119	3.10255e-06	ZFP689;ZFP667;ZFP248;ZFP746;SRSF1;PIK3R3;PIK3CB;PIK3R1;IFIH1;IKBKB;ZFP12;NXF1;AKT3;AKT1;BAK1;ZFP641;IKBKE;MAP3K7;JAK1;ZFP583;IFNAR2;CD74;POU2F1;SYK;STAT1;BAD;HCFC2;POU2F2;NFKB1;PML;SRPK1;ZFP354A;ZFP46;PIK3CA;IFNG;TRAF5;ZFP354B;SRSF2;BCL2;SRSF6;ZFP275;BCL2L1
299	Steroid hormone biosynthesis	1989-03-01	0.999995	1	0.175882	9.09988e-07	HSD11B1;HSD17B12;CYP7B1
300	Ribosome	5/170	0.999995	1	0.153466	7.16566e-07	RPS27;MRPL14;MRPL9;MRPL35;RPL19
301	Systemic lupus erythematosus	6/143	0.999996	1	0.218931	9.73171e-07	C1S2;GRIN2A;IFNG;CD28;GRIN2B;TROVE2
Reactome
	Term	Overlap	P.value	Adjusted.P.value	Odds.Ratio	Combined.Score	Genes
1	Developmental Biology Homo sapiens R-HSA-1266738	228/786	7.04197e-12	1.07742e-08	1.51357	38.8673	ITSN1;RPS6KA3;RPS6KA6;PPP2R1B;DPYSL5;RPS6KA2;AKT3;PSMD3;KDR;HOXA3;AKT1;HOXA1;PKNOX1;EPHB2;EPHA5;EPHA4;MED1;MEF2C;EPHA7;EPHA6;CSNK2A1;MED8;UNC5C;UNC5D;ANK3;ANK1;MED6;KCNQ3;HOXB4;HOXB3;HOXB2;HOXB1;NGEF;EPAS1;KALRN;GRIN2A;APH1B;ST8SIA4;HOXC4;SCN3B;PPARGC1A;SCN3A;SPTBN1;LYN;CREBBP;EGR2;CDK19;ST8SIA2;SIAH2;BRAF;NR2F2;GRIN2B;PBX1;MED13L;COL9A1;HOXD4;HOXD3;SCN2B;RET;ROBO2;NRP1;NRP2;NCAN;HNF4G;CLTA;HIF3A…
2	Neuronal System Homo sapiens R-HSA-112316	97/301	3.90357e-08	2.98623e-05	1.6815	28.6843	KCNG3;KCNG4;GLS;RPS6KA3;RPS6KA6;RPS6KA2;PRKACB;PPFIA2;UNC13B;SLC38A1;KCNH5;KCNK10;PRKCB;KCNH7;CASK;GABRG3;GABRG2;SLC5A7;CACNB2;ADCY9;CACNB4;KCNQ3;GRIA1;STXBP1;CHRNA7;SLC1A2;CACNA1B;SLC1A3;LIN7A;GJC1;KCNV1;GRIN2A;KCNV2;KCNMB2;TSPAN7;KCNMB4;KCNN3;SLC38A2;GRIA4;CACFD1;BRAF;GNG12;GRIN2B;PTPRD;LRFN4;DLG3;GNB1;GNB4;GABRB3;GABRB2;KCNK6;GABRB1;KCNC1;KCNC2;KCNC3;RASGRF2;GRIK3;NEFL;KCND2;KCND3;ABCC9;SYN3;S…
3	Axon guidance Homo sapiens R-HSA-422475	148/515	6.84267e-08	3.48976e-05	1.4995	24.738	ITSN1;IRS2;ARHGAP39;RPS6KA3;FGF7;RPS6KA6;PPP2R1B;DPYSL5;RPS6KA2;PSMD3;SCN9A;KDR;PLXNC1;EPHB2;EPHA5;EPHA4;PDGFRA;EPHA7;SEMA6A;EPHA6;CSNK2A1;SEMA6D;UNC5C;UNC5D;ANK3;ANK1;CACNB2;CACNB4;COL4A4;SCN8A;KCNQ3;COL4A5;NGEF;PSMD12;SHC1;CACNA1D;RASAL2;EFNA5;KALRN;RASGRP1;RASGRP3;EFNB2;EFNB1;GRIN2A;APH1B;ST8SIA4;ABL2;PLXNA1;SRGAP3;SRGAP2;SCN3B;SRGAP1;SCN3A;SPTBN1;LYN;KL;ST8SIA2;SIAH2;MSN;BRAF;ARPC5;GRIN2B;EFN…
4	Signalling by NGF Homo sapiens R-HSA-166520	128/450	9.42454e-07	0.000360489	1.48419	20.5928	AHCYL1;ITSN1;IRS2;ELK1;RPS6KA3;FGF7;PPP2R1B;RPS6KA2;AKT3;PSMD3;AKT1;PIP4K2B;PRKACB;PDGFRA;PRKCI;MEF2C;PRKCE;OMG;ADAM17;ADCY9;SQSTM1;NGEF;PSMD12;PDE1C;SHC1;ITPR2;PIK3R3;RASAL2;PIK3R1;KALRN;RASGRP1;FOXO1;RASGRP3;GRIN2A;BCL2L11;APH1B;PRKAR2B;SPTBN1;KL;INSR;BRAF;GRIN2B;NFKB1;NET1;AGO3;PTPRA;AGO1;AGO2;CD28;FGFR3;FGFR1;FGF10;RET;YWHAE;GSK3B;CDKN1A;CDKN1B;YWHAB;RASGRF2;PTEN;CLTA;PIK3CB;PCSK5;IKBKB;SPRED…
5	Transmission across Chemical Synapses Homo sapiens R-HSA-112315	69/211	1.89169e-06	0.000578858	1.70631	22.4858	GABRB3;GABRB2;GABRB1;RASGRF2;GRIK3;GLS;RPS6KA3;RPS6KA6;RPS6KA2;NEFL;PRKACB;PPFIA2;UNC13B;SLC38A1;PRKCB;CASK;SYN3;GABRG3;SYN2;GABRG2;SLC5A7;CACNB2;ADCY9;CACNB4;CREB1;DNAJC5;PLCB1;VAMP2;GRIA1;CAMK2B;CAMK2D;STXBP1;CHRNA7;CAMK2A;GNAI3;SLC1A2;CACNA1B;SLC1A3;LIN7A;ADCY1;AKAP5;ADCY6;GRIN2A;GNG3;GNG2;GNG5;TSPAN7;CACNG2;SLC38A2;KCNJ2;GRIA4;KCNJ3;GABBR2;GABRA1;BCHE;GABBR1;KCNJ6;GABRA4;CACFD1;GAD2;BRAF;AP2B…
6	Heparan sulfate/heparin (HS-GAG) metabolism Homo sapiens R-HSA-1638091	25/54	5.30127e-06	0.00135182	2.41567	29.3445	HPSE2;NCAN;SDC3;GXYLT2;HS6ST2;HS2ST1;HS6ST3;NDST2;NDST4;NDST3;IDS;GPC2;GPC4;GPC6;HS3ST3B1;B3GAT2;BGN;HS3ST4;HS3ST2;EXT2;CSPG5;SDC1;HPSE;AGRN;B4GALT7
7	Cardiac conduction Homo sapiens R-HSA-5576891	48/135	5.37136e-06	0.00117403	1.85523	22.5122	CAMK2B;KCNK6;CAMK2D;AHCYL1;KCNE2;KCNE4;NPR1;CAMK2A;ATP2A3;ITPR2;ATP2A2;CACNA1D;RYR3;SLC8A2;PLN;SLN;SCN9A;SCN5A;SCN3B;CACNG2;SCN3A;KCNJ2;CORIN;WWTR1;KCNK10;KCND2;KCND3;KCNIP2;KCNK12;KCNIP4;ATP2B4;ABCC9;CACNA2D4;ATP2B1;HIPK1;TBX5;TRDN;HIPK2;CACNB2;CACNB4;FGF14;STIM1;ASPH;SCN8A;SCN4A;FGF12;KCNK3;SCN2B
8	Cell-Cell communication Homo sapiens R-HSA-1500931	46/131	1.21444e-05	0.00232261	1.83222	20.7383	PXN;PIK3R1;PIK3CB;CLDN1;CDH8;FYB;CDH7;CLDN22;CDH5;CDH4;MAPK8;CDH1;FYN;RSU1;SPTAN1;SPTBN1;NCK1;PRKCI;CADM3;CADM1;CADM2;DCC;MAGI2;CASK;PARVA;PARVB;MAPK14;MPP5;INADL;CLDN11;PIK3CA;PARD3;CLDN8;CLDN12;CLDN19;CLDN18;CTNNB1;ITGA6;CLDN16;CD47;PVRL4;PVRL3;FERMT2;SKAP2;ARHGEF6;LIMS1
9	GAB1 signalosome Homo sapiens R-HSA-180292	43/125	4.04729e-05	0.0068804	1.79494	18.1556	PHLPP2;GSK3B;CDKN1A;CDKN1B;PXN;PTEN;PIK3R3;IRS2;PIK3R1;PIK3CB;FOXO1;EGFR;PPP2CA;FGF7;PPP2R1B;PPP2R5E;ERBB4;AKT3;AKT1;PIP4K2B;FYN;PAG1;PDGFRA;KL;BAD;INSR;GAB1;NRG1;NRG2;TNRC6C;CREB1;AGO3;NRG3;PIK3CA;AGO1;AGO2;CD28;FGFR3;TNRC6A;FGFR1;FGF10;HBEGF;TNRC6B
10	NGF signalling via TRKA from the plasma membrane Homo sapiens R-HSA-187037	103/374	4.48734e-05	0.00686563	1.437	14.3868	AHCYL1;IRS2;ELK1;RPS6KA3;FGF7;PPP2R1B;RPS6KA2;AKT3;PSMD3;AKT1;PIP4K2B;PRKACB;PDGFRA;MEF2C;PRKCE;ADCY9;PSMD12;PDE1C;SHC1;PIK3R3;ITPR2;PIK3R1;RASAL2;RASGRP1;FOXO1;RASGRP3;GRIN2A;PRKAR2B;SPTBN1;KL;INSR;BRAF;GRIN2B;AGO3;PTPRA;AGO1;AGO2;CD28;FGFR3;FGFR1;FGF10;RET;GSK3B;CDKN1A;CDKN1B;YWHAB;RASGRF2;PTEN;CLTA;PIK3CB;SPRED3;SPRED1;PPP2R5E;NEFL;SPTAN1;JAK1;DUSP3;DUSP1;GAB1;GFRA1;NRG1;NRG2;IL17RD;GFRA3;NGF;…
11	HS-GAG biosynthesis Homo sapiens R-HSA-2022928	16/31	5.05796e-05	0.00703517	2.69308	26.6399	HS3ST3B1;SDC3;HS3ST4;HS6ST2;HS2ST1;HS6ST3;HS3ST2;NDST2;EXT2;NDST4;NDST3;GPC2;SDC1;GPC4;AGRN;GPC6
12	L1CAM interactions Homo sapiens R-HSA-373760	35/96	5.3022e-05	0.0067603	1.90234	18.7282	NRP1;NRP2;NCAN;CLTA;EGFR;RPS6KA3;RPS6KA6;CHL1;RPS6KA2;SCN9A;ITGAV;NCAM1;SCN5A;EPHB2;SCN3B;SPTAN1;SCN3A;SPTBN1;CSNK2A1;ITGA1;MSN;ANK3;AP2B1;ANK1;DNM1;VAV2;DNM2;NFASC;DLG3;SCN8A;KCNQ3;DCX;SCN4A;FGFR1;SCN2B
13	Signaling by VEGF Homo sapiens R-HSA-194138	92/328	5.3756e-05	0.00632667	1.46354	14.3882	CYFIP2;RET;CYFIP1;NRP1;NRP2;AHCYL1;FLT1;NCF2;YWHAB;RASGRF2;FLT4;IRS2;PIK3CB;SPRED3;CDH5;FGF7;SPRED1;PPP2R1B;PPP2R5E;AKT3;PSMD3;KDR;AKT1;NEFL;ITGAV;PRKACB;SPTAN1;JAK1;NCK1;VAV3;PDGFRA;PRKCB;DUSP1;CYBB;GFRA1;NRG1;NRG2;IL17RD;GFRA3;PGF;VAV2;NRG3;PIK3CA;RASA1;SOS1;CRK;HBEGF;CAMK2B;PSMD12;CAMK2D;ROCK1;SHC1;ROCK2;SH2D2A;PXN;CAMK2A;ITPR2;PIK3R1;RASAL2;PRKCZ;RASGRP1;EGFR;RASGRP3;PPP2CA;GRIN2A;PSMB4;NRAS;…
14	Neurotransmitter Receptor Binding And Downstream Transmission In The Postsynaptic Cell Homo sapiens R-HSA-112314	47/142	5.52051e-05	0.00603313	1.72703	16.9326	GRIA1;GABRB3;CAMK2B;GABRB2;GABRB1;CAMK2D;CHRNA7;RASGRF2;CAMK2A;GRIK3;GNAI3;ADCY1;AKAP5;ADCY6;RPS6KA3;RPS6KA6;GRIN2A;GNG3;GNG2;GNG5;RPS6KA2;TSPAN7;NEFL;CACNG2;PRKACB;KCNJ2;GRIA4;KCNJ3;GABBR2;GABRA1;KCNJ6;GABBR1;PRKCB;GABRA4;BRAF;AP2B1;GNG12;GABRG3;GRIN2B;GABRG2;ADCY9;CREB1;DLG3;CAMK4;GNB1;GNB4;PLCB1
15	Glycosaminoglycan metabolism Homo sapiens R-HSA-1630316	41/121	8.89773e-05	0.00907568	1.76803	16.4906	SLC35B3;CEMIP;SLC26A2;HPSE2;NCAN;SDC3;GXYLT2;GNS;HS6ST2;PAPSS2;HS6ST3;HS2ST1;NDST2;CHST11;NDST4;NDST3;HAS3;IDS;GPC2;GPC4;GPC6;HS3ST3B1;ABCC5;B3GAT2;CSGALNACT2;BGN;HS3ST4;LYVE1;HS3ST2;EXT2;B3GNT7;OGN;CSPG5;SDC1;CHST1;HPSE;B4GALT6;AGRN;B4GALT7;CHST2;CHST3
16	PI3K/AKT activation Homo sapiens R-HSA-198203	42/125	9.13189e-05	0.00873237	1.7532	16.3067	PHLPP2;GSK3B;CDKN1A;CDKN1B;PTEN;PIK3R3;IRS2;PIK3R1;PIK3CB;FOXO1;EGFR;PPP2CA;FGF7;PPP2R1B;PPP2R5E;ERBB4;AKT3;AKT1;PIP4K2B;FYN;PDGFRA;KL;BAD;INSR;GAB1;NRG1;NRG2;NGF;TNRC6C;CREB1;AGO3;NRG3;PIK3CA;AGO1;AGO2;CD28;FGFR3;TNRC6A;FGFR1;FGF10;HBEGF;TNRC6B
17	Potassium Channels Homo sapiens R-HSA-1296071	35/99	0.00010908	0.0098172	1.84469	16.8299	KCNK6;KCNG3;KCNG4;KCNC1;KCNC2;KCNC3;KCNA1;KCNA2;KCNA4;KCNV1;KCNV2;GNG3;GNG2;GNG5;KCNMB2;KCNMB4;KCNN3;KCNJ2;KCNJ3;GABBR2;KCNJ6;GABBR1;KCNH5;KCNK10;KCND2;KCNH7;KCND3;KCNB2;ABCC9;GNG12;GNB1;KCNMA1;KCNQ3;KCNK3;HCN1
18	PI-3K cascade:FGFR1 Homo sapiens R-HSA-5654689	41/122	0.000109484	0.00930616	1.75354	15.9918	PHLPP2;GSK3B;CDKN1A;CDKN1B;PTEN;PIK3R3;IRS2;PIK3R1;PIK3CB;FOXO1;EGFR;PPP2CA;FGF7;PPP2R1B;PPP2R5E;ERBB4;AKT3;AKT1;PIP4K2B;FYN;PDGFRA;KL;BAD;INSR;GAB1;NRG1;NRG2;TNRC6C;CREB1;AGO3;NRG3;PIK3CA;AGO1;AGO2;CD28;FGFR3;TNRC6A;FGFR1;FGF10;HBEGF;TNRC6B
19	PI-3K cascade:FGFR3 Homo sapiens R-HSA-5654710	41/122	0.000109484	0.00881636	1.75354	15.9918	PHLPP2;GSK3B;CDKN1A;CDKN1B;PTEN;PIK3R3;IRS2;PIK3R1;PIK3CB;FOXO1;EGFR;PPP2CA;FGF7;PPP2R1B;PPP2R5E;ERBB4;AKT3;AKT1;PIP4K2B;FYN;PDGFRA;KL;BAD;INSR;GAB1;NRG1;NRG2;TNRC6C;CREB1;AGO3;NRG3;PIK3CA;AGO1;AGO2;CD28;FGFR3;TNRC6A;FGFR1;FGF10;HBEGF;TNRC6B
20	PI3K events in ERBB4 signaling Homo sapiens R-HSA-1250342	41/122	0.000109484	0.00837555	1.75354	15.9918	PHLPP2;GSK3B;CDKN1A;CDKN1B;PTEN;PIK3R3;IRS2;PIK3R1;PIK3CB;FOXO1;EGFR;PPP2CA;FGF7;PPP2R1B;PPP2R5E;ERBB4;AKT3;AKT1;PIP4K2B;FYN;PDGFRA;KL;BAD;INSR;GAB1;NRG1;NRG2;TNRC6C;CREB1;AGO3;NRG3;PIK3CA;AGO1;AGO2;CD28;FGFR3;TNRC6A;FGFR1;FGF10;HBEGF;TNRC6B
21	PIP3 activates AKT signaling Homo sapiens R-HSA-1257604	41/122	0.000109484	0.00797671	1.75354	15.9918	PHLPP2;GSK3B;CDKN1A;CDKN1B;PTEN;PIK3R3;IRS2;PIK3R1;PIK3CB;FOXO1;EGFR;PPP2CA;FGF7;PPP2R1B;PPP2R5E;ERBB4;AKT3;AKT1;PIP4K2B;FYN;PDGFRA;KL;BAD;INSR;GAB1;NRG1;NRG2;TNRC6C;CREB1;AGO3;NRG3;PIK3CA;AGO1;AGO2;CD28;FGFR3;TNRC6A;FGFR1;FGF10;HBEGF;TNRC6B
22	PI-3K cascade:FGFR4 Homo sapiens R-HSA-5654720	41/122	0.000109484	0.00761413	1.75354	15.9918	PHLPP2;GSK3B;CDKN1A;CDKN1B;PTEN;PIK3R3;IRS2;PIK3R1;PIK3CB;FOXO1;EGFR;PPP2CA;FGF7;PPP2R1B;PPP2R5E;ERBB4;AKT3;AKT1;PIP4K2B;FYN;PDGFRA;KL;BAD;INSR;GAB1;NRG1;NRG2;TNRC6C;CREB1;AGO3;NRG3;PIK3CA;AGO1;AGO2;CD28;FGFR3;TNRC6A;FGFR1;FGF10;HBEGF;TNRC6B
23	PI-3K cascade:FGFR2 Homo sapiens R-HSA-5654695	41/122	0.000109484	0.00728308	1.75354	15.9918	PHLPP2;GSK3B;CDKN1A;CDKN1B;PTEN;PIK3R3;IRS2;PIK3R1;PIK3CB;FOXO1;EGFR;PPP2CA;FGF7;PPP2R1B;PPP2R5E;ERBB4;AKT3;AKT1;PIP4K2B;FYN;PDGFRA;KL;BAD;INSR;GAB1;NRG1;NRG2;TNRC6C;CREB1;AGO3;NRG3;PIK3CA;AGO1;AGO2;CD28;FGFR3;TNRC6A;FGFR1;FGF10;HBEGF;TNRC6B
24	Mitochondrial biogenesis Homo sapiens R-HSA-1592230	21/49	0.000119769	0.00763527	2.23622	20.1929	NCOA1;ESRRA;ATF2;MED1;PRKAB2;MEF2C;CREBBP;PRKAA2;HDAC3;NRF1;GABPB1;MAPK14;ATP5B;CREB1;TBL1XR1;TBL1X;SSBP1;PPARGC1A;MEF2D;GABPA;PPARGC1B
25	Circadian Clock Homo sapiens R-HSA-400253	25/63	0.000127689	0.00781456	2.07057	18.5646	ATF2;HDAC3;BHLHE41;RORA;NR3C1;HIF1A;NAMPT;NRIP1;TBL1X;BTRC;PPARGC1A;MEF2D;NCOA1;MED1;CPT1A;MEF2C;CREBBP;CSNK1D;CSNK1E;SIRT1;PER1;CREB1;TBL1XR1;CRY2;CRY1
26	Transcriptional activation of mitochondrial biogenesis Homo sapiens R-HSA-2151201	18/40	0.000171373	0.0100846	2.34803	20.3613	ESRRA;NCOA1;ATF2;MED1;CREBBP;MEF2C;HDAC3;NRF1;GABPB1;ATP5B;CREB1;TBL1XR1;TBL1X;SSBP1;MEF2D;PPARGC1A;PPARGC1B;GABPA
27	Cell junction organization Homo sapiens R-HSA-446728	31/86	0.000175958	0.00997094	1.88085	16.2605	PXN;CLDN1;CDH8;CDH7;CLDN22;CDH5;CDH4;CDH1;RSU1;PRKCI;CADM3;CADM1;CADM2;PARVA;PARVB;MPP5;INADL;CLDN11;PARD3;CLDN8;CLDN12;CLDN19;CLDN18;CTNNB1;ITGA6;CLDN16;PVRL4;PVRL3;FERMT2;ARHGEF6;LIMS1
28	Transcriptional activity of SMAD2/SMAD3:SMAD4 heterotrimer Homo sapiens R-HSA-2173793	19/44	0.000221718	0.0121153	2.25316	18.9583	SMAD2;WWTR1;SMAD4;CCNT2;TGIF2;CCNT1;PARP1;USP9X;UBE2D3;ATP1B4;PPM1A;CDK8;RBL1;TFDP2;SP1;MYC;SKIL;RNF111;TRIM33
29	Membrane Trafficking Homo sapiens R-HSA-199991	110/420	0.000227353	0.0119949	1.36658	11.4642	TFRC;KDELR1;GCC1;GJA1;KIF5C;GOLGA1;AP1S2;AKT1;ARFIP2;KIF21A;AP1S3;GJA8;KIFAP3;VPS36;PRKAB2;LMAN1L;RALGAPA2;COG4;MYH15;CSNK1D;OCRL;ANK3;ANK1;RAB30;RALGAPB;CHMP4C;STAM2;GRIA1;COPA;TMED10;LMAN2L;TGFA;KLC1;GNS;GJC1;BLOC1S6;MAN2A1;VTI1A;RAB6A;SPTBN1;ANKRD28;TRAPPC3;VTA1;SURF4;MYO5A;LNPEP;PUM1;DAB2;GJB1;CNIH1;CPD;CNIH3;ARF3;YWHAE;ARF4;YWHAB;CLTA;MIA3;BICD1;PPP6C;AP1G1;MAN1A2;KIF1C;KIF1B;TMED7;SPTAN1;YW…
30	SHC-related events triggered by IGF1R Homo sapiens R-HSA-2428933	2020-07-09	0.000236061	0.0120391	4.05832	33.8928	NRAS;SHC1;IGF2;KRAS;IGF1;SOS1;IGF1R
31	Post-transcriptional silencing by small RNAs Homo sapiens R-HSA-426496	2020-06-07	0.000289025	0.0142648	4.47244	36.4459	TNRC6C;AGO3;AGO1;AGO2;TNRC6A;TNRC6B
32	Signaling by Robo receptor Homo sapiens R-HSA-376176	15/32	0.000342995	0.0163994	2.44586	19.5126	ROBO2;ARHGAP39;ENAH;PAK7;ABL2;EVL;SLIT2;SRGAP3;SRGAP2;PAK3;SOS1;PAK2;SRGAP1;CAP2;NCK1
33	WNT ligand biogenesis and trafficking Homo sapiens R-HSA-3238698	13/26	0.000387252	0.0179544	2.60892	20.4968	VPS29;WNT10A;WNT2B;WNT9B;WNT8B;WNT7A;VPS26A;WNT9A;SNX3;WNT2;TMED5;WLS;WNT4
34	Downstream signal transduction Homo sapiens R-HSA-186763	91/341	0.000389811	0.0175415	1.39245	10.9305	RET;GSK3B;CDKN1A;AHCYL1;CDKN1B;YWHAB;RASGRF2;PTEN;IRS2;PIK3CB;SPRED3;FGF7;SPRED1;PPP2R1B;PPP2R5E;AKT3;PSMD3;AKT1;NEFL;PIP4K2B;PRKACB;SPTAN1;JAK1;NCK1;PDGFRA;DUSP1;PRKCE;GAB1;GFRA1;NRG1;NRG2;IL17RD;GFRA3;ADCY9;CREB1;NRG3;PIK3CA;RASA1;SOS1;CRK;HBEGF;PHLPP2;CAMK2B;PSMD12;CAMK2D;PDE1C;SHC1;CAMK2A;PIK3R3;ITPR2;PIK3R1;ADCY1;RASAL2;RASGRP1;ADCY6;EGFR;FOXO1;RASGRP3;PPP2CA;GRIN2A;PSMB4;NRAS;PSMB5;PRKAR2B;…
35	Signaling by PTK6 Homo sapiens R-HSA-8848021	25/67	0.000394797	0.0172583	1.94696	15.2586	KHDRBS1;KHDRBS2;CDKN1B;EPAS1;PXN;RASAL2;NR3C1;HIF1A;EGFR;SPRED3;SPRED1;NRAS;ERBB4;AKT1;PTPN1;STAT3;NRG1;NRG2;SFPQ;NRG3;CCNE1;RASA1;KRAS;CRK;HBEGF
36	Activation of NMDA receptor upon glutamate binding and postsynaptic events Homo sapiens R-HSA-442755	17/39	0.000411197	0.0174759	2.27445	17.7326	GRIA1;CAMK2B;CAMK2D;RASGRF2;CAMK2A;BRAF;ADCY1;GRIN2B;RPS6KA3;RPS6KA6;GRIN2A;CREB1;RPS6KA2;CAMK4;NEFL;PRKACB;GRIA4
37	Signaling by EGFR Homo sapiens R-HSA-177929	94/355	0.000420469	0.017387	1.38163	10.741	RET;GSK3B;CDKN1A;AHCYL1;CDKN1B;YWHAB;RASGRF2;PTEN;CLTA;IRS2;PTPRK;PIK3CB;SPRED3;FGF7;SPRED1;PPP2R1B;PPP2R5E;AKT3;PSMD3;AKT1;NEFL;PIP4K2B;PRKACB;SPTAN1;JAK1;PDGFRA;DUSP1;PRKCE;GAB1;GFRA1;NRG1;NRG2;IL17RD;GFRA3;ADAM17;ADCY9;CREB1;NRG3;PIK3CA;RASA1;SOS1;STAM2;HBEGF;PHLPP2;CAMK2B;PSMD12;CAMK2D;PDE1C;SHC1;PXN;CAMK2A;PIK3R3;ITPR2;PIK3R1;ADCY1;RASAL2;RASGRP1;ADCY6;EGFR;FOXO1;RASGRP3;PPP2CA;GRIN2A;PSMB4;…
38	VEGFA-VEGFR2 Pathway Homo sapiens R-HSA-4420097	86/320	0.000434927	0.0175115	1.4023	10.8542	CYFIP2;RET;CYFIP1;AHCYL1;NCF2;YWHAB;RASGRF2;IRS2;PIK3CB;SPRED3;CDH5;FGF7;SPRED1;PPP2R1B;PPP2R5E;AKT3;PSMD3;KDR;AKT1;NEFL;ITGAV;PRKACB;SPTAN1;JAK1;NCK1;VAV3;PDGFRA;PRKCB;DUSP1;CYBB;GFRA1;NRG1;NRG2;IL17RD;GFRA3;VAV2;NRG3;PIK3CA;RASA1;SOS1;CRK;HBEGF;CAMK2B;PSMD12;CAMK2D;ROCK1;SHC1;ROCK2;SH2D2A;PXN;CAMK2A;ITPR2;PIK3R1;RASAL2;PRKCZ;RASGRP1;EGFR;RASGRP3;PPP2CA;GRIN2A;PSMB4;NRAS;PSMB5;ERBB4;NCAM1;FYN;PA…
39	Signaling by ERBB4 Homo sapiens R-HSA-1236394	88/330	0.000493515	0.019361	1.39143	10.5943	RET;GSK3B;CDKN1A;CDKN1B;YWHAB;RASGRF2;PTEN;IRS2;PIK3CB;GHR;SPRED3;FGF7;SPRED1;PPP2R1B;PPP2R5E;AKT3;PSMD3;AKT1;NEFL;PIP4K2B;BTRC;SPTAN1;JAK1;PDGFRA;DUSP1;GAB1;GFRA1;NRG1;NRG2;IL17RD;GFRA3;PRLR;ADAM17;CREB1;NRG3;PIK3CA;RASA1;PGR;SOS1;HBEGF;PHLPP2;CAMK2B;PSMD12;CAMK2D;SHC1;CAMK2A;PIK3R3;PIK3R1;RASAL2;RASGRP1;EGFR;FOXO1;RASGRP3;PPP2CA;GRIN2A;PSMB4;NRAS;APH1B;PSMB5;ERBB4;NCAM1;FYN;SPTBN1;STAT5A;WWOX;K…
40	Muscle contraction Homo sapiens R-HSA-397014	57/196	0.000497422	0.0190264	1.51743	11.5417	KCNK6;AHCYL1;ATP2A3;ATP2A2;RYR3;SLC8A2;SLN;SCN9A;SCN5A;MYBPC1;KCNK10;ANXA2;KCND2;TPM4;KCND3;TPM3;KCNK12;TMOD3;TMOD2;ITGA1;ABCC9;CACNA2D4;TRDN;CACNB2;CACNB4;STIM1;ASPH;MYL2;SCN8A;SCN4A;CAMK2B;CAMK2D;KCNE2;KCNE4;NPR1;PXN;CAMK2A;ITPR2;CACNA1D;PLN;SCN3B;CACNG2;SCN3A;CORIN;KCNJ2;WWTR1;KCNIP2;KCNIP4;ATP2B4;ATP2B1;HIPK1;TBX5;HIPK2;FGF14;FGF12;KCNK3;SCN2B
41	Vasopressin regulates renal water homeostasis via Aquaporins Homo sapiens R-HSA-432040	18/43	0.000511021	0.0190698	2.18421	16.5544	AQP4;ADCY1;AQP2;GNG12;ADCY6;RAB11A;AQP1;GNG3;GNG2;ADCY9;GNG5;PRKAR2B;MYO5B;GNB1;GNAS;GNB4;RAB11FIP2;PRKACB
42	Platelet homeostasis Homo sapiens R-HSA-418346	30/87	0.000532657	0.0194039	1.79926	13.5621	PDE3B;ATP2A3;ATP2A2;ITPR2;SLC8A2;PPP2CA;PDE11A;GNG3;GNG2;PPP2R1B;GNG5;PPP2R5E;KCNMB2;KCNMB4;GUCY1A3;GUCY1A2;NOS3;ATP2B4;ATP2B1;GNG12;MAPK14;P2RX7;PDE10A;STIM1;KCNMA1;GNB1;PDE3A;GNAS;GNB4;MRVI1
43	Cell-cell junction organization Homo sapiens R-HSA-421270	23/61	0.000559475	0.0199069	1.96738	14.7328	PRKCI;CADM3;CADM1;CADM2;MPP5;CLDN1;INADL;CDH8;CDH7;CLDN22;CLDN11;CDH5;CDH4;CDH1;PARD3;CLDN8;CLDN12;CLDN19;CLDN18;CTNNB1;CLDN16;PVRL4;PVRL3
44	Ca2+ pathway Homo sapiens R-HSA-4086398	23/61	0.000559475	0.0194545	1.96738	14.7328	TCF7L2;FZD3;FZD4;LEF1;CAMK2A;ITPR2;GNG12;GNAO1;TNRC6C;PPP3CA;GNG3;GNG2;GNG5;AGO3;AGO1;AGO2;GNB1;GNB4;CTNNB1;PLCB1;MAP3K7;TNRC6A;TNRC6B
45	Transmembrane transport of small molecules Homo sapiens R-HSA-382551	146/594	0.000560238	0.0190481	1.2825	9.60227	SLC35B3;SLC35B4;TFRC;ATP8A1;TUSC3;AQP4;AQP2;SLC4A4;SLC8A2;AQP1;SLN;NIPAL1;SLC39A6;SLC39A8;SLC39A2;PRKACB;SLC16A3;SLC30A7;SLC34A2;ABCG8;SLC30A6;SLC38A1;ATP6V1G2;SLC6A15;ATP11C;SLC30A1;GABRG3;GABRG2;RUNX1;SLC5A7;SLC5A8;SLC5A9;ADCY9;SLC9A7;SLC9A9;SLCO2A1;SCNN1A;STEAP2;ABCG1;SLC26A2;SEH1L;ABCB7;SLC41A2;SLC1A2;SLC1A3;SLC41A1;SLC5A1;ABCB9;TRPM1;PRKAR2B;RAB11FIP2;SLC38A2;SLC15A4;ATP6V1D;TRPM3;SLC38A4;TR…
46	Signaling by FGFR1 Homo sapiens R-HSA-5654736	89/336	0.000581274	0.0193337	1.38211	10.2971	RET;GSK3B;CDKN1A;AHCYL1;CDKN1B;YWHAB;RASGRF2;PTEN;IRS2;PIK3CB;SPRED3;FGF7;SPRED1;PPP2R1B;PPP2R5E;AKT3;PSMD3;AKT1;NEFL;PIP4K2B;PRKACB;SPTAN1;JAK1;PDGFRA;DUSP1;PRKCE;GAB1;GFRA1;NRG1;NRG2;IL17RD;GFRA3;ADCY9;CREB1;NRG3;PIK3CA;RASA1;SOS1;HBEGF;PHLPP2;CAMK2B;PSMD12;CAMK2D;PDE1C;SHC1;CAMK2A;PIK3R3;ITPR2;PIK3R1;ADCY1;RASAL2;RASGRP1;ADCY6;EGFR;FOXO1;RASGRP3;PPP2CA;GRIN2A;PSMB4;NRAS;PSMB5;FLRT2;PRKAR2B;ERB…
47	Downstream signaling of activated FGFR1 Homo sapiens R-HSA-5654687	88/332	0.000607586	0.0197789	1.38304	10.2428	RET;GSK3B;CDKN1A;AHCYL1;CDKN1B;YWHAB;RASGRF2;PTEN;IRS2;PIK3CB;SPRED3;FGF7;SPRED1;PPP2R1B;PPP2R5E;AKT3;PSMD3;AKT1;NEFL;PIP4K2B;PRKACB;SPTAN1;JAK1;PDGFRA;DUSP1;PRKCE;GAB1;GFRA1;NRG1;NRG2;IL17RD;GFRA3;ADCY9;CREB1;NRG3;PIK3CA;RASA1;SOS1;HBEGF;PHLPP2;CAMK2B;PSMD12;CAMK2D;PDE1C;SHC1;CAMK2A;PIK3R3;ITPR2;PIK3R1;ADCY1;RASAL2;RASGRP1;ADCY6;EGFR;FOXO1;RASGRP3;PPP2CA;GRIN2A;PSMB4;NRAS;PSMB5;FLRT2;PRKAR2B;ERB…
48	SHC1 events in ERBB2 signaling Homo sapiens R-HSA-1250196	2020-10-18	0.00063544	0.0202546	2.8988	21.3386	NRAS;NRG3;SHC1;ERBB4;NRG1;KRAS;NRG2;SOS1;EGFR;HBEGF
49	Signaling by FGFR3 fusions in cancer Homo sapiens R-HSA-8853334	2020-07-10	0.00065596	0.020482	3.65249	26.7706	NRAS;PIK3CA;GAB1;KRAS;PIK3R1;SOS1;FGFR3
50	Diseases of glycosylation Homo sapiens R-HSA-3781865	30/88	0.000661929	0.020255	1.77881	13.0215	NOTCH2;SPON1;THSD7B;NCAN;SDC3;ADAMTS12;THSD4;ADAMTS4;ADAMTS5;ADAMTS15;C1GALT1C1;ADAMTS2;ADAMTS1;ADAMTSL3;ADAMTS18;ADAMTS17;GPC2;GPC4;ADAMTS8;ADAMTS9;GPC6;ADAMTS6;C1GALT1;MUC19;BGN;ADAMTS20;OGN;CSPG5;SDC1;AGRN
51	Signaling by PDGF Homo sapiens R-HSA-186797	95/364	0.000662023	0.0198607	1.3618	9.96866	RET;GSK3B;CDKN1A;AHCYL1;CDKN1B;YWHAB;RASGRF2;PTEN;IRS2;PIK3CB;SPRED3;FGF7;SPRED1;PPP2R1B;PPP2R5E;AKT3;PSMD3;AKT1;NEFL;PIP4K2B;PRKACB;SPTAN1;JAK1;NCK1;PDGFRA;DUSP1;PRKCE;GAB1;GFRA1;NRG1;NRG2;IL17RD;GFRA3;ADCY9;CREB1;NRG3;PIK3CA;COL4A4;RASA1;COL4A5;SOS1;CRK;HBEGF;PHLPP2;CAMK2B;PSMD12;CAMK2D;PDE1C;SHC1;CAMK2A;PIK3R3;ITPR2;PIK3R1;ADCY1;RASAL2;RASGRP1;ADCY6;EGFR;FOXO1;RASGRP3;PPP2CA;GRIN2A;PSMB4;NRAS;…
[truncated: 1,356 more rows]

## Sheet: Hpo_Mmu
Supplementary Table S3. Overrepresented pathways (enrichR)
Heligmosomoides polygyrus vs Mus musculus
KEGG
	Term	Overlap	P.value	Adjusted.P.value	Odds.Ratio	Combined.Score	Genes
[truncated: 1,832 more rows]

## Sheet: Tmu_Mmu
Supplementary Table S3. Overrepresented pathways (enrichR)
Trichuris muris vs Mus musculus
KEGG
	Term	Overlap	P.value	Adjusted.P.value	Odds.Ratio	Combined.Score	Genes
[truncated: 1,832 more rows]

## Sheet: Cel_Mmu
Supplementary Table S3. Overrepresented pathways (enrichR)
Caenorhabditis elegans vs Mus musculus
[truncated: 1,834 more rows]

## Sheet: Cel_Oar
Supplementary Table S3. Overrepresented pathways (enrichR)
[truncated: 1,816 more rows]

[truncated: 1 more sheets: Cel_Ssc]
