# Supplementary material for: Extracellular Vesicle-Contained microRNA of C. elegans as a Tool to Decipher the Molecular Basis of Nematode Parasitism
Source: Front Cell Infect Microbiol. 2020 May 25;10:217. doi: 10.3389/fcimb.2020.00217 (PMC7261840; doi:10.3389/fcimb.2020.00217)
Supplement: Supplementary file 6 [file Table_6.XLSX]

## Sheet: VENN_Targets_UNIQUEmiRNAs
Supplementary Table S6. KEGG pathways targeted by species-specific miRNA seeds, adj. p < 0.05
				Input summary:
Host-nematode associations	Number of overlapping pathways	KEGG Pathways		Host-nematode association	number of pathways per list	number of unique pathways
Asu/Ssc Cel/Mmu Hco/Oar Hpo/Mmu Tmu/Mmu	1	FoxO signaling pathway		Asu/Ssc	42	42
Asu/Ssc Cel/Mmu Hpo/Mmu Tmu/Mmu	12	Axon guidance		Cel/Mmu	80	80
		Hippo signaling pathway		Hco/Oar	3	3
		Wnt signaling pathway		Hpo/Mmu	25	25
		Focal adhesion		Tmu/Mmu	54	54
		MAPK signaling pathway		Overall number of unique pathways		102
		TGF-beta signaling pathway
		Ras signaling pathway
		Pancreatic cancer
		Pathways in cancer
		Signaling pathways regulating pluripotency of stem cells
		Breast cancer
		ErbB signaling pathway
Asu/Ssc Cel/Mmu Hco/Oar	2	Glutamatergic synapse
		PI3K-Akt signaling pathway
Asu/Ssc Hpo/Mmu Tmu/Mmu	1	AGE-RAGE signaling pathway in diabetic complications
Asu/Ssc Cel/Mmu Tmu/Mmu	7	Dilated cardiomyopathy (DCM)
		Parathyroid hormone synthesis, secretion and action
		Hypertrophic cardiomyopathy (HCM)
		Colorectal cancer
		Adrenergic signaling in cardiomyocytes
		Sphingolipid signaling pathway
		Calcium signaling pathway
Cel/Mmu Hpo/Mmu Tmu/Mmu	8	Insulin signaling pathway
		Prostate cancer
		Small cell lung cancer
		Rap1 signaling pathway
		Gastric cancer
		Adherens junction
		Phosphatidylinositol signaling system
		Chronic myeloid leukemia
Asu/Ssc Tmu/Mmu	1	Arrhythmogenic right ventricular cardiomyopathy (ARVC)
Asu/Ssc Cel/Mmu	5	Thyroid hormone signaling pathway
		cGMP-PKG signaling pathway
		GABAergic synapse
		Autophagy
		Dopaminergic synapse
Cel/Mmu Tmu/Mmu	20	Inositol phosphate metabolism
		Prolactin signaling pathway
		Endometrial cancer
		Peroxisome
		Phospholipase D signaling pathway
		Bacterial invasion of epithelial cells
		Hepatitis B
		Renal cell carcinoma
		Proteoglycans in cancer
		Oxytocin signaling pathway
		Relaxin signaling pathway
		Cholinergic synapse
		Choline metabolism in cancer
		cAMP signaling pathway
		Melanoma
		TNF signaling pathway
		Glioma
		T cell receptor signaling pathway
		Non-small cell lung cancer
		Neurotrophin signaling pathway
Asu/Ssc	13	Nicotinate and nicotinamide metabolism
		Progesterone-mediated oocyte maturation
		Insulin resistance
		Amyotrophic lateral sclerosis (ALS)
		Glycerolipid metabolism
		MicroRNAs in cancer
		ECM-receptor interaction
		AMPK signaling pathway
		Folate biosynthesis
		Transcriptional misregulation in cancer
		Oocyte meiosis
		Neuroactive ligand-receptor interaction
		Nicotine addiction
Hpo/Mmu	3	Glyoxylate and dicarboxylate metabolism
		Pentose and glucuronate interconversions
		Longevity regulating pathway
Tmu/Mmu	4	N-Glycan biosynthesis
		Synaptic vesicle cycle
		SNARE interactions in vesicular transport
		Protein processing in endoplasmic reticulum
Cel/Mmu	25	Insulin secretion
		Mitophagy
		Circadian entrainment
		mTOR signaling pathway
		Serotonergic synapse
		Long-term depression
		Platelet activation
		Hedgehog signaling pathway
		Regulation of actin cytoskeleton
		Long-term potentiation
		Bile secretion
		Hepatocellular carcinoma
		Aldosterone synthesis and secretion
		Melanogenesis
		Cushing syndrome
		Hepatitis C
		Gap junction
		B cell receptor signaling pathway
		Amoebiasis
		Fc epsilon RI signaling pathway
		GnRH signaling pathway
		VEGF signaling pathway
		Chagas disease (American trypanosomiasis)
		Morphine addiction
		Ascorbate and aldarate metabolism
